# Supplementary material for: TCR2HLA: Calibrated inference of HLA genotypes from TCR repertoires enables identification of immunologically relevant metaclonotypes
Source: PLoS Comput Biol. 2026 Jan 16;22(1):e1013767. doi: 10.1371/journal.pcbi.1013767 (PMC12810895; doi:10.1371/journal.pcbi.1013767)
Supplement: S1 Table — (XLSX) [file pcbi.1013767.s001.xlsx]

## Sheet: S1
S1	Training and Validation Data
Data Sources
	Primary Study	TCRseq	Repertoire Data		HLA Data
Training Data Sets
	Emerson et al. 2017	DNA	https://clients.adaptivebiotech.com/pub/emerson-2017-natgen		doi:10.5281/zenodo.1248193
	Rawat et al. 2024, Cohort 1 and 2	DNA	iReceptor Gateway using Study ID IR-T1D-000004,#1		dbGaP; accession phs003979.v1.p1
	Elyanow et al. 2022	DNA	https://clients.adaptivebiotech.com/pub/elyanow-2022-jci		dpGAP; UW IRB Data Sharing Certificate Approved
	Musvovsi et al. 2022	DNA	https://clients.adaptivebiotech.com/pub/musvosvi-2022-nm		doi: 10.1111/imm.12001. Supporting Info, GitHub, #2
Validation Data Sets
	Towlerton et 2022	DNA	https://clients.adaptivebiotech.com/pub/towlerton-2022-hiv		https://doi.org/10.3389/fimmu.2022.879190, Supporting Info, #3
	Nolan et al. 2021	DNA	https://clients.adaptivebiotech.com/pub/covid-2020		sample tags: https://clients.adaptivebiotech.com/pub/covid-2020
	Rosati et al 2025	RNA	https://www.ebi.ac.uk/ena/browser/view/PRJEB50045		10.1371/journal.pcbi.1012724, GitHub, HLAGuesser, #4
	Mitchell et al. 2022	DNA	https://clients.adaptivebiotech.com/pub/mitchell-2022-jcii		sample tags: https://clients.adaptivebiotech.com/pub/mitchell-2022-jcii
	Rawat et al. 2024, Cohort 3	DNA	iReceptor Gateway using Study ID IR-T1D-000004,#1		https://doi.org/10.1101/2024.12.10.24318751, #5
Notes
#1 Embargoed until Jan 1, 2026
#2 https://github.com/SATVILab/DataTidyMusvosviTCRseq/blob/main/hla_allele_data_acs_and_gc6_participants.csv
#3 CFAR HLA Info Table SI https://www.frontiersin.org/journals/immunology/articles/10.3389/fimmu.2022.879190/full#supplementary-material
#4 GitHub https://github.com/statbiophys/HLAGuessr/blob/main/HLAGuessr/Training_data/HLA_grouped_patients.tsv
#5 GitHub https://github.com/kmayerb/TCR2HLA/
