# Supplementary material for: TCR2HLA: Calibrated inference of HLA genotypes from TCR repertoires enables identification of immunologically relevant metaclonotypes
Source: PLoS Comput Biol. 2026 Jan 16;22(1):e1013767. doi: 10.1371/journal.pcbi.1013767 (PMC12810895; doi:10.1371/journal.pcbi.1013767)
Supplement: S2 Table — (XLSX) [file pcbi.1013767.s002.xlsx]

## Sheet: S2
S2	Strongly HLA-Associated Features Used to Train Binary Classifiers
allele	vfamcdr3	search	source	p_exact	p_exact_match	model
DRB1_1501	V07CASIQGRNTEAFF	edit1	x_study_gt1	3.56e-09	0.121372	v4 common alleles
DRB1_1501	V02CASKEQGPTGELFF	edit1	x_study_gt1	1.57e-17	2.57e-05	v4 common alleles
DRB1_1501	V07CASREGGSPLHF	edit1	x_study_gt1	9.71e-10	0.228048	v4 common alleles
DRB1_1501	V06CASIQGNSPLHF	edit1	x_study_gt1	1.68e-09	0.228048	v4 common alleles
DRB1_1501	V30CAAKQGTYEQYF	edit1	x_study_gt1	8.95e-27	0.121372	v4 common alleles
DRB1_1501	V28CAGGYTF	edit1	x_study_gt1	1.25e-10	0.202914	v4 common alleles
DRB1_1501	V28CACSDRGNQPQHF	edit1	x_study_gt1	9.33e-16	0.121372	v4 common alleles
DRB1_1501	V30CAGQGREEKLFF	edit1	x_study_gt1	8.5e-19	0.00645891	v4 common alleles
DRB1_1501	V15CAASRGTSYEQYF	edit1	x_study_gt1	2.79e-15	0.121372	v4 common alleles
DRB1_1501	V06CASRIREDSNQPQHF	edit1	x_study_gt1	5.57e-09	0.121372	v4 common alleles
DRB1_1501	V02CAEGTANYGYTF	edit1	x_study_gt1	9.18e-10	0.00262234	v4 common alleles
DRB1_1501	V05CAFFKQKTAYEQYF	edit1	x_study_gt1	7.38e-09	1.99e-05	v4 common alleles
DRB1_1501	V06CACGQGTDTQYF	edit1	x_study_gt1	2.62e-10	0.121372	v4 common alleles
DRB1_1501	V27CASKPGQGSNQPQHF	edit1	x_study_gt1	6.3e-14	0.121372	v4 common alleles
DRB1_1501	V05CASSLGTGESEAFF	edit1	x_study_gt1	6.04e-11	0.228048	v4 common alleles
DRB1_1501	V11CASSLGTDFTDTQYF	edit1	x_study_gt1	5.32e-10	0.00043761	v4 common alleles
DRB1_1501	V07CASIPRAGSSYEQYF	edit1	x_study_gt1	1.74e-11	0.121372	v4 common alleles
DRB1_1501	V19CASNPGRTDTQYF	edit1	x_study_gt1	4.88e-11	0.404199	v4 common alleles
DRB1_1501	V06CASRGTALYEQYF	edit1	x_study_gt1	6.46e-09	0.00645891	v4 common alleles
DRB1_1501	V10CAIKPGTNEKLFF	edit1	x_study_gt1	1.62e-26	0.228048	v4 common alleles
DRB1_1501	V10CAIRKAATNEKLFF	edit1	x_study_gt1	2.61e-18	0.121372	v4 common alleles
DRB1_1501	V09CASSVQGKANEKLFF	edit1	x_study_gt1	1.27e-12	0.121372	v4 common alleles
DRB1_1501	V06CAILGQNTGELFF	edit1	x_study_gt1	6.58e-12	0.00021391	v4 common alleles
DRB1_1501	V20CSASKDSSNQPQHF	edit1	x_study_gt1	7.17e-11	0.228048	v4 common alleles
DRB1_1501	V06CASKPRSMNTEAFF	edit1	x_study_gt1	4.56e-10	0.121372	v4 common alleles
DRB1_1501	V06CASREALSNQPQHF	edit1	x_study_gt1	1.47e-09	0.228048	v4 common alleles
DRB1_1501	V05CASSLNGLFGYTF	edit1	x_study_gt1	3.36e-26	0.121372	v4 common alleles
DRB1_1501	V20CSASGGGANYGYTF	edit1	x_study_gt1	3.8e-10	0.321803	v4 common alleles
DRB1_1501	V06CASRGQGAGNYGYTF	edit1	x_study_gt1	2.1e-15	5.92e-28	v4 common alleles
DRB1_1501	V06CASRGQGAGNGYTF	edit1	x_study_gt1	1.19e-17	0.121372	v4 common alleles
DRB1_1501	V19CASREGQETQYF	edit1	x_study_gt1	1.05e-16	0.014696	v4 common alleles
DRB1_1501	V07CASSLGSRGGETQYF	edit1	x_study_gt1	2.1e-10	0.476608	v4 common alleles
DRB1_1501	V06CASNPRGGGNNQPQHF	edit1	x_study_gt1	2.62e-18	0.121372	v4 common alleles
DRB1_1501	V28CASREGRPEAFF	edit1	x_study_gt1	1.74e-86	0.121372	v4 common alleles
DRB1_1501	V12CADSLAGTETQYF	edit1	x_study_gt1	1.63e-41	0.121372	v4 common alleles
DRB1_1501	V19CASKQDRSSYNEQFF	edit1	x_study_gt1	1.94e-24	0.00645891	v4 common alleles
DRB1_1501	V30CACSGNTIYF	edit1	x_study_gt1	6.01e-21	0.404199	v4 common alleles
DRB1_1501	V05CASSELGHTYEQYF	edit1	x_study_gt1	1.29e-09	0.00021391	v4 common alleles
DRB1_1501	V10CAGGTDNQPQHF	edit1	x_study_gt1	2.15e-09	0.00645891	v4 common alleles
DRB1_1501	V02CASRELFANTGELFF	edit1	x_study_gt1	5.46e-13	0.014696	v4 common alleles
DRB1_1501	V06CASSEARGGEYEQYF	edit1	x_study_gt1	1.44e-09	0.121372	v4 common alleles
DRB1_1501	V07CASNPGGADNEQFF	edit1	x_study_gt1	6.33e-12	0.121372	v4 common alleles
DRB1_1501	V19CASRLDRATNEKLFF	edit1	x_study_gt1	8.24e-13	0.00021391	v4 common alleles
DRB1_1501	V25CASSESDNQPQHF	edit1	x_study_gt1	4.35e-10	0.321803	v4 common alleles
DRB1_1501	V10CAISFDSNNSPLHF	edit1	x_study_gt1	4.56e-10	0.121372	v4 common alleles
DRB1_1501	V29CSVDGYTGELFF	edit1	x_study_gt1	7.69e-19	0.114562	v4 common alleles
DRB1_1501	V06CASRERKNNEQFF	edit1	x_study_gt1	1.25e-12	0.121372	v4 common alleles
DRB1_1501	V20CSARAEIEAFF	edit1	x_study_gt1	5.11e-11	0.121372	v4 common alleles
DRB1_1501	V06CASRERAVTEAFF	edit1	x_study_gt1	3.98e-17	3.69e-07	v4 common alleles
DRB1_1501	V28CASQDRGKQPQHF	edit1	x_study_gt1	2.3e-13	0.121372	v4 common alleles
DRB1_1501	V06CASRETATYGYTF	edit1	x_study_gt1	2.33e-10	0.158458	v4 common alleles
DRB1_1501	V05CASSSAGTLSSYEQYF	edit1	x_study_gt1	5.05e-13	0.404199	v4 common alleles
DRB1_1501	V20CSARFLEAFF	edit1	x_study_gt1	4.29e-09	0.228048	v4 common alleles
DRB1_1501	V09CASSSGGQANYGYTF	edit1	x_study_gt1	2.75e-34	4.4e-08	v4 common alleles
DRB1_1501	V05CASSQGGFPDTQYF	edit1	x_study_gt1	5.08e-27	0.014696	v4 common alleles
DRB1_1501	V19CASRIKRNTEAFF	edit1	x_study_gt1	3.87e-11	0.121372	v4 common alleles
DRB1_1501	V29CSVDLDGYTF	edit1	x_study_gt1	4.13e-12	0.299945	v4 common alleles
DRB1_1501	V11CASRTQGRETQYF	edit1	x_study_gt1	1.39e-10	0.0405376	v4 common alleles
DRB1_1501	V29CSVDKGYTGELFF	edit1	x_study_gt1	1.42e-23	0.0405376	v4 common alleles
DRB1_1501	V06CASSREELFF	edit1	x_study_gt1	2.35e-12	0.121372	v4 common alleles
DRB1_1501	V05CASSLLKDYEQYF	edit1	x_study_gt1	7.17e-16	0.121372	v4 common alleles
DRB1_1501	V28CASSFRGNTQYF	edit1	x_study_gt1	1.77e-10	0.0146972	v4 common alleles
DRB1_1501	V29CSVDASGMYNEQFF	edit1	x_study_gt1	5.91e-14	0.121372	v4 common alleles
DRB1_1501	V06CASKRSMNTEAFF	edit1	x_study_gt1	9.89e-09	1.23e-10	v4 common alleles
DRB1_1501	V28CASRASGNTGELFF	edit1	x_study_gt1	1.24e-09	0.121372	v4 common alleles
DRB1_1501	V29CSVDIGNTGELFF	edit1	x_study_gt1	1.53e-10	0.121372	v4 common alleles
DRB1_1501	V14CASSQVRGRTEAFF	edit1	x_study_gt1	2.59e-16	0.0626108	v4 common alleles
DRB1_1501	V07CASRPEGNSPLHF	edit1	x_study_gt1	1.62e-09	0.321803	v4 common alleles
DRB1_1501	V06CASRDAGYTF	edit1	x_study_gt1	3.01e-10	0.121372	v4 common alleles
DRB1_1501	V05CASSLIGRAQETQYF	edit1	x_study_gt1	7.23e-16	0.228048	v4 common alleles
DRB1_1501	V29CSVDIDGYTF	edit1	x_study_gt1	4.79e-11	0.228048	v4 common alleles
DRB1_1501	V06CASRERAPTEAFF	edit1	x_study_gt1	5.2e-23	0.00177516	v4 common alleles
DRB1_1501	V19CASSADRASSYNEQFF	edit1	x_study_gt1	1.34e-14	0.121372	v4 common alleles
DRB1_1501	V29CSAQGAYEQYF	edit1	x_study_gt1	5.36e-09	0.476608	v4 common alleles
DRB1_1501	V19CASSIAGAGADTQYF	edit1	x_study_gt1	2.69e-19	6.7e-27	v4 common alleles
DRB1_1501	V10CAISPSGGPNEKLFF	edit1	x_study_gt1	2.01e-15	0.121372	v4 common alleles
DRB1_1501	V10CAISVPTGEAFF	edit1	x_study_gt1	3.05e-13	0.321803	v4 common alleles
DRB1_1501	V09CASSAASSSYEQYF	edit1	x_study_gt1	2.62e-16	0.321803	v4 common alleles
DRB1_1501	V03CASSADHEQYF	edit1	x_study_gt1	4.87e-10	0.228048	v4 common alleles
DRB1_1501	V18CASSVQGSMNTEAFF	edit1	x_study_gt1	7.37e-13	0.321803	v4 common alleles
DRB1_1501	V05CASSLEGRYEQFF	edit1	x_study_gt1	1.96e-35	0.00096669	v4 common alleles
DRB1_1501	V10CAISDSTGQPQHF	edit1	x_study_gt1	2.2e-11	0.00177516	v4 common alleles
DRB1_1501	V05CASSLPGLRYEQYF	edit1	x_study_gt1	2.75e-11	0.0405376	v4 common alleles
DRB1_1501	V28CAIQRGTEAFF	edit1	x_study_gt1	4.33e-11	2.57e-05	v4 common alleles
DRB1_1501	V09CASSVQSANEKLFF	edit1	x_study_gt1	1.38e-09	0.121372	v4 common alleles
DRB1_1501	V10CAIKSGTNEKLFF	edit1	x_study_gt1	1.06e-12	0.00021391	v4 common alleles
DRB1_1501	V11CASSVRDSLYQETQYF	edit1	x_study_gt1	2.84e-15	0.00177516	v4 common alleles
DRB1_1501	V28CASRGGGAKNIQYF	edit1	x_study_gt1	1.91e-09	0.404199	v4 common alleles
DRB1_1501	V05CASSLGVTLSSYEQYF	edit1	x_study_gt1	7.26e-15	0.121372	v4 common alleles
DRB1_1501	V09CASSVRATDSPLHF	edit1	x_study_gt1	5.02e-11	0.228048	v4 common alleles
DRB1_1501	V05CASSVRGLGTDTQYF	edit1	x_study_gt1	2.63e-19	0.121372	v4 common alleles
DRB1_1501	V07CASSLGTGGNGELFF	edit1	x_study_gt1	6.72e-11	0.00013887	v4 common alleles
DRB1_1501	V09CASSVQGWANEKLFF	edit1	x_study_gt1	9.07e-10	0.121372	v4 common alleles
DRB1_1501	V06CASKSVQGNQPQHF	edit1	x_study_gt1	8.18e-15	0.121372	v4 common alleles
DRB1_1501	V30CAWTRITEAFF	edit1	x_study_gt1	9.8e-09	0.121372	v4 common alleles
DRB1_1501	V06CASKRSPMNTEAFF	edit1	x_study_gt1	1.63e-09	0.121372	v4 common alleles
DRB1_1501	V07CASNQGRNTEAFF	edit1	x_study_gt1	2.62e-11	0.121372	v4 common alleles
DRB1_1501	V28CASRGREAFF	edit1	x_study_gt1	2.1e-37	0.404199	v4 common alleles
DRB1_1501	V05CASSSGIYSNQPQHF	edit1	x_study_gt1	3.5e-10	0.0405376	v4 common alleles
DRB1_1501	V20CSARAEVTQYF	edit1	x_study_gt1	4.65e-09	0.121372	v4 common alleles
DRB1_1501	V10CAISDVGGGTDTQYF	edit1	x_study_gt1	3.48e-09	0.121372	v4 common alleles
DRB1_1501	V03CASSQVEAEQYF	edit1	x_study_gt1	8.92e-15	0.228048	v4 common alleles
DRB1_1501	V06CASSGGLKQETQYF	edit1	x_study_gt1	1.97e-12	0.121372	v4 common alleles
DRB1_1501	V09CASSITGNTGELFF	edit1	x_study_gt1	6.52e-14	0.321803	v4 common alleles
DRB1_1501	V07CASSSERNTIYF	edit1	x_study_gt1	1.64e-09	2.26e-22	v4 common alleles
DRB1_1501	V30CAWSMGRDQPQHF	edit1	x_study_gt1	9.98e-11	0.121372	v4 common alleles
DRB1_1501	V30CAWSRLSLSYNSPLHF	edit1	x_study_gt1	1.63e-11	0.121372	v4 common alleles
DRB1_1501	V20CSARFPDTQYF	edit1	x_study_gt1	1.79e-13	4.43e-23	v4 common alleles
DRB1_1501	V05CASSESTGNTGELFF	edit1	x_study_gt1	5.27e-09	0.00096669	v4 common alleles
DRB1_1501	V12CASSFRVQDTQYF	edit1	x_study_gt1	3.92e-12	0.121372	v4 common alleles
DRB1_1501	V20CSARAEFEAFF	edit1	x_study_gt1	3.54e-12	0.321803	v4 common alleles
DRB1_1501	V05CASSPRGRTNTEAFF	edit1	x_study_gt1	1.46e-35	6.85e-19	v4 common alleles
DRB1_1501	V24CATSRGKSSYEQYF	edit1	x_study_gt1	5.11e-17	2.11e-14	v4 common alleles
DRB1_1501	V29CSVAEPQETQYF	edit1	x_study_gt1	2.19e-10	3.18e-05	v4 common alleles
DRB1_1501	V05CASSLGSSGIYEQYF	edit1	x_study_gt1	6.98e-10	0.228048	v4 common alleles
DRB1_1501	V24CATSDFQGAYGYTF	edit1	x_study_gt1	1.17e-09	0.121372	v4 common alleles
DRB1_1501	V24CATSDAGGLDTQYF	edit1	x_study_gt1	1.62e-12	0.014696	v4 common alleles
DRB1_1501	V02CASSEQGPSHEQYF	edit1	x_study_gt1	6.98e-11	0.121372	v4 common alleles
DRB1_1501	V20CSASGGGAGYGYTF	edit1	x_study_gt1	5.98e-10	1.18e-21	v4 common alleles
DRB1_1501	V24CATSGYPGTGELFF	edit1	x_study_gt1	3.02e-54	0.014696	v4 common alleles
DRB1_1501	V06CASDRFTEAFF	edit1	x_study_gt1	7.81e-09	0.121372	v4 common alleles
DRB1_1501	V19CASSISVYGYPF	edit1	x_study_gt1	1.8e-87	0.121372	v4 common alleles
DRB1_1501	V30CAWTLDTNQPQHF	edit1	x_study_gt1	9.4e-12	0.00013887	v4 common alleles
DRB1_1501	V07CASSSGLAGALGEQYF	edit1	x_study_gt1	1.27e-12	0.00262234	v4 common alleles
DRB1_1501	V29CSVEYSADTQYF	edit1	x_study_gt1	3.78e-10	0.121372	v4 common alleles
DRB1_1501	V05CASSLPGLYYEQYF	edit1	x_study_gt1	3.4e-12	0.014696	v4 common alleles
DRB1_1501	V07CASSITSYNSPLHF	edit1	x_study_gt1	7.08e-12	0.0405376	v4 common alleles
DRB1_1501	V06CASSSDANSNQPQHF	edit1	x_study_gt1	5.9e-09	0.121372	v4 common alleles
DRB1_1501	V20CSASGLAGGGGELFF	edit1	x_study_gt1	5.37e-09	0.014696	v4 common alleles
DRB1_1501	V19CASSIVAGGYTF	edit1	x_study_gt1	2.87e-13	6.52e-09	v4 common alleles
DRB1_1501	V11CASSLEGGSGANGLTF	edit1	x_study_gt1	6.58e-12	0.121372	v4 common alleles
DRB1_1501	V05CASSPRGVGTDTQYF	edit1	x_study_gt1	1.06e-13	0.0623078	v4 common alleles
DRB1_1501	V05CASSLDGVEYNEQFF	edit1	x_study_gt1	2.2e-11	0.121372	v4 common alleles
DRB1_1501	V10CAISDRANEKLFF	edit1	x_study_gt1	4.27e-13	1e-08	v4 common alleles
DRB1_1501	V06CASSRGRRYEQYF	edit1	x_study_gt1	2.07e-09	0.228048	v4 common alleles
DRB1_1501	V14CASSQVYGAGEQFF	edit1	x_study_gt1	4.11e-26	1.61e-12	v4 common alleles
DRB1_1501	V06CASSEQRRNYGYTF	edit1	x_study_gt1	2.61e-15	0.228048	v4 common alleles
DRB1_1501	V07CASSSETRNTIYF	edit1	x_study_gt1	2.38e-14	0.121372	v4 common alleles
DRB1_1501	V25CASSEWGQNQPQHF	edit1	x_study_gt1	1.4e-11	0.00013887	v4 common alleles
DRB1_1501	V05CASSSDREVGQPQHF	edit1	x_study_gt1	7.56e-14	0.0746164	v4 common alleles
DRB1_1501	V04CASKSRAVNTEAFF	edit1	x_study_gt1	8.24e-11	0.121372	v4 common alleles
DRB1_1501	V05CASSLRGLLGTDTQYF	edit1	x_study_gt1	6.5e-31	0.228048	v4 common alleles
DRB1_1501	V29CSVETGIETQYF	edit1	x_study_gt1	3.6e-09	3.81e-16	v4 common alleles
DRB1_1501	V27CASSFRGTEQYF	edit1	x_study_gt1	3.16e-09	0.252245	v4 common alleles
DRB1_1501	V25CASKWDRDNSPLHF	edit1	x_study_gt1	5.01e-10	0.121372	v4 common alleles
DRB1_1501	V09CASSEQGVGTEAFF	edit1	x_study_gt1	3.49e-09	0.321803	v4 common alleles
DRB1_1501	V18CASSPRRLGYEQYF	edit1	x_study_gt1	6.46e-12	0.228048	v4 common alleles
DRB1_1501	V05CASSSDLDEQFF	edit1	x_study_gt1	6.7e-11	0.321803	v4 common alleles
DRB1_1501	V19CASSIGLGGGQPQHF	edit1	x_study_gt1	2.41e-09	0.0623078	v4 common alleles
DRB1_1501	V18CASSPSGGGAEAFF	edit1	x_study_gt1	4.33e-12	0.121372	v4 common alleles
DRB1_1501	V06CASGVGGPGELFF	edit1	x_study_gt1	1.24e-14	0.121372	v4 common alleles
DRB1_1501	V20CSASRGIAQETQYF	edit1	x_study_gt1	5.76e-12	0.121372	v4 common alleles
DRB1_1501	V20CSASFGSTEAFF	edit1	x_study_gt1	3.06e-23	0.476608	v4 common alleles
DRB1_1501	V20CSASGFRATDTQYF	edit1	x_study_gt1	2.68e-10	0.121372	v4 common alleles
DRB1_1501	V20CSASGGGAGGYTF	edit1	x_study_gt1	2.33e-10	0.228048	v4 common alleles
DRB1_1501	V19CASSIGQGDQETQYF	edit1	x_study_gt1	7.53e-10	0.228048	v4 common alleles
DRB1_1501	V20CSASQGSLNTEAFF	edit1	x_study_gt1	2.8e-15	5.54e-17	v4 common alleles
DRB1_1501	V20CSASQGTVNQPQHF	edit1	x_study_gt1	8.55e-15	0.0746164	v4 common alleles
DRB1_1501	V20CSASQGVQQPQHF	edit1	x_study_gt1	1.03e-11	0.121372	v4 common alleles
DRB1_1501	V20CSASQGVRQPQHF	edit1	x_study_gt1	9.49e-09	0.228048	v4 common alleles
DRB1_1501	V29CSVGLAGGTEQYF	edit1	x_study_gt1	8.09e-09	0.121372	v4 common alleles
DRB1_1501	V20CSASSDHEQYF	edit1	x_study_gt1	2.65e-09	0.121372	v4 common alleles
DRB1_1501	V06CASNPTGSSYEQYF	edit1	x_study_gt1	9.8e-09	0.204761	v4 common alleles
DRB1_1501	V06CASSGAGGRNEQFF	edit1	x_study_gt1	1.92e-14	0.228048	v4 common alleles
DRB1_1501	V02CASSGGLWQPQHF	edit1	x_study_gt1	1.32e-12	0.404199	v4 common alleles
DRB1_1501	V29CSVGLAGGVEQYF	edit1	x_study_gt1	7.44e-09	0.228048	v4 common alleles
DRB1_1501	V29CSVGLGGTDTQYF	edit1	x_study_gt1	1.81e-09	0.0146972	v4 common alleles
DRB1_1501	V20CSASRGVIQETQYF	edit1	x_study_gt1	3.14e-14	0.121372	v4 common alleles
DRB1_1501	V30CAWTRGNTQYF	edit1	x_study_gt1	9.15e-10	0.121372	v4 common alleles
DRB1_1501	V03CASSQVAGNTQYF	edit1	x_study_gt1	2.23e-09	0.014696	v4 common alleles
DRB1_1501	V05CASSTTGPEQYF	edit1	x_study_gt1	8.12e-09	0.0623078	v4 common alleles
DRB1_1501	V05CASNRGTSGQETQYF	edit1	x_study_gt1	4e-12	0.121372	v4 common alleles
DRB1_1501	V06CASSERRLYGYTF	edit1	x_study_gt1	2.6e-11	0.262829	v4 common alleles
DRB1_1501	V06CASSGGQGMNQPQHF	edit1	x_study_gt1	2.67e-10	6.96e-05	v4 common alleles
DRB1_1501	V02CASSEQGPSPEAFF	edit1	x_study_gt1	6.21e-14	0.00177516	v4 common alleles
DRB1_1501	V29CSVGLAGGSYNEQFF	edit1	x_study_gt1	3.99e-15	0.00018737	v4 common alleles
DRB1_1501	V06CASSGGLEQETQYF	edit1	x_study_gt1	5.23e-12	0.228048	v4 common alleles
DRB1_1501	V20CSASRGMQETQYF	edit1	x_study_gt1	1.9e-12	2.57e-05	v4 common alleles
DRB1_1501	V06CASSSDRNTNQPQHF	edit1	x_study_gt1	3.49e-09	0.121372	v4 common alleles
DRB1_1501	V05CASSSGAYSNQPQHF	edit1	x_study_gt1	6.36e-09	0.476608	v4 common alleles
DRB1_1501	V28CASSSDRAGYTF	edit1	x_study_gt1	8.19e-09	0.158458	v4 common alleles
DRB1_1501	V25CASSEWGQKNTEAFF	edit1	x_study_gt1	1.74e-11	0.121372	v4 common alleles
DRB1_1501	V19CASSGGQVSYEQYF	edit1	x_study_gt1	8.51e-23	3.27e-08	v4 common alleles
DRB1_1501	V20CSASRDSWTQETQYF	edit1	x_study_gt1	1.79e-21	0.014696	v4 common alleles
DRB1_1501	V19CASSIGLRRGQETQYF	edit1	x_study_gt1	1.72e-17	1.15e-11	v4 common alleles
DRB1_1501	V06CASSEAGGRVQPQHF	edit1	x_study_gt1	4.15e-09	0.404199	v4 common alleles
DRB1_1501	V20CSASRRIQETQYF	edit1	x_study_gt1	2.11e-09	0.404199	v4 common alleles
DRB1_1501	V06CASSERPFNYGYTF	edit1	x_study_gt1	3.71e-10	0.121372	v4 common alleles
DRB1_1501	V20CSASRDSGTNEKLFF	edit1	x_study_gt1	1.63e-09	0.0146972	v4 common alleles
DRB1_1501	V20CSASRDSATQETQYF	edit1	x_study_gt1	5.25e-22	0.014696	v4 common alleles
DRB1_1501	V06CASSDSGQTYGYTF	edit1	x_study_gt1	7.65e-09	0.404199	v4 common alleles
DRB1_1501	V05CASRDLRGSTDTQYF	edit1	x_study_gt1	6.97e-18	0.121372	v4 common alleles
DRB1_1501	V29CSVAPGGEAFF	edit1	x_study_gt1	3.02e-14	0.121372	v4 common alleles
DRB1_1501	V07CASSGDVRNTEAFF	edit1	x_study_gt1	1.71e-11	0.121372	v4 common alleles
DRB1_1501	V07CASSIGLAKNNEQFF	edit1	x_study_gt1	4.84e-13	0.121372	v4 common alleles
DRB1_1501	V10CAISDSGGPNEKLFF	edit1	x_study_gt1	2.28e-15	0.121372	v4 common alleles
DRB1_1501	V06CASIQGAGGNTIYF	edit1	x_study_gt1	4.57e-09	3.69e-07	v4 common alleles
DRB1_1501	V06CASRRDSVSGNTIYF	edit1	x_study_gt1	9.3e-09	0.0746164	v4 common alleles
DRB1_1501	V06CASRDRGAATEAFF	edit1	x_study_gt1	1.83e-19	0.121372	v4 common alleles
DRB1_1501	V06CASSLPGLEAFF	edit1	x_study_gt1	7.02e-10	0.404199	v4 common alleles
DRB1_1501	V05CASSLPGGYAGELFF	edit1	x_study_gt1	9.07e-12	0.121372	v4 common alleles
DRB1_1501	V05CASSLPGGRYTGELFF	edit1	x_study_gt1	4.06e-13	0.121372	v4 common alleles
DRB1_1501	V19CASSDSLYGYTF	edit1	x_study_gt1	5.93e-09	0.476608	v4 common alleles
DRB1_1501	V30CAWSVPWGYTF	edit1	x_study_gt1	1.27e-09	0.228048	v4 common alleles
DRB1_1501	V05CASSLPGLHYEQYF	edit1	x_study_gt1	1.55e-14	0.121372	v4 common alleles
DRB1_1501	V06CASSELYGAGELFF	edit1	x_study_gt1	4.08e-09	0.121372	v4 common alleles
DRB1_1501	V07CASSSDDSSNQPQHF	edit1	x_study_gt1	8.19e-09	0.228048	v4 common alleles
DRB1_1501	V10CAISESLTGQPQHF	edit1	x_study_gt1	1.89e-11	0.228048	v4 common alleles
DRB1_1501	V05CASSFTGLASEQYF	edit1	x_study_gt1	1.63e-09	0.228048	v4 common alleles
DRB1_1501	V07CASSFTNRDGYTF	edit1	x_study_gt1	1.04e-12	0.121372	v4 common alleles
DRB1_1501	V05CASSFTPGLGYEQYF	edit1	x_study_gt1	6.17e-15	0.121372	v4 common alleles
DRB1_1501	V27CASSFTQGAGEQYF	edit1	x_study_gt1	5.57e-09	0.228048	v4 common alleles
DRB1_1501	V28CASKVANTEAFF	edit1	x_study_gt1	1.27e-09	0.228048	v4 common alleles
DRB1_1501	V14CASSPSGGSGNEQFF	edit1	x_study_gt1	1.44e-15	0.00096669	v4 common alleles
DRB1_1501	V27CASSPQVLSYEQYF	edit1	x_study_gt1	3.8e-13	1.53e-12	v4 common alleles
DRB1_1501	V10CAIKAATNEKLFF	edit1	x_study_gt1	3.13e-33	2.61e-23	v4 common alleles
DRB1_1501	V19CASSILDRYGYTF	edit1	x_study_gt1	2.07e-09	1.25e-31	v4 common alleles
DRB1_1501	V10CAISAPGGEAFF	edit1	x_study_gt1	1.62e-13	0.321803	v4 common alleles
DRB1_1501	V12CASALAFNTEAFF	edit1	x_study_gt1	3.7e-13	0.121372	v4 common alleles
DRB1_1501	V06CASAAGGNQPQHF	edit1	x_study_gt1	3.24e-09	0.404199	v4 common alleles
DRB1_1501	V05CASSSAGTMNTEAFF	edit1	x_study_gt1	5.84e-09	0.0746164	v4 common alleles
DRB1_1501	V06CASSEAQGNNQPQHF	edit1	x_study_gt1	3.19e-13	0.00645891	v4 common alleles
DRB1_1501	V11CASSFSTGNTGELFF	edit1	x_study_gt1	1.74e-09	0.404199	v4 common alleles
DRB1_1501	V30CAWTSVKETQYF	edit1	x_study_gt1	4.35e-22	0.121372	v4 common alleles
DRB1_1501	V06CASSFSTGYNSPLHF	edit1	x_study_gt1	3.55e-10	0.121372	v4 common alleles
DRB1_1501	V07CASSPRQGASTDTQYF	edit1	x_study_gt1	1.61e-09	0.0146972	v4 common alleles
DRB1_1501	V05CASSPRGRQNTEAFF	edit1	x_study_gt1	8.18e-12	0.0746164	v4 common alleles
DRB1_1501	V27CASNLGQVNSPLHF	edit1	x_study_gt1	6.53e-10	0.014696	v4 common alleles
DRB1_1501	V06CASSSGTGLGELFF	edit1	x_study_gt1	9.75e-09	0.014696	v4 common alleles
DRB1_1501	V12CASSSGTGRKQYF	edit1	x_study_gt1	8.3e-46	0.00177516	v4 common alleles
DRB1_1501	V06CASSERRINYGYTF	edit1	x_study_gt1	1.49e-16	0.121372	v4 common alleles
DRB1_1501	V19CASSERRLNTEAFF	edit1	x_study_gt1	1.39e-13	0.121372	v4 common alleles
DRB1_1501	V18CASSPSGGTGTEAFF	edit1	x_study_gt1	3.6e-09	0.228048	v4 common alleles
DRB1_1501	V29CSVAHLEAFF	edit1	x_study_gt1	3.48e-09	6.11e-09	v4 common alleles
DRB1_1501	V29CSVAPGAYEQYF	edit1	x_study_gt1	2.4e-09	0.0746164	v4 common alleles
DRB1_1501	V06CASSERRNLGYTF	edit1	x_study_gt1	1.59e-23	0.121372	v4 common alleles
DRB1_1501	V25CASSEWGGHQPQHF	edit1	x_study_gt1	9.75e-09	0.0405376	v4 common alleles
DRB1_1501	V06CASRDLGYTF	edit1	x_study_gt1	1.82e-10	6.96e-05	v4 common alleles
DRB1_1501	V06CASSDSMDQPQHF	edit1	x_study_gt1	5.77e-10	0.121372	v4 common alleles
DRB1_1501	V05CASSSGGARNTEAFF	edit1	x_study_gt1	3.66e-20	0.00096669	v4 common alleles
DRB1_1501	V30CAWSVPVGNSPLHF	edit1	x_study_gt1	1.51e-14	0.228048	v4 common alleles
DRB1_1501	V27CASSHRNSNQPQHF	edit1	x_study_gt1	7.93e-09	0.228048	v4 common alleles
DRB1_1501	V07CASSSERDTIYF	edit1	x_study_gt1	4.19e-13	0.228048	v4 common alleles
DRB1_1501	V05CASSLGTALSSYEQYF	edit1	x_study_gt1	3.17e-17	0.121372	v4 common alleles
DRB1_1501	V30CAWSVTGLANYGYTF	edit1	x_study_gt1	1.45e-16	3.08e-06	v4 common alleles
DRB1_1501	V02CASSQVVGYGYTF	edit1	x_study_gt1	5.57e-09	0.00013887	v4 common alleles
DRB1_1501	V19CASSAGQGGTQYF	edit1	x_study_gt1	2.93e-13	1.21e-13	v4 common alleles
DRB1_1501	V06CASSERPTYGYTF	edit1	x_study_gt1	3.24e-13	0.121372	v4 common alleles
DRB1_1501	V06CASSFHGTGGEQYF	edit1	x_study_gt1	3.16e-19	5.24e-09	v4 common alleles
DRB1_1501	V10CAIERGTNTGELFF	edit1	x_study_gt1	2.1e-16	0.121372	v4 common alleles
DRB1_1501	V06CASSERRPNYGYTF	edit1	x_study_gt1	3.14e-18	0.121372	v4 common alleles
DRB1_1501	V06CASSERRVGEKLFF	edit1	x_study_gt1	5.67e-10	0.0746164	v4 common alleles
DRB1_1501	V09CASSEGVGGEKLFF	edit1	x_study_gt1	4.19e-11	0.121372	v4 common alleles
DRB1_1501	V25CASSEMTGGTDTQYF	edit1	x_study_gt1	5.54e-13	0.00021391	v4 common alleles
DRB1_1501	V07CASSLGTPGSGELFF	edit1	x_study_gt1	2.03e-10	0.404199	v4 common alleles
DRB1_1501	V06CASSGGLYQETQYF	edit1	x_study_gt1	7.3e-10	0.014696	v4 common alleles
DRB1_1501	V05CASSGGNGDTEAFF	edit1	x_study_gt1	7.39e-36	0.121372	v4 common alleles
DRB1_1501	V06CASSGGQGQNQPQHF	edit1	x_study_gt1	1.82e-17	0.00262234	v4 common alleles
DRB1_1501	V27CASISPPDTQYF	edit1	x_study_gt1	1.14e-09	0.121372	v4 common alleles
DRB1_1501	V06CASSERVRNYGYTF	edit1	x_study_gt1	5.89e-19	0.00013887	v4 common alleles
DRB1_1501	V25CASSELNGYTF	edit1	x_study_gt1	2.74e-09	0.00016864	v4 common alleles
DRB1_1501	V02CASSDWASGANVLTF	edit1	x_study_gt1	7.22e-37	3.78e-16	v4 common alleles
DRB1_1501	V09CASSGGQTNYGYTF	edit1	x_study_gt1	3.9e-13	0.014696	v4 common alleles
DRB1_1501	V05CASSGGRALSGNTIYF	edit1	x_study_gt1	3.06e-20	7.37e-11	v4 common alleles
DRB1_1501	V02CASSGGRDGELFF	edit1	x_study_gt1	5.89e-10	0.121372	v4 common alleles
DRB1_1501	V05CASSRGTGGLNTEAFF	edit1	x_study_gt1	3.56e-09	0.321803	v4 common alleles
DRB1_1501	V07CASSRGGADNEQFF	edit1	x_study_gt1	4.45e-09	0.121372	v4 common alleles
DRB1_1501	V06CASREGSRGYTF	edit1	x_study_gt1	5.13e-09	0.014696	v4 common alleles
DRB1_1501	V29CSVERRWGYTF	edit1	x_study_gt1	1.63e-09	0.121372	v4 common alleles
DRB1_1501	V05CASSLTGTGESEAFF	edit1	x_study_gt1	1.11e-20	5.66e-18	v4 common alleles
DRB1_1501	V06CASSDVWDQPQHF	edit1	x_study_gt1	3.92e-10	0.121372	v4 common alleles
DRB1_1501	V29CSHGGETQYF	edit1	x_study_gt1	5.55e-10	0.121372	v4 common alleles
DRB1_1501	V29CSVESGYTGELFF	edit1	x_study_gt1	5.69e-10	0.0426997	v4 common alleles
DRB1_1501	V19CASRTSRSSYNEQFF	edit1	x_study_gt1	9.16e-10	0.121372	v4 common alleles
DRB1_1501	V29CSVEVSVTEAFF	edit1	x_study_gt1	1.41e-10	2.57e-05	v4 common alleles
DRB1_1501	V06CASSDRQYTEAFF	edit1	x_study_gt1	1.08e-10	0.228048	v4 common alleles
DRB1_1501	V30CAWTRVEAFF	edit1	x_study_gt1	6.96e-09	0.00645891	v4 common alleles
DRB1_1501	V20CSASVGSEAFF	edit1	x_study_gt1	5.69e-18	0.228048	v4 common alleles
DRB1_1501	V14CASSHRGGSGNTIYF	edit1	x_study_gt1	1.44e-09	0.0746164	v4 common alleles
DRB1_1501	V18CASSPRRGYETQYF	edit1	x_study_gt1	1.51e-11	0.121372	v4 common alleles
DRB1_1501	V06CASKREGLSNQPQHF	edit1	x_study_gt1	5.92e-10	0.228048	v4 common alleles
DRB1_1501	V07CASSPRQRGSTDTQYF	edit1	x_study_gt1	3.03e-13	0.121372	v4 common alleles
DRB1_1501	V14CATSRGGSYNEQFF	edit1	x_study_gt1	2.17e-13	0.121372	v4 common alleles
DRB1_1501	V06CASRDRQGNSPLHF	edit1	x_study_gt1	2.25e-16	0.404199	v4 common alleles
DRB1_1501	V19CASRDRSSYNEQFF	edit1	x_study_gt1	2.46e-19	0.204761	v4 common alleles
DRB1_1501	V13CASSLRGGRSSGNTIYF	edit1	x_study_gt1	1.31e-18	1.94e-05	v4 common alleles
DRB1_1501	V28CASSLRGGGPQHF	edit1	x_study_gt1	4.15e-14	0.121372	v4 common alleles
DRB1_1501	V05CASSGDSYSNQPQHF	edit1	x_study_gt1	1.36e-10	0.121372	v4 common alleles
DRB1_1501	V28CASSFALSGANVLTF	edit1	x_study_gt1	2.1e-10	0.321803	v4 common alleles
DRB1_1501	V06CASSETLHTEAFF	edit1	x_study_gt1	1.3e-09	0.121372	v4 common alleles
DRB1_1501	V05CASSLRGVPTDTQYF	edit1	x_study_gt1	1.28e-26	0.00043761	v4 common alleles
DRB1_1501	V05CASSLVGRDQETQYF	edit1	x_study_gt1	5.06e-21	0.00177516	v4 common alleles
DRB1_1501	V05CASSLVGREQETQYF	edit1	x_study_gt1	4.25e-23	0.0746164	v4 common alleles
DRB1_1501	V05CASSSGKHGYTF	edit1	x_study_gt1	5.57e-09	0.121372	v4 common alleles
DRB1_1501	V07CASSSGLAGALGEQFF	edit1	x_study_gt1	9.4e-12	0.00262234	v4 common alleles
DRB1_1501	V05CASSYLAMETQYF	edit1	x_study_gt1	5.6e-15	0.014696	v4 common alleles
DRB1_1501	V06CASSYLDNTQYF	edit1	x_study_gt1	1.78e-11	0.121372	v4 common alleles
DRB1_1501	V05CASSLGGTGESEAFF	edit1	x_study_gt1	1.24e-14	0.228048	v4 common alleles
DRB1_1501	V06CASSYLEGYSYEQYF	edit1	x_study_gt1	5.32e-10	0.121372	v4 common alleles
DRB1_1501	V28CASKVRTEAFF	edit1	x_study_gt1	5.55e-13	0.321803	v4 common alleles
DRB1_1501	V06CASSYLENSYEQYF	edit1	x_study_gt1	4.12e-09	0.00096669	v4 common alleles
DRB1_1501	V28CASSYLGGATNEKLFF	edit1	x_study_gt1	6.9e-11	0.121372	v4 common alleles
DRB1_1501	V19CASSGGLARETQYF	edit1	x_study_gt1	1.41e-09	0.228048	v4 common alleles
DRB1_1501	V11CASSLTPTGSTEAFF	edit1	x_study_gt1	2.85e-14	0.121372	v4 common alleles
DRB1_1501	V11CASSPGQGPGNTIYF	edit1	x_study_gt1	8.27e-117	4.13e-151	v4 common alleles
DRB1_1501	V18CASSLEGGDTEAFF	edit1	x_study_gt1	1.86e-14	0.228048	v4 common alleles
DRB1_1501	V05CASSLERRPNTEAFF	edit1	x_study_gt1	1.11e-10	0.121372	v4 common alleles
DRB1_1501	V09CASSVAAADSPLHF	edit1	x_study_gt1	2.39e-12	0.0405376	v4 common alleles
DRB1_1501	V30CAWSEGGDNQPQHF	edit1	x_study_gt1	7.9e-09	0.228048	v4 common alleles
DRB1_1501	V30CAWSNPGNSPLHF	edit1	x_study_gt1	3.62e-15	0.121372	v4 common alleles
DRB1_1501	V30CAWSPGVVNTEAFF	edit1	x_study_gt1	3.84e-10	0.228048	v4 common alleles
DRB1_1501	V30CAWSQPGGYTF	edit1	x_study_gt1	2.65e-09	0.121372	v4 common alleles
DRB1_1501	V15CATSRGWGSNQPQHF	edit1	x_study_gt1	1.09e-10	0.228048	v4 common alleles
DRB1_1501	V02CASNREATNEKLFF	edit1	x_study_gt1	9.16e-10	6.22e-10	v4 common alleles
DRB1_1501	V05CASSLRGGLGTDTQYF	edit1	x_study_gt1	1.51e-16	0.228048	v4 common alleles
DRB1_1501	V07CASSSERRNTIYF	edit1	x_study_gt1	1.91e-11	0.228048	v4 common alleles
DRB1_1501	V05CASSPSVADTQYF	edit1	x_study_gt1	3.03e-09	2.34e-09	v4 common alleles
DRB1_1501	V28CASSLGPATNEKLFF	edit1	x_study_gt1	1.46e-10	0.476608	v4 common alleles
DRB1_1501	V10CAISEPAGTQETQYF	edit1	x_study_gt1	9.11e-11	0.121372	v4 common alleles
DRB1_1501	V05CASSLGRGVGTDTQYF	edit1	x_study_gt1	1.2e-10	0.0746164	v4 common alleles
DRB1_1501	V05CASSLGSTSGIYEQYF	edit1	x_study_gt1	1.34e-12	0.228048	v4 common alleles
DRB1_1501	V02CASSEWSSGANVLTF	edit1	x_study_gt1	3.22e-13	0.158458	v4 common alleles
DRB1_1501	V19CASSRGQSSGANVLTF	edit1	x_study_gt1	5.8e-09	2.62e-14	v4 common alleles
DRB1_1501	V06CASSQRGAGSPLHF	edit1	x_study_gt1	3.71e-10	0.121372	v4 common alleles
DRB1_1501	V05CASSSDAHSYEQYF	edit1	x_study_gt1	7.22e-37	0.228048	v4 common alleles
DRB1_1501	V20CSASTDSATNEKLFF	edit1	x_study_gt1	3.02e-23	0.014696	v4 common alleles
DRB1_1501	V20CSASVGQTNTEAFF	edit1	x_study_gt1	6.13e-09	0.121372	v4 common alleles
DRB1_1501	V06CASSWTGAGDQPQHF	edit1	x_study_gt1	3.28e-21	0.00177516	v4 common alleles
DRB1_1501	V07CASSPRQGGSTDTQYF	edit1	x_study_gt1	2.1e-37	9.46e-31	v4 common alleles
DRB1_1501	V05CASSLRAMGTDTQYF	edit1	x_study_gt1	1.09e-11	0.228048	v4 common alleles
DRB1_1501	V05CASSGTGGAGTGELFF	edit1	x_study_gt1	6.13e-12	0.0267721	v4 common alleles
DRB1_1501	V06CASEAAGNQPQHF	edit1	x_study_gt1	9.49e-10	0.121372	v4 common alleles
DRB1_1501	V07CASSLVDRAQETQYF	edit1	x_study_gt1	6.08e-35	3.53e-29	v4 common alleles
DRB1_1501	V29CSVDPGGANTGELFF	edit1	x_study_gt1	3.42e-13	3.09e-24	v4 common alleles
DRB1_1501	V30CAWSVPGRSPLHF	edit1	x_study_gt1	1.36e-09	0.121372	v4 common alleles
DRB1_1501	V30CAWSVPGVYTF	edit1	x_study_gt1	7.92e-10	0.228048	v4 common alleles
DRB1_1501	V30CAWSVPGYSPLHF	edit1	x_study_gt1	1.5e-09	0.404199	v4 common alleles
DRB1_1501	V30CAWSVPIGYTF	edit1	x_study_gt1	9.74e-10	0.228048	v4 common alleles
DRB1_1501	V05CASSLEGDRPQFF	edit1	x_study_gt1	3.2e-15	0.121372	v4 common alleles
DRB1_1501	V07CASSLEGGTAKNIQYF	edit1	x_study_gt1	3.5e-10	0.121372	v4 common alleles
DRB1_1501	V06CASSEYWDQPQHF	edit1	x_study_gt1	5.97e-10	0.0746164	v4 common alleles
DRB1_1501	V03CASSRAEKLFF	edit1	x_study_gt1	2.65e-09	0.228048	v4 common alleles
DRB1_1501	V04CASSQVWGIDQPQHF	edit1	x_study_gt1	3.52e-09	0.014696	v4 common alleles
DRB1_1501	V05CASSQRGVGTDTQYF	edit1	x_study_gt1	1.36e-15	0.00177516	v4 common alleles
DRB1_1501	V05CASSQRGVSTDTQYF	edit1	x_study_gt1	1.14e-16	0.228048	v4 common alleles
DRB1_1501	V11CASSLGTEFTDTQYF	edit1	x_study_gt1	2.66e-12	0.014696	v4 common alleles
DRB1_1501	V10CAISESTSGQPQHF	edit1	x_study_gt1	5.82e-09	0.121372	v4 common alleles
DRB1_1501	V05CASSLAATDGGYTF	edit1	x_study_gt1	6.64e-10	0.121372	v4 common alleles
DRB1_1501	V06CASSGGLHQETQYF	edit1	x_study_gt1	6.58e-14	0.228048	v4 common alleles
DRB1_1501	V06CASREGALSNQPQHF	edit1	x_study_gt1	1.19e-12	0.228048	v4 common alleles
DRB1_1501	V06CASSESGHHNQPQHF	edit1	x_study_gt1	1.31e-12	0.121372	v4 common alleles
DRB1_1501	V06CASSESGHNNQPQHF	edit1	x_study_gt1	6.17e-11	3.69e-07	v4 common alleles
DRB1_1501	V07CASSPSWGGNQPQHF	edit1	x_study_gt1	3.18e-23	0.476608	v4 common alleles
DRB1_1501	V25CASSQRETGELFF	edit1	x_study_gt1	2.71e-12	0.0746164	v4 common alleles
DRB1_1501	V06CASSWTGAITDTQYF	edit1	x_study_gt1	1.63e-09	0.121372	v4 common alleles
DRB1_1501	V06CASSWTGEDQPQHF	edit1	x_study_gt1	5.44e-11	0.0143899	v4 common alleles
DRB1_1501	V06CASSWTGFGNQPQHF	edit1	x_study_gt1	5.57e-14	0.00645891	v4 common alleles
DRB1_1501	V09CASSVSSQSSYEQYF	edit1	x_study_gt1	1.45e-10	0.121372	v4 common alleles
DRB1_1501	V06CASSELAFGAGELFF	edit1	x_study_gt1	1.94e-09	0.121372	v4 common alleles
DRB1_1501	V19CASSEGRKQETQYF	edit1	x_study_gt1	1.86e-13	4.4e-08	v4 common alleles
DRB1_1501	V25CASSELSGYTF	edit1	x_study_gt1	4.98e-09	0.0143899	v4 common alleles
DRB1_1501	V09CASSQRFTDTQYF	edit1	x_study_gt1	3.52e-09	0.121372	v4 common alleles
DRB1_1501	V05CASSSGGFPDTQYF	edit1	x_study_gt1	5.32e-20	0.121372	v4 common alleles
DRB1_1501	V06CASQTSSGNTIYF	edit1	x_study_gt1	5.34e-09	0.204761	v4 common alleles
DRB1_1501	V06CASSGGLVKETQYF	edit1	x_study_gt1	2.36e-24	0.228048	v4 common alleles
DRB1_1501	V07CASSLEGGIAKNIQYF	edit1	x_study_gt1	2.19e-10	0.014696	v4 common alleles
DRB1_1501	V30CAWSGGVAEAFF	edit1	x_study_gt1	5.99e-09	0.014696	v4 common alleles
DRB1_1501	V06CASSEGSLSNQPQHF	edit1	x_study_gt1	4.65e-09	0.158458	v4 common alleles
DRB1_1501	V06CASSEGATSNQPQHF	edit1	x_study_gt1	1.09e-09	0.114562	v4 common alleles
DRB1_1501	V03CASRRGNEKLFF	edit1	x_study_gt1	1.19e-10	0.114562	v4 common alleles
DRB1_1501	V02CASSEVRATGELFF	edit1	x_study_gt1	1.18e-11	2.39e-06	v4 common alleles
DRB1_1501	V25CASNVGNQPQHF	edit1	x_study_gt1	3.48e-09	0.121372	v4 common alleles
DRB1_1501	V05CASSFKGINTEAFF	edit1	x_study_gt1	7.83e-13	0.228048	v4 common alleles
DRB1_1501	V06CASRDPRGNQPQHF	edit1	x_study_gt1	7.14e-09	0.228048	v4 common alleles
DRB1_1501	V28CASISLPNEKLFF	edit1	x_study_gt1	1.14e-09	0.121372	v4 common alleles
DRB1_1501	V29CSVDPSGLYNEQFF	edit1	x_study_gt1	1.47e-14	2.57e-05	v4 common alleles
DRB1_1501	V06CASSELLDTQYF	edit1	x_study_gt1	2.65e-09	0.476608	v4 common alleles
DRB1_1501	V15CATSRDPGGRTGELFF	edit1	x_study_gt1	1.6e-15	2.18e-15	v4 common alleles
DRB1_1501	V05CASSSEALNTEAFF	edit1	x_study_gt1	7.33e-13	0.228048	v4 common alleles
DRB1_1501	V07CASSSEVNTIYF	edit1	x_study_gt1	5.42e-11	0.228048	v4 common alleles
DRB1_1501	V07CASSGGTGVGNQPQHF	edit1	x_study_gt1	9.49e-10	0.121372	v4 common alleles
DRB1_1501	V05CASSRGSSGQETQYF	edit1	x_study_gt1	2.12e-09	0.0746164	v4 common alleles
DRB1_1501	V06CASSEVGGGEQYF	edit1	x_study_gt1	2.24e-09	0.299945	v4 common alleles
DRB1_1501	V10CASSESGSPQPQHF	edit1	x_study_gt1	8.19e-09	0.228048	v4 common alleles
DRB1_1501	V13CASSLRATTNEKLFF	edit1	x_study_gt1	3.43e-10	0.00043761	v4 common alleles
DRB1_1501	V07CASSLIDPNQPQHF	edit1	x_study_gt1	6.03e-29	0.121372	v4 common alleles
DRB1_1501	V02CASSEDRTTNEKLFF	edit1	x_study_gt1	2.73e-12	6.85e-19	v4 common alleles
DRB1_1501	V19CASSSRTELNTEAFF	edit1	x_study_gt1	5.99e-12	6.96e-05	v4 common alleles
DRB1_1501	V07CASSPRTTGYTF	edit1	x_study_gt1	8.49e-09	0.252245	v4 common alleles
DRB1_1501	V07CASSSRQGGSTDTQYF	edit1	x_study_gt1	5.77e-33	0.0426997	v4 common alleles
DRB1_1501	V19CASSSRTAINTEAFF	edit1	x_study_gt1	2.68e-10	0.121372	v4 common alleles
DRB1_1501	V06CASSSRPSSGNTIYF	edit1	x_study_gt1	9.67e-16	0.0426997	v4 common alleles
DRB1_1501	V06CASSPDRQGNSPLHF	edit1	x_study_gt1	1.42e-12	0.228048	v4 common alleles
DRB1_1501	V06CASSPRTPEAFF	edit1	x_study_gt1	9.28e-14	0.121372	v4 common alleles
DRB1_1501	V07CASSGERNTIYF	edit1	x_study_gt1	2.22e-14	0.121372	v4 common alleles
DRB1_1501	V06CFFKQKTAYEQYF	edit1	x_study_gt1	9.97e-10	6.74e-08	v4 common alleles
DRB1_1501	V02CFKQKTAYEQYF	edit1	x_study_gt1	7.35e-09	0.0425643	v4 common alleles
DRB1_1501	V29CSAADIEAFF	edit1	x_study_gt1	3.67e-10	0.228048	v4 common alleles
DRB1_1501	V30CAWTLDYNQPQHF	edit1	x_study_gt1	4.17e-14	0.121372	v4 common alleles
DRB1_1501	V29CSVGEGQGATEAFF	edit1	x_study_gt1	5.33e-09	0.121372	v4 common alleles
DRB1_1501	V06CASRVGVQPQHF	edit1	x_study_gt1	2.29e-09	0.228048	v4 common alleles
DRB1_1501	V29CSVVPGRTEAFF	edit1	x_study_gt1	5.92e-09	0.00645891	v4 common alleles
DRB1_1501	V06CASSDRQGVSPLHF	edit1	x_study_gt1	1.41e-20	0.228048	v4 common alleles
DRB1_1501	V06CASSEAGLRTNEKLFF	edit1	x_study_gt1	1.57e-17	0.121372	v4 common alleles
DRB1_1501	V06CASSDRQVTEAFF	edit1	x_study_gt1	4.58e-10	0.014696	v4 common alleles
DRB1_1501	V06CAGRDRAFTEAFF	edit1	x_study_gt1	2.08e-32	0.014696	v4 common alleles
DRB1_1501	V19CASKWWNTEAFF	edit1	x_study_gt1	8.72e-26	0.121372	v4 common alleles
DRB1_1501	V05CASSFRGNIQYF	edit1	x_study_gt1	1.05e-11	0.0405376	v4 common alleles
DRB1_1501	V10CAISESRLAGAEQYF	edit1	x_study_gt1	6.97e-18	4.4e-08	v4 common alleles
DRB1_1501	V09CASSAEGRGADTQYF	edit1	x_study_gt1	7.05e-09	0.228048	v4 common alleles
DRB1_1501	V18CASSPRPQGAGTDTQYF	edit1	x_study_gt1	4.36e-20	0.121372	v4 common alleles
DRB1_1501	V06CASSWTGAEDQPQHF	edit1	x_study_gt1	3.13e-15	0.00177516	v4 common alleles
DRB1_1501	V05CASSFRSRSYEQYF	edit1	x_study_gt1	2.5e-15	2.85e-12	v4 common alleles
DRB1_1501	V03CASSPTGAHSPLHF	edit1	x_study_gt1	9.43e-14	0.121372	v4 common alleles
DRB1_1501	V04CASSQDRLTDGYTF	edit1	x_study_gt1	2.07e-15	0.228048	v4 common alleles
DRB1_1501	V06CASKRTASGNTIYF	edit1	x_study_gt1	5.85e-09	0.321803	v4 common alleles
DRB1_1501	V02CASSDRRDSYGYTF	edit1	x_study_gt1	3.1e-09	0.00645891	v4 common alleles
DRB1_1501	V06CASSDRQGRNSPLHF	edit1	x_study_gt1	3.23e-14	0.321803	v4 common alleles
DRB1_1501	V29CSVVDGQETQYF	edit1	x_study_gt1	8.12e-09	0.228048	v4 common alleles
DRB1_1501	V29CSVSLGARTEAFF	edit1	x_study_gt1	4.19e-10	0.00021391	v4 common alleles
DRB1_1501	V29CSVSVGGTGELFF	edit1	x_study_gt1	3.2e-11	0.121372	v4 common alleles
DRB1_1501	V30CAWSVWGSRNTEAFF	edit1	x_study_gt1	2.83e-09	0.121372	v4 common alleles
DRB1_1501	V28CASIKNTIYF	edit1	x_study_gt1	3.81e-11	2.02e-13	v4 common alleles
DRB1_1501	V06CASSDRQHNSPLHF	edit1	x_study_gt1	6.69e-19	0.014696	v4 common alleles
DRB1_1501	V06CASSEASVTTNEKLFF	edit1	x_study_gt1	1.89e-19	3.08e-06	v4 common alleles
DRB1_1501	V20CSARIAETQYF	edit1	x_study_gt1	9.15e-09	0.321803	v4 common alleles
DRB1_1501	V05CASSLDWVSYNEQFF	edit1	x_study_gt1	4.84e-12	0.121372	v4 common alleles
DRB1_1501	V30CAWSSGTVNTEAFF	edit1	x_study_gt1	1.44e-09	0.34711	v4 common alleles
DRB1_1501	V06CAGSTNTGELFF	edit1	x_study_gt1	1.22e-17	0.121372	v4 common alleles
DRB1_1501	V30CAGQGRGEKLFF	edit1	x_study_gt1	3.96e-11	0.00021391	v4 common alleles
DRB1_1501	V06CASSPTGAATDTQYF	edit1	x_study_gt1	1.21e-10	0.014696	v4 common alleles
DRB1_1501	V12CAGRRGEGTEAFF	edit1	x_study_gt1	2.54e-23	0.121372	v4 common alleles
DRB1_1501	V20CSASTDSHTQETQYF	edit1	x_study_gt1	4.66e-17	0.121372	v4 common alleles
DRB1_1501	V06CASSEALYTQYF	edit1	x_study_gt1	1.78e-11	0.228048	v4 common alleles
DRB1_1501	V07CASSELGPYNSPLHF	edit1	x_study_gt1	8.08e-21	0.121372	v4 common alleles
DRB1_1501	V05CASSLAGQRGQETQYF	edit1	x_study_gt1	1.26e-11	0.0405376	v4 common alleles
DRB1_1501	V05CASSRADSSNQPQHF	edit1	x_study_gt1	3.82e-12	0.121372	v4 common alleles
DRB1_1501	V30CAWSVWGPMNTEAFF	edit1	x_study_gt1	1.51e-11	0.00177516	v4 common alleles
DRB1_1501	V28CASSFLADTDTQYF	edit1	x_study_gt1	1.25e-10	0.228048	v4 common alleles
DRB1_1501	V25CASSEWGQLNTEAFF	edit1	x_study_gt1	9.75e-09	0.014696	v4 common alleles
DRB1_1501	V29CSVDRGATGELFF	edit1	x_study_gt1	4.09e-11	0.404199	v4 common alleles
DRB1_1501	V05CASSLEGRVTNTEAFF	edit1	x_study_gt1	1.35e-10	0.121372	v4 common alleles
DRB1_1501	V05CASSLERLPGELFF	edit1	x_study_gt1	6.17e-11	0.121372	v4 common alleles
DRB1_1501	V28CASSLGGVPNEKLFF	edit1	x_study_gt1	5.32e-10	0.121372	v4 common alleles
DRB1_1501	V14CASSQRASYEQYF	edit1	x_study_gt1	2.72e-13	0.0405376	v4 common alleles
DRB1_1501	V25CASSELREQYF	edit1	x_study_gt1	1.29e-09	0.0146972	v4 common alleles
DRB1_1501	V09CASSEGTGGNSPLHF	edit1	x_study_gt1	9.33e-17	0.00105102	v4 common alleles
DRB1_1501	V15CATSRGLAETQYF	edit1	x_study_gt1	5.75e-10	0.404199	v4 common alleles
DRB1_1501	V28CASRGRPEAFF	edit1	x_study_gt1	3.8e-92	7.23e-87	v4 common alleles
DRB1_1501	V07CASSLGPLYNSPLHF	edit1	x_study_gt1	2.3e-11	0.476608	v4 common alleles
DRB1_1501	V09CASSVVCETQYF	edit1	x_study_gt1	1.08e-16	0.121372	v4 common alleles
DRB1_1501	V02CASSEGGRRSNQPQHF	edit1	x_study_gt1	4.86e-28	1.69e-21	v4 common alleles
DRB1_1501	V29CSVTPGYTF	edit1	x_study_gt1	2.56e-10	0.0405376	v4 common alleles
DRB1_1501	V07CASSEGGFGQPQHF	edit1	x_study_gt1	1.1e-11	0.014696	v4 common alleles
DRB1_1501	V29CSVVLSYEQFF	edit1	x_study_gt1	3.52e-09	0.121372	v4 common alleles
DRB1_1501	V11CASRFQGRETQYF	edit1	x_study_gt1	3.81e-11	0.014696	v4 common alleles
DRB1_1501	V19CASSINDGGEAFF	edit1	x_study_gt1	3.1e-09	0.121372	v4 common alleles
DRB1_1501	V19CASSTRGQLPNTEAFF	edit1	x_study_gt1	8.9e-21	0.121372	v4 common alleles
DRB1_1501	V06CASADRGGQPQHF	edit1	x_study_gt1	1.42e-10	0.299945	v4 common alleles
DRB1_1501	V04CASSQVWDIDQPQHF	edit1	x_study_gt1	2.15e-27	6.85e-19	v4 common alleles
DRB1_1501	V30CAWSEETGRSNQPQHF	edit1	x_study_gt1	2.44e-26	0.121372	v4 common alleles
DRB1_1501	V06CASRLTGAEAFF	edit1	x_study_gt1	7.56e-11	0.228048	v4 common alleles
DRB1_1501	V06CASSGLVEQYF	edit1	x_study_gt1	2.4e-09	0.321803	v4 common alleles
DRB1_1501	V06CASSEAGGSYQPQHF	edit1	x_study_gt1	6.61e-25	1.58e-06	v4 common alleles
DRB1_1501	V06CASSEVKGYNQPQHF	edit1	x_study_gt1	4.37e-23	0.121372	v4 common alleles
DRB1_1501	V05CASSFAGLYNEQFF	edit1	x_study_gt1	3.02e-13	0.321803	v4 common alleles
DRB1_1501	V05CASSFATGRDEKLFF	edit1	x_study_gt1	3.96e-11	0.228048	v4 common alleles
DRB1_1501	V12CASSFATGRIQYF	edit1	x_study_gt1	2.62e-18	0.121372	v4 common alleles
DRB1_1501	V10CASSGQGARGELFF	edit1	x_study_gt1	5.33e-09	0.121372	v4 common alleles
DRB1_1501	V07CASSRDRTDTGELFF	edit1	x_study_gt1	1.43e-23	3.03e-19	v4 common alleles
DRB1_1501	V06CASSRGRWYEQYF	edit1	x_study_gt1	8.14e-09	0.00177516	v4 common alleles
DRB1_1501	V09CASSGPEQFF	edit1	x_study_gt1	4.16e-10	0.0405376	v4 common alleles
DRB1_1501	V06CASEAGGSNQPQHF	edit1	x_study_gt1	6.7e-12	0.121372	v4 common alleles
DRB1_1501	V06CASSEVGGWNQPQHF	edit1	x_study_gt1	1.19e-12	0.321803	v4 common alleles
DRB1_1501	V06CASSEVGQGTQYF	edit1	x_study_gt1	3.1e-09	0.228048	v4 common alleles
DRB1_1501	V02CASRETGPTYEQYF	edit1	x_study_gt1	1.46e-09	0.0405376	v4 common alleles
DRB1_1501	V06CASSHGVQPQHF	edit1	x_study_gt1	6.84e-10	0.121372	v4 common alleles
DRB1_1501	V18CASSHLPDTQYF	edit1	x_study_gt1	4.33e-11	0.121372	v4 common alleles
DRB1_1501	V06CASDRPTEAFF	edit1	x_study_gt1	1.21e-10	0.121372	v4 common alleles
DRB1_1501	V03CASRRGQGGTEAFF	edit1	x_study_gt1	3.29e-13	0.0267721	v4 common alleles
DRB1_1501	V28CASSLRAGGQPQHF	edit1	x_study_gt1	1.29e-09	0.476608	v4 common alleles
DRB1_1501	V09CASSEGDSNYGYTF	edit1	x_study_gt1	6.36e-18	3.78e-16	v4 common alleles
DRB1_1501	V25CASSEEATGNTIYF	edit1	x_study_gt1	1.45e-47	0.228048	v4 common alleles
DRB1_1501	V30CAWSGQGTNEKLFF	edit1	x_study_gt1	5.82e-09	2.01e-13	v4 common alleles
DRB1_1501	V05CASSSGLAGGGSTDTQYF	edit1	x_study_gt1	2.01e-10	6.96e-05	v4 common alleles
DRB1_1501	V07CASSLRDRVDTGELFF	edit1	x_study_gt1	2.86e-13	0.114562	v4 common alleles
DRB1_1501	V19CASDRQNTEAFF	edit1	x_study_gt1	5.96e-09	0.121372	v4 common alleles
DRB1_1501	V28CASSLSPGQLNTEAFF	edit1	x_study_gt1	2.38e-14	0.228048	v4 common alleles
DRB1_1501	V06CASSEASLATNEKLFF	edit1	x_study_gt1	2.25e-22	3.08e-06	v4 common alleles
DRB1_1501	V29CSVFNNEQFF	edit1	x_study_gt1	1.02e-09	4.68e-08	v4 common alleles
DRB1_1501	V05CASSLTGIDEKLFF	edit1	x_study_gt1	3.35e-10	0.0146972	v4 common alleles
DRB1_1501	V02CASSEARGGELFF	edit1	x_study_gt1	4.15e-10	0.0163309	v4 common alleles
DRB1_1501	V29CSVEAQGAGGYTF	edit1	x_study_gt1	4.65e-09	0.00645891	v4 common alleles
DRB1_1501	V18CASSPTKQGATEAFF	edit1	x_study_gt1	3.96e-11	0.121372	v4 common alleles
DRB1_1501	V06CASSPTLQGGAFF	edit1	x_study_gt1	9.07e-20	0.014696	v4 common alleles
DRB1_1501	V29CSVVPGATEAFF	edit1	x_study_gt1	4.91e-11	0.0163309	v4 common alleles
DRB1_1501	V06CAGSRVWDTEAFF	edit1	x_study_gt1	7.55e-16	0.228048	v4 common alleles
DRB1_1501	V05CASSPRIPGNTIYF	edit1	x_study_gt1	1.17e-09	0.121372	v4 common alleles
DRB1_1501	V04CASSPQGAGGTYEQYF	edit1	x_study_gt1	1.69e-14	0.121372	v4 common alleles
DRB1_1501	V09CASSPLPRDTQYF	edit1	x_study_gt1	2.83e-09	0.121372	v4 common alleles
DRB1_1501	V14CASSPSAGGGNEQFF	edit1	x_study_gt1	2.02e-15	3.08e-06	v4 common alleles
DRB1_1501	V18CASSPRRGWEQYF	edit1	x_study_gt1	6.19e-12	0.121372	v4 common alleles
DRB1_1501	V12CASSFKKNTEAFF	edit1	x_study_gt1	1.35e-10	0.0405376	v4 common alleles
DRB1_1501	V05CASSPGGISGANVLTF	edit1	x_study_gt1	2.4e-09	0.00645891	v4 common alleles
DRB1_1501	V20CSARIQDTQYF	edit1	x_study_gt1	1.3e-09	0.0405376	v4 common alleles
DRB1_1501	V20CSARPEHTQYF	edit1	x_study_gt1	2.8e-11	0.121372	v4 common alleles
DRB1_1501	V30CAWSGTDGFYEQYF	edit1	x_study_gt1	5.67e-09	0.0405376	v4 common alleles
DRB1_1501	V19CASIPDRASYNEQFF	edit1	x_study_gt1	1.65e-16	3.08e-06	v4 common alleles
DRB1_1501	V05CASSLRGVSGDTQYF	edit1	x_study_gt1	1.4e-26	0.121372	v4 common alleles
DRB1_1501	V06CASSETLQGRAFF	edit1	x_study_gt1	7.34e-19	0.00021391	v4 common alleles
DRB1_1501	V07CASSTYYNEQYF	edit1	x_study_gt1	2.08e-25	0.121372	v4 common alleles
DRB1_1501	V19CASRPDTSSYNEQFF	edit1	x_study_gt1	1.17e-11	0.0405376	v4 common alleles
DRB1_1501	V24CATSDPTSGFSSYNEQFF	edit1	x_study_gt1	7.11e-12	0.014696	v4 common alleles
DRB1_1501	V15CATSRGGSNNQPQHF	edit1	x_study_gt1	7.37e-09	0.404199	v4 common alleles
DRB1_1501	V24CATSRGHSSYEQYF	edit1	x_study_gt1	1.25e-17	0.228048	v4 common alleles
DRB1_1501	V19CATSRGQETQYF	edit1	x_study_gt1	2.82e-12	0.321803	v4 common alleles
DRB1_1501	V05CASSLGGTANTDTQYF	edit1	x_study_gt1	1.84e-09	0.404199	v4 common alleles
DRB1_1501	V19CASSEGRLTEAFF	edit1	x_study_gt1	5.34e-11	0.228048	v4 common alleles
DRB1_1501	V09CASSEGSQSSYEQYF	edit1	x_study_gt1	4.05e-14	0.121372	v4 common alleles
DRB1_1501	V19CASSEGFLNTEAFF	edit1	x_study_gt1	4.02e-11	0.121372	v4 common alleles
DRB1_1501	V11CASSFLAGKTGELFF	edit1	x_study_gt1	4.19e-13	0.121372	v4 common alleles
DRB1_1501	V06CASSDRQPGNSPLHF	edit1	x_study_gt1	4.76e-24	0.121372	v4 common alleles
DRB1_1501	V06CASSDRQSNSPLHF	edit1	x_study_gt1	6.26e-14	0.228048	v4 common alleles
DRB1_1501	V24CATSDPSSGSSYNEQFF	edit1	x_study_gt1	1.33e-09	0.014696	v4 common alleles
DRB1_1501	V10CAISERGTNTGELFF	edit1	x_study_gt1	1.99e-10	1.69e-21	v4 common alleles
DRB1_1501	V06CASSDRQGTAEAFF	edit1	x_study_gt1	1.44e-09	0.121372	v4 common alleles
DRB1_1501	V09CASSAELAGNTGELFF	edit1	x_study_gt1	3.69e-11	0.228048	v4 common alleles
DRB1_1501	V11CASSAELYNEQFF	edit1	x_study_gt1	3.58e-09	6.22e-10	v4 common alleles
DRB1_1501	V28CASAGGALNTEAFF	edit1	x_study_gt1	4.56e-13	3.08e-06	v4 common alleles
DRB1_1501	V06CASRRDSHEQYF	edit1	x_study_gt1	1.03e-11	0.114562	v4 common alleles
DRB1_1501	V07CASRREGNSPLHF	edit1	x_study_gt1	2.72e-09	0.404199	v4 common alleles
DRB1_1501	V20CSATRSNEQFF	edit1	x_study_gt1	2.45e-10	0.00645891	v4 common alleles
DRB1_1501	V20CSAANIEAFF	edit1	x_study_gt1	9.69e-09	0.121372	v4 common alleles
DRB1_1501	V06CASSFIDSPLHF	edit1	x_study_gt1	2.01e-10	0.228048	v4 common alleles
DRB1_1501	V07CASSLEGGQAKNIQYF	edit1	x_study_gt1	1.88e-12	6.3e-10	v4 common alleles
DRB1_1501	V07CASSLDVGRTDTQYF	edit1	x_study_gt1	1.09e-11	0.00645891	v4 common alleles
DRB1_1501	V05CASSLAGTEGGGYTF	edit1	x_study_gt1	4.92e-67	0.121372	v4 common alleles
DRB1_1501	V30CASHQGGYEQYF	edit1	x_study_gt1	4.36e-20	3.69e-07	v4 common alleles
DRB1_1501	V04CASSQEGPPRTDTQYF	edit1	x_study_gt1	1.8e-47	2.01e-13	v4 common alleles
DRB1_1501	V07CASSFRITETQYF	edit1	x_study_gt1	8.44e-09	0.0405376	v4 common alleles
DRB1_1501	V07CASSLGVPYNSPLHF	edit1	x_study_gt1	4.8e-09	0.404199	v4 common alleles
DRB1_1501	V15CATSREGSGGYTF	edit1	x_study_gt1	8.7e-09	0.321803	v4 common alleles
DRB1_1501	V28CASSKGGVQPQHF	edit1	x_study_gt1	2.31e-14	0.121372	v4 common alleles
DRB1_1501	V05CASSLRGVRTDTQYF	edit1	x_study_gt1	1.62e-25	6.19e-17	v4 common alleles
DRB1_1501	V03CASGRNYEQYF	edit1	x_study_gt1	3.4e-12	0.321803	v4 common alleles
DRB1_1501	V05CASSGDWGTGELFF	edit1	x_study_gt1	4.06e-13	0.121372	v4 common alleles
DRB1_1501	V07CASSFNRGYTF	edit1	x_study_gt1	4.15e-11	0.404199	v4 common alleles
DRB1_1501	V07CASSFNRVGYTF	edit1	x_study_gt1	3.63e-14	0.0146972	v4 common alleles
DRB1_1501	V09CASSQGLGQETQYF	edit1	x_study_gt1	2.8e-09	0.228048	v4 common alleles
DRB1_1501	V05CASSGFRGPNEKLFF	edit1	x_study_gt1	4.82e-09	0.121372	v4 common alleles
DRB1_1501	V07CASSPRQGTSTDTQYF	edit1	x_study_gt1	2.52e-16	0.321803	v4 common alleles
DRB1_1501	V10CAISRGTDYEQYF	edit1	x_study_gt1	6.89e-10	0.228048	v4 common alleles
DRB1_1501	V06CASSIAGGRNEQFF	edit1	x_study_gt1	1.34e-16	1.07e-05	v4 common alleles
DRB1_1501	V14CASSHRGPNTEAFF	edit1	x_study_gt1	2.14e-09	0.014696	v4 common alleles
DRB1_1501	V29CSVGESQETQYF	edit1	x_study_gt1	3.49e-09	0.228048	v4 common alleles
DRB1_1501	V19CASLPGQVSYEQYF	edit1	x_study_gt1	2.4e-16	0.121372	v4 common alleles
DRB1_1501	V07CASSTYYEQFF	edit1	x_study_gt1	2.94e-12	0.121372	v4 common alleles
DRB1_1501	V03CASSLQGARKLFF	edit1	x_study_gt1	8.82e-14	0.121372	v4 common alleles
DRB1_1501	V27CASSLQGEANYGYTF	edit1	x_study_gt1	5.82e-09	0.121372	v4 common alleles
DRB1_1501	V27CASSLQGGENYGYTF	edit1	x_study_gt1	5.23e-12	0.121372	v4 common alleles
DRB1_1501	V05CASSLREVGTDTQYF	edit1	x_study_gt1	2.55e-09	0.321803	v4 common alleles
DRB1_1501	V27CASSEGGGPSSYNEQFF	edit1	x_study_gt1	2.83e-09	0.121372	v4 common alleles
DRB1_1501	V06CASRDRAWTEAFF	edit1	x_study_gt1	1.49e-42	4.4e-08	v4 common alleles
DRB1_1501	V05CASSSGGLYSNQPQHF	edit1	x_study_gt1	4.61e-12	0.121372	v4 common alleles
DRB1_1501	V05CASSLNKALYGYTF	edit1	x_study_gt1	1.63e-11	0.00177516	v4 common alleles
DRB1_1501	V05CASSLNMGLYGYTF	edit1	x_study_gt1	3.83e-25	0.121372	v4 common alleles
DRB1_1501	V27CASSLQGGPNYGYTF	edit1	x_study_gt1	3.66e-09	0.228048	v4 common alleles
DRB1_1501	V27CASSLQGLRNQPQHF	edit1	x_study_gt1	6.27e-11	0.404199	v4 common alleles
DRB1_1501	V11CASRFGTGNTGELFF	edit1	x_study_gt1	4.21e-13	0.121372	v4 common alleles
DRB1_1501	V19CASREGRLNTEAFF	edit1	x_study_gt1	1.03e-11	0.228048	v4 common alleles
DRB1_1501	V14CASSQVYGGTEAFF	edit1	x_study_gt1	6.13e-19	9.91e-21	v4 common alleles
DRB1_1501	V04CASSQETGSYTQYF	edit1	x_study_gt1	7.17e-11	0.00262234	v4 common alleles
DRB1_1501	V04CASSQETSPPTDTQYF	edit1	x_study_gt1	4.99e-17	0.121372	v4 common alleles
DRB1_1501	V03CASSQNEDEQYF	edit1	x_study_gt1	5.3e-12	0.121372	v4 common alleles
DRB1_1501	V06CASSPTGAHTDTQYF	edit1	x_study_gt1	1.21e-10	0.0405376	v4 common alleles
DRB1_1501	V06CASSPTGAVTDTQYF	edit1	x_study_gt1	2.14e-11	0.0405376	v4 common alleles
DRB1_1501	V05CASSRTGTSGNEQFF	edit1	x_study_gt1	1.34e-10	0.404199	v4 common alleles
DRB1_1501	V09CASSRGGENSPLHF	edit1	x_study_gt1	1.25e-10	0.228048	v4 common alleles
DRB1_1501	V05CASSREGVQPQHF	edit1	x_study_gt1	1.43e-11	0.228048	v4 common alleles
DRB1_1501	V11CASSRLLGPETQYF	edit1	x_study_gt1	1.45e-14	0.00177516	v4 common alleles
DRB1_1501	V06CASSREGYTF	edit1	x_study_gt1	2.15e-10	0.0426997	v4 common alleles
DRB1_1501	V02CASSEVVTLGELFF	edit1	x_study_gt1	4.06e-09	0.121372	v4 common alleles
DRB1_1501	V06CASSEVGGQNQPQHF	edit1	x_study_gt1	2.3e-11	0.404199	v4 common alleles
DRB1_1501	V09CASSVAAQGSPYGYTF	edit1	x_study_gt1	6.54e-18	3.08e-06	v4 common alleles
DRB1_1501	V18CASSGLGGDTEAFF	edit1	x_study_gt1	3.86e-18	0.121372	v4 common alleles
DRB1_1501	V18CASSGLISGNTIYF	edit1	x_study_gt1	1.48e-27	0.121372	v4 common alleles
DRB1_1501	V07CASSHPDGPYGYTF	edit1	x_study_gt1	2e-18	0.121372	v4 common alleles
DRB1_1501	V05CASSGSVTGELFF	edit1	x_study_gt1	4.43e-09	0.321803	v4 common alleles
DRB1_1501	V19CASSGTGGGETQYF	edit1	x_study_gt1	7.63e-10	0.0405376	v4 common alleles
DRB1_1501	V14CASSLTGLGAEAFF	edit1	x_study_gt1	3.96e-11	0.014696	v4 common alleles
DRB1_1501	V14CASSQVFGATEAFF	edit1	x_study_gt1	4.07e-15	3.54e-07	v4 common alleles
DRB1_1501	V05CASSLGNWGDTEAFF	edit1	x_study_gt1	1.33e-37	0.228048	v4 common alleles
DRB1_1501	V11CASSSDSGTYNEQFF	edit1	x_study_gt1	7.44e-09	0.014696	v4 common alleles
DRB1_1501	V04CASSKGGPQETQYF	edit1	x_study_gt1	1.46e-09	0.014696	v4 common alleles
DRB1_1501	V05CASSKPKETQYF	edit1	x_study_gt1	3.17e-16	0.014696	v4 common alleles
DRB1_1501	V04CASSKQPTGELFF	edit1	x_study_gt1	1.85e-12	0.121372	v4 common alleles
DRB1_1501	V05CASSTRQGSSGANVLTF	edit1	x_study_gt1	1.67e-13	0.121372	v4 common alleles
DRB1_1501	V09CASSVAAAGSGYTF	edit1	x_study_gt1	8.45e-10	0.321803	v4 common alleles
DRB1_1501	V09CASSVAAQGSFYTF	edit1	x_study_gt1	4.66e-17	0.121372	v4 common alleles
DRB1_1501	V09CASSVAAQGSSYTF	edit1	x_study_gt1	1.1e-19	0.121372	v4 common alleles
DRB1_1501	V06CASAGLDNSPLHF	edit1	x_study_gt1	1.47e-14	0.121372	v4 common alleles
DRB1_1501	V06CASCRPNTEAFF	edit1	x_study_gt1	1.29e-09	0.121372	v4 common alleles
DRB1_1501	V28CASCLPNEKLFF	edit1	x_study_gt1	1.47e-10	0.121372	v4 common alleles
DRB1_1501	V19CASSIVSGSYTF	edit1	x_study_gt1	1.15e-11	2.57e-05	v4 common alleles
DRB1_1501	V19CASCPDRGSYNEQFF	edit1	x_study_gt1	8.95e-17	0.121372	v4 common alleles
DRB1_1501	V06CASCQGNSPLHF	edit1	x_study_gt1	1.69e-11	0.228048	v4 common alleles
DRB1_1501	V05CASSLLGDDEQYF	edit1	x_study_gt1	1.96e-13	0.228048	v4 common alleles
DRB1_1501	V05CASSLLGEDYEQYF	edit1	x_study_gt1	4.21e-12	0.121372	v4 common alleles
DRB1_1501	V28CASSLLRGGGQPQHF	edit1	x_study_gt1	5.69e-13	0.121372	v4 common alleles
DRB1_1501	V05CASSILAGLYNEQFF	edit1	x_study_gt1	1.52e-09	0.121372	v4 common alleles
DRB1_1501	V05CASSSRGRDEKLFF	edit1	x_study_gt1	5.6e-10	0.0626108	v4 common alleles
DRB1_1501	V06CATTPPGSNQPQHF	edit1	x_study_gt1	1.19e-13	0.121372	v4 common alleles
DRB1_1501	V05CASSLLGGENSPLHF	edit1	x_study_gt1	3.8e-10	0.404199	v4 common alleles
DRB1_1501	V28CASSLLGGHQPQHF	edit1	x_study_gt1	2.59e-09	0.00645891	v4 common alleles
DRB1_1501	V09CASSVVEGHYGYTF	edit1	x_study_gt1	1.21e-09	0.228048	v4 common alleles
DRB1_1501	V09CASSVVFGGELFF	edit1	x_study_gt1	2.14e-17	0.00262234	v4 common alleles
DRB1_1501	V09CASSVVGARGEKLFF	edit1	x_study_gt1	4.82e-09	1.06e-06	v4 common alleles
DRB1_1501	V19CASSWWETEAFF	edit1	x_study_gt1	1.83e-33	0.121372	v4 common alleles
DRB1_1501	V19CASSWWSTEAFF	edit1	x_study_gt1	2.12e-29	0.228048	v4 common alleles
DRB1_1501	V09CASNPGQGAYEQYF	edit1	x_study_gt1	2.02e-10	0.228048	v4 common alleles
DRB1_1501	V05CASSQGLTNSPLHF	edit1	x_study_gt1	4.35e-11	0.00021391	v4 common alleles
DRB1_1501	V05CASSLGPLRDEQYF	edit1	x_study_gt1	3.28e-10	2.57e-05	v4 common alleles
DRB1_1501	V02CASSEIGPEAFF	edit1	x_study_gt1	2.54e-09	0.228048	v4 common alleles
DRB1_1501	V07CASSVVGDGYTF	edit1	x_study_gt1	2.24e-09	0.228048	v4 common alleles
DRB1_1501	V09CASSVVGEGTQYF	edit1	x_study_gt1	1.4e-11	0.321803	v4 common alleles
DRB1_1501	V06CASSVVGGEQYF	edit1	x_study_gt1	5.97e-10	0.00645891	v4 common alleles
DRB1_1501	V09CASSVVGQANYGYTF	edit1	x_study_gt1	4.89e-11	0.321803	v4 common alleles
DRB1_1501	V07CASSLAAGWNEQFF	edit1	x_study_gt1	1.28e-16	0.228048	v4 common alleles
DRB1_1501	V10CAISQKETQYF	edit1	x_study_gt1	2.87e-10	0.321803	v4 common alleles
DRB1_1501	V10CAISRGTNTGELFF	edit1	x_study_gt1	2.02e-10	0.121372	v4 common alleles
DRB1_1501	V11CASSLGGVGNEKLFF	edit1	x_study_gt1	7.53e-10	0.321803	v4 common alleles
DRB1_1501	V11CASSLGGVSGEKLFF	edit1	x_study_gt1	2.19e-10	0.121372	v4 common alleles
DRB1_1501	V03CASSLGHYSNQPQHF	edit1	x_study_gt1	1.16e-10	0.00213057	v4 common alleles
DRB1_1501	V05CASSLGQGTLGGYTF	edit1	x_study_gt1	2.5e-15	0.121372	v4 common alleles
DRB1_1501	V19CASSQNMGSNQPQHF	edit1	x_study_gt1	5.54e-17	0.00177516	v4 common alleles
DRB1_1501	V25CASSESDSPNSPLHF	edit1	x_study_gt1	1.44e-15	2.25e-17	v4 common alleles
DRB1_1501	V11CASSLELGPETQYF	edit1	x_study_gt1	6.98e-11	0.121372	v4 common alleles
DRB1_1501	V05CASSLELGRYEQYF	edit1	x_study_gt1	2.12e-23	0.321803	v4 common alleles
DRB1_1501	V05CASSLELRTNTEAFF	edit1	x_study_gt1	2.76e-11	0.121372	v4 common alleles
DRB1_1501	V11CASSFGVGNTGELFF	edit1	x_study_gt1	4.27e-18	0.121372	v4 common alleles
DRB1_1501	V05CASSFGWGGLNTEAFF	edit1	x_study_gt1	7.32e-11	0.121372	v4 common alleles
DRB1_1501	V11CASSLTDGLNQPQHF	edit1	x_study_gt1	1.63e-09	0.014696	v4 common alleles
DRB1_1501	V11CASSLTDGTNQPQHF	edit1	x_study_gt1	8.24e-11	0.121372	v4 common alleles
DRB1_1501	V07CASSPDNGFTEAFF	edit1	x_study_gt1	4.2e-18	0.121372	v4 common alleles
DRB1_1501	V05CASSLRGSSTGELFF	edit1	x_study_gt1	4.33e-09	0.121372	v4 common alleles
DRB1_1501	V05CASSREGSDQPQHF	edit1	x_study_gt1	8.58e-12	0.121372	v4 common alleles
DRB1_1501	V07CASSRDRDDTGELFF	edit1	x_study_gt1	9.97e-23	0.321803	v4 common alleles
DRB1_1501	V07CASSRDRPDTGELFF	edit1	x_study_gt1	5.99e-23	0.228048	v4 common alleles
DRB1_1501	V07CASSRDRTDAGELFF	edit1	x_study_gt1	3.78e-17	0.121372	v4 common alleles
DRB1_1501	V05CASSLNGRTSTDTQYF	edit1	x_study_gt1	8.12e-09	7.36e-08	v4 common alleles
DRB1_1501	V27CASSRTRTSYEQFF	edit1	x_study_gt1	5.66e-18	0.121372	v4 common alleles
DRB1_1501	V05CASSFGVGGLNTEAFF	edit1	x_study_gt1	2.28e-09	0.00177516	v4 common alleles
DRB1_1501	V05CASSRTGVLYEQYF	edit1	x_study_gt1	3.03e-09	0.228048	v4 common alleles
DRB1_1501	V06CASSRTGYTF	edit1	x_study_gt1	1.15e-09	0.321803	v4 common alleles
DRB1_1501	V07CASSRAGDSNQPQHF	edit1	x_study_gt1	1.29e-12	0.0746164	v4 common alleles
DRB1_1501	V04CASSQYGTAYNEQFF	edit1	x_study_gt1	7.41e-10	0.228048	v4 common alleles
DRB1_1501	V06CASSQVAGTYEQYF	edit1	x_study_gt1	3.83e-18	0.121372	v4 common alleles
DRB1_1501	V28CASSLLGGGELFF	edit1	x_study_gt1	8.48e-10	0.204761	v4 common alleles
DRB1_1501	V14CASSQGLTGTEAFF	edit1	x_study_gt1	1.95e-13	0.00177516	v4 common alleles
DRB1_1501	V04CASSQETGIYTQYF	edit1	x_study_gt1	5.18e-12	0.0100196	v4 common alleles
DRB1_1501	V06CASSLDRVKTEAFF	edit1	x_study_gt1	5.24e-20	3.08e-06	v4 common alleles
DRB1_1501	V10CAISQDSYNSPLHF	edit1	x_study_gt1	1e-10	0.014696	v4 common alleles
DRB1_1501	V10CAISEQTGQPQHF	edit1	x_study_gt1	3.41e-10	0.121372	v4 common alleles
DRB1_1501	V10CAISVPGSEAFF	edit1	x_study_gt1	9.55e-13	0.321803	v4 common alleles
DRB1_1501	V10CAISGDSQNSPLHF	edit1	x_study_gt1	4.56e-10	0.121372	v4 common alleles
DRB1_1501	V28CASSFRPGNTIYF	edit1	x_study_gt1	3.63e-11	0.0746164	v4 common alleles
DRB1_1501	V09CASSGGTLGNTEAFF	edit1	x_study_gt1	2.11e-59	3.1e-15	v4 common alleles
DRB1_1501	V02CASSEALLGTEAFF	edit1	x_study_gt1	7.65e-09	0.299945	v4 common alleles
DRB1_1501	V06CASSEGVWQPQHF	edit1	x_study_gt1	4.97e-09	0.0746164	v4 common alleles
DRB1_1501	V27CASSYEGNYGYTF	edit1	x_study_gt1	8.94e-49	2.3e-07	v4 common alleles
DRB1_1501	V29CSVQEPQETQYF	edit1	x_study_gt1	4.06e-09	0.00177516	v4 common alleles
DRB1_1501	V09CASRVTGTGELFF	edit1	x_study_gt1	7.81e-09	0.121372	v4 common alleles
DRB1_1501	V06CASRVTGGGYTF	edit1	x_study_gt1	6.49e-09	0.00013887	v4 common alleles
DRB1_1501	V29CSVQDRGNTGELFF	edit1	x_study_gt1	3.03e-10	0.228048	v4 common alleles
DRB1_1501	V06CASSEGGPDQPQHF	edit1	x_study_gt1	1.77e-10	0.321803	v4 common alleles
DRB1_1501	V06CASSEGVKQPQHF	edit1	x_study_gt1	7.38e-09	0.228048	v4 common alleles
DRB1_1501	V06CASSEAPSSQPQHF	edit1	x_study_gt1	8.59e-10	0.121372	v4 common alleles
DRB1_1501	V06CASRPPGQNTEAFF	edit1	x_study_gt1	9.98e-11	0.170536	v4 common alleles
DRB1_1501	V05CASSLGGSRSGANVLTF	edit1	x_study_gt1	4.3e-09	0.404199	v4 common alleles
DRB1_1501	V05CASSLDGTVTDTQYF	edit1	x_study_gt1	1.16e-09	0.114562	v4 common alleles
DRB1_1501	V05CASSLDGVTYNEQFF	edit1	x_study_gt1	2.26e-10	0.00213057	v4 common alleles
DRB1_1501	V05CASSLDHHSYEQYF	edit1	x_study_gt1	2.85e-18	0.121372	v4 common alleles
DRB1_1501	V05CASSLDIHSYEQYF	edit1	x_study_gt1	1.95e-13	0.121372	v4 common alleles
DRB1_1501	V27CASRTQGANYGYTF	edit1	x_study_gt1	5.96e-09	0.00327316	v4 common alleles
DRB1_1501	V29CSVGESSNQPQHF	edit1	x_study_gt1	5.27e-09	0.228048	v4 common alleles
DRB1_1501	V19CASRTGMSTDTQYF	edit1	x_study_gt1	9.7e-11	0.014696	v4 common alleles
DRB1_1501	V27CASRTGLATNEKLFF	edit1	x_study_gt1	3.39e-11	0.228048	v4 common alleles
DRB1_1501	V06CASRYRAGETQYF	edit1	x_study_gt1	1.04e-12	0.321803	v4 common alleles
DRB1_1501	V29CSVGDPGPYEQYF	edit1	x_study_gt1	8.56e-09	0.121372	v4 common alleles
DRB1_1501	V29CSVGDRGPYEQYF	edit1	x_study_gt1	1.49e-12	0.431498	v4 common alleles
DRB1_1501	V29CSVGEGTGSYEQYF	edit1	x_study_gt1	3.57e-15	0.121372	v4 common alleles
DRB1_1501	V29CSVDWGNTGELFF	edit1	x_study_gt1	4.97e-09	0.228048	v4 common alleles
DRB1_1501	V06CASSDRQGTTEAFF	edit1	x_study_gt1	9.04e-09	0.121372	v4 common alleles
DRB1_1501	V07CASSIGEYQETQYF	edit1	x_study_gt1	3.71e-14	0.121372	v4 common alleles
DRB1_1501	V06CASSYSRDRHYEQYF	edit1	x_study_gt1	2.94e-10	0.321803	v4 common alleles
DRB1_1501	V06CASRSTATYEQYF	edit1	x_study_gt1	1.09e-09	0.00262234	v4 common alleles
DRB1_1501	V06CASRSTGLYEQYF	edit1	x_study_gt1	5.65e-09	0.476608	v4 common alleles
DRB1_1501	V05CASRSTGYNEQFF	edit1	x_study_gt1	2.89e-09	0.404199	v4 common alleles
DRB1_1501	V19CASRTDPSSYNEQFF	edit1	x_study_gt1	6.64e-10	0.0405376	v4 common alleles
DRB1_1501	V06CASSEALYPEQYF	edit1	x_study_gt1	3.09e-09	0.121372	v4 common alleles
DRB1_1501	V06CASSYPGGQGMNTEAFF	edit1	x_study_gt1	5.37e-09	0.228048	v4 common alleles
DRB1_1501	V06CASSYDNKPQHF	edit1	x_study_gt1	2.6e-12	0.121372	v4 common alleles
DRB1_1501	V06CASSYEGSEKLFF	edit1	x_study_gt1	7.04e-09	0.228048	v4 common alleles
DRB1_1501	V06CASSYEGYLGYTF	edit1	x_study_gt1	3.66e-11	0.121372	v4 common alleles
DRB1_1501	V06CASRSTASYEQYF	edit1	x_study_gt1	3.53e-09	0.0146972	v4 common alleles
DRB1_1501	V15CATSRGEGSNQPQHF	edit1	x_study_gt1	1.08e-09	0.476608	v4 common alleles
DRB1_1501	V04CASSQGEASGGLNTGELFF	edit1	x_study_gt1	2.18e-15	0.00096669	v4 common alleles
DRB1_1501	V05CASTNSGFDSPLHF	edit1	x_study_gt1	6.85e-19	0.121372	v4 common alleles
DRB1_1501	V07CASTLPGGINYGYTF	edit1	x_study_gt1	2.03e-22	0.00021391	v4 common alleles
DRB1_1501	V06CASTERKNNEQFF	edit1	x_study_gt1	1.59e-11	0.0405376	v4 common alleles
DRB1_1501	V06CASSEGRGQNQPQHF	edit1	x_study_gt1	1.84e-09	0.00177516	v4 common alleles
DRB1_1501	V06CASSEDRQGNTEAFF	edit1	x_study_gt1	9.21e-09	0.121372	v4 common alleles
DRB1_1501	V02CASSEGIGRSYEQYF	edit1	x_study_gt1	4.56e-10	0.121372	v4 common alleles
DRB1_1501	V06CASRRDYNYEQYF	edit1	x_study_gt1	8.16e-12	0.121372	v4 common alleles
DRB1_1501	V05CASRRESGNTIYF	edit1	x_study_gt1	1.82e-09	0.00384043	v4 common alleles
DRB1_1501	V28CASRRGPGELFF	edit1	x_study_gt1	4.55e-09	0.0146972	v4 common alleles
DRB1_1501	V15CATSRFTGGETQYF	edit1	x_study_gt1	4.08e-09	0.121372	v4 common alleles
DRB1_1501	V09CASSVGGQGANYGYTF	edit1	x_study_gt1	4.91e-13	0.170536	v4 common alleles
DRB1_1501	V09CASSVGGQSNYGYTF	edit1	x_study_gt1	1.98e-25	1.89e-19	v4 common alleles
DRB1_1501	V05CASSLGPNGDTEAFF	edit1	x_study_gt1	4.18e-29	0.121372	v4 common alleles
DRB1_1501	V28CASSLGPSYQPQHF	edit1	x_study_gt1	4.78e-13	0.121372	v4 common alleles
DRB1_1501	V07CASSLFPAMNTEAFF	edit1	x_study_gt1	5.36e-10	0.0405376	v4 common alleles
DRB1_1501	V05CASSLFNGDTEAFF	edit1	x_study_gt1	1.4e-35	0.121372	v4 common alleles
DRB1_1501	V05CASSLERIPGELFF	edit1	x_study_gt1	9.76e-11	6.22e-10	v4 common alleles
DRB1_1501	V05CASSLERRTNTEAFF	edit1	x_study_gt1	2.26e-11	0.121372	v4 common alleles
DRB1_1501	V05CASSLERGLGTDTQYF	edit1	x_study_gt1	7.35e-16	0.404199	v4 common alleles
DRB1_1501	V05CASSLEGRPEQYF	edit1	x_study_gt1	3.18e-29	0.228048	v4 common alleles
DRB1_1501	V07CASSPGRQGAFF	edit1	x_study_gt1	1.41e-11	1.1e-16	v4 common alleles
DRB1_1501	V03CASSIGEQPQHF	edit1	x_study_gt1	1.7e-16	0.121372	v4 common alleles
DRB1_1501	V06CASSIAGHSNQPQHF	edit1	x_study_gt1	9.23e-26	0.121372	v4 common alleles
DRB1_1501	V19CASSIDGQGEAFF	edit1	x_study_gt1	4.19e-09	0.321803	v4 common alleles
DRB1_1501	V05CASSLLNNEKLFF	edit1	x_study_gt1	6.36e-09	0.299945	v4 common alleles
DRB1_1501	V07CASSLLPRGYGYTF	edit1	x_study_gt1	2.27e-10	0.228048	v4 common alleles
DRB1_1501	V05CASSLLRGLNEKLFF	edit1	x_study_gt1	2.76e-09	0.121372	v4 common alleles
DRB1_1501	V06CASAQFTGELFF	edit1	x_study_gt1	1.64e-09	0.228048	v4 common alleles
DRB1_1501	V06CASAAGQATEAFF	edit1	x_study_gt1	4.99e-17	0.121372	v4 common alleles
DRB1_1501	V12CASAGQGFYGYTF	edit1	x_study_gt1	5.01e-10	0.0405376	v4 common alleles
DRB1_1501	V19CASSIGVPDTQYF	edit1	x_study_gt1	4.02e-09	3.69e-07	v4 common alleles
DRB1_1501	V05CASSIDRGSSGNTIYF	edit1	x_study_gt1	5.9e-09	0.228048	v4 common alleles
DRB1_1501	V28CASSLGPFSNQPQHF	edit1	x_study_gt1	8.14e-09	0.228048	v4 common alleles
DRB1_1501	V02CASSLGLGYGELFF	edit1	x_study_gt1	1.79e-21	0.121372	v4 common alleles
DRB1_1501	V10CAISSDSYNSPLHF	edit1	x_study_gt1	2.07e-09	0.00013887	v4 common alleles
DRB1_1501	V05CASSVSTANTGELFF	edit1	x_study_gt1	8.33e-12	0.00177516	v4 common alleles
DRB1_1501	V05CASSVSTGNTGELFF	edit1	x_study_gt1	4.49e-13	0.00645891	v4 common alleles
DRB1_1501	V06CASSEGLRAGQETQYF	edit1	x_study_gt1	8.24e-11	0.121372	v4 common alleles
DRB1_1501	V05CASSEGQGAGNTEAFF	edit1	x_study_gt1	1.69e-09	0.228048	v4 common alleles
DRB1_1501	V06CASSYEGYTGYTF	edit1	x_study_gt1	1.95e-11	0.121372	v4 common alleles
DRB1_1501	V05CASSLDGANTDTQYF	edit1	x_study_gt1	5.28e-12	0.0746164	v4 common alleles
DRB1_1501	V06CASSWTGGIDQPQHF	edit1	x_study_gt1	1.36e-62	3.03e-19	v4 common alleles
DRB1_1501	V09CASSVGGQIGNYGYTF	edit1	x_study_gt1	1.59e-16	0.121372	v4 common alleles
DRB1_1501	V09CASSVATGWNTEAFF	edit1	x_study_gt1	6.31e-10	0.228048	v4 common alleles
DRB1_1501	V09CASSVDGRVMGGYTF	edit1	x_study_gt1	4.84e-13	5.2e-06	v4 common alleles
DRB1_1501	V19CASSTRSGQLNTEAFF	edit1	x_study_gt1	9.07e-18	0.121372	v4 common alleles
DRB1_1501	V09CASSVQAANEKLFF	edit1	x_study_gt1	9.3e-09	0.228048	v4 common alleles
DRB1_1501	V28CASSVPGQLNTEAFF	edit1	x_study_gt1	8.03e-10	0.121372	v4 common alleles
DRB1_1501	V06CASSSGTGFGELFF	edit1	x_study_gt1	1.13e-10	0.00177516	v4 common alleles
DRB1_1501	V28CASRNPGQNQPQHF	edit1	x_study_gt1	3.1e-09	0.00645891	v4 common alleles
DRB1_1501	V06CASRNPGQNTEAFF	edit1	x_study_gt1	1.33e-09	0.014696	v4 common alleles
DRB1_1501	V30CAVPSGNTIYF	edit1	x_study_gt1	2.28e-09	0.228048	v4 common alleles
DRB1_1501	V15CATSSRLAGGTDTQYF	edit1	x_study_gt1	7.91e-16	1.65e-14	v4 common alleles
DRB1_1501	V14CASSQSGGAGNEQFF	edit1	x_study_gt1	6.97e-18	2.64e-06	v4 common alleles
DRB1_1501	V15CATSRSPGETQYF	edit1	x_study_gt1	4.27e-18	0.404199	v4 common alleles
DRB1_1501	V05CASSSWGQGRTEAFF	edit1	x_study_gt1	3.83e-09	0.121372	v4 common alleles
DRB1_1501	V18CASSLGPGDTEAFF	edit1	x_study_gt1	3.08e-13	0.404199	v4 common alleles
DRB1_1501	V07CASSLGLPSQETQYF	edit1	x_study_gt1	3.14e-11	8.95e-27	v4 common alleles
DRB1_1501	V27CASSRGKGNTIYF	edit1	x_study_gt1	1.01e-11	0.228048	v4 common alleles
DRB1_1501	V19CASSIDRASEAFF	edit1	x_study_gt1	7.54e-09	0.228048	v4 common alleles
DRB1_1501	V28CASEGALNTEAFF	edit1	x_study_gt1	2.08e-09	0.228048	v4 common alleles
DRB1_1501	V06CASSEGASGQPQHF	edit1	x_study_gt1	5.38e-09	0.00013887	v4 common alleles
DRB1_1501	V07CASSLPTGVATEAFF	edit1	x_study_gt1	1.01e-11	0.121372	v4 common alleles
DRB1_1501	V05CASSLMASMNTEAFF	edit1	x_study_gt1	1.19e-17	0.404199	v4 common alleles
DRB1_1501	V05CASSLLMNEKLFF	edit1	x_study_gt1	7.63e-10	0.121372	v4 common alleles
DRB1_1501	V05CASSLKSAQETQYF	edit1	x_study_gt1	9.11e-09	0.228048	v4 common alleles
DRB1_1501	V28CASSLINMNTEAFF	edit1	x_study_gt1	1.36e-09	0.00043761	v4 common alleles
DRB1_1501	V27CASSEGQGPNQPQHF	edit1	x_study_gt1	7.45e-23	0.121372	v4 common alleles
DRB1_1501	V12CASSEGTGRTQYF	edit1	x_study_gt1	5.15e-15	0.121372	v4 common alleles
DRB1_1501	V06CASSEGGVDQPQHF	edit1	x_study_gt1	5.57e-11	0.476608	v4 common alleles
DRB1_1501	V05CASSRGGASGELFF	edit1	x_study_gt1	1.05e-15	0.014696	v4 common alleles
DRB1_1501	V19CASSRGGPGNTQYF	edit1	x_study_gt1	4.28e-19	0.228048	v4 common alleles
DRB1_1501	V04CASSQVLGTTEAFF	edit1	x_study_gt1	9.49e-10	0.321803	v4 common alleles
DRB1_1501	V04CASSQVGGGPFNEQFF	edit1	x_study_gt1	8.82e-14	0.121372	v4 common alleles
DRB1_1501	V04CASSQVGGLVGNTIYF	edit1	x_study_gt1	5.61e-11	0.121372	v4 common alleles
DRB1_1501	V06CASSQTGASGNTIYF	edit1	x_study_gt1	1.82e-10	0.0267721	v4 common alleles
DRB1_1501	V28CASSQTGGGSQPQHF	edit1	x_study_gt1	2.15e-09	0.121372	v4 common alleles
DRB1_1501	V29CSAEAGANVLTF	edit1	x_study_gt1	5.9e-09	0.00096669	v4 common alleles
DRB1_1501	V20CSAGPEETQYF	edit1	x_study_gt1	4.02e-11	0.228048	v4 common alleles
DRB1_1501	V03CASSQVVGYSPLHF	edit1	x_study_gt1	3.69e-11	0.121372	v4 common alleles
DRB1_1501	V05CASSFLSAANTEAFF	edit1	x_study_gt1	9.85e-12	0.121372	v4 common alleles
DRB1_1501	V05CASSFMASGANVLTF	edit1	x_study_gt1	6.96e-09	0.228048	v4 common alleles
DRB1_1501	V12CASSFMVQETQYF	edit1	x_study_gt1	9.71e-10	0.321803	v4 common alleles
DRB1_1501	V03CASSFNEKLFF	edit1	x_study_gt1	2.03e-09	0.0100196	v4 common alleles
DRB1_1501	V07CASSFNRADGYTF	edit1	x_study_gt1	3.84e-10	0.321803	v4 common alleles
DRB1_1501	V06CASSEAFDQPQHF	edit1	x_study_gt1	1.06e-21	3.46e-34	v4 common alleles
DRB1_1501	V02CASSTGAASNQPQHF	edit1	x_study_gt1	1.16e-16	0.00645891	v4 common alleles
DRB1_1501	V28CASSTGALNTEAFF	edit1	x_study_gt1	8.87e-29	0.204761	v4 common alleles
DRB1_1501	V05CASSLRTGLSTDTQYF	edit1	x_study_gt1	4.45e-09	0.321803	v4 common alleles
DRB1_1501	V05CASSLRGLEGDTQYF	edit1	x_study_gt1	6.22e-11	0.228048	v4 common alleles
DRB1_1501	V05CASSHPGLASEQYF	edit1	x_study_gt1	4.82e-09	0.0405376	v4 common alleles
DRB1_1501	V07CASSHPTGPYEQYF	edit1	x_study_gt1	5.56e-09	0.121372	v4 common alleles
DRB1_1501	V06CASSGIRSGNTIYF	edit1	x_study_gt1	2.47e-09	0.121372	v4 common alleles
DRB1_1501	V27CASSGLGGITEAFF	edit1	x_study_gt1	1.5e-10	0.121372	v4 common alleles
DRB1_1501	V06CASSGLINSPLHF	edit1	x_study_gt1	1.52e-09	0.204761	v4 common alleles
DRB1_1501	V03CASSQTGLQAFF	edit1	x_study_gt1	1.91e-09	0.121372	v4 common alleles
DRB1_1501	V29CSARTGGTGELFF	edit1	x_study_gt1	1.55e-16	2.12e-10	v4 common alleles
DRB1_1501	V27CASSLQAGANYGYTF	edit1	x_study_gt1	4.63e-09	0.0746164	v4 common alleles
DRB1_1501	V14CASSAGWNTEAFF	edit1	x_study_gt1	6.55e-12	0.014696	v4 common alleles
DRB1_1501	V04CASSQDAGSNEKLFF	edit1	x_study_gt1	6.53e-09	0.158458	v4 common alleles
DRB1_1501	V11CASSPWGGPTDTQYF	edit1	x_study_gt1	7.98e-32	0.228048	v4 common alleles
DRB1_1501	V06CASSPTGAPTDTQYF	edit1	x_study_gt1	1.56e-11	0.158458	v4 common alleles
DRB1_1501	V11CASSPTGQGREQYF	edit1	x_study_gt1	1.41e-09	0.121372	v4 common alleles
DRB1_1501	V07CASSPSGGTNQPQHF	edit1	x_study_gt1	2.53e-16	0.404199	v4 common alleles
DRB1_1501	V28CASSQTGGLQPQHF	edit1	x_study_gt1	1.24e-09	0.121372	v4 common alleles
DRB1_1501	V05CASSLRGLVTDTQYF	edit1	x_study_gt1	2.35e-23	1.58e-06	v4 common alleles
DRB1_1501	V05CASSLRGLAVDTQYF	edit1	x_study_gt1	1.56e-11	0.00645891	v4 common alleles
DRB1_1501	V04CASSQDSRGANTGELFF	edit1	x_study_gt1	4.56e-17	0.121372	v4 common alleles
DRB1_1501	V05CASLRGLGTDTQYF	edit1	x_study_gt1	4.74e-28	0.121372	v4 common alleles
DRB1_1501	V11CASSFRGTGNTGELFF	edit1	x_study_gt1	9.74e-09	0.121372	v4 common alleles
DRB1_1501	V04CASSQEGRGSRYEQYF	edit1	x_study_gt1	1.17e-09	0.121372	v4 common alleles
DRB1_1501	V04CASSQEGPPTTDTQYF	edit1	x_study_gt1	3.1e-09	0.121372	v4 common alleles
DRB1_1501	V05CASSLRGTNTDTQYF	edit1	x_study_gt1	1.81e-15	0.0146972	v4 common alleles
DRB1_1501	V28CASSGALNTEAFF	edit1	x_study_gt1	8.38e-20	0.404199	v4 common alleles
DRB1_1501	V05CASSGDGVSYNEQFF	edit1	x_study_gt1	1.61e-10	0.228048	v4 common alleles
DRB1_1501	V05CASSLTGFDEKLFF	edit1	x_study_gt1	4.15e-10	0.476608	v4 common alleles
DRB1_1501	V09CASSGIEQFF	edit1	x_study_gt1	2.21e-10	0.321803	v4 common alleles
DRB1_1501	V05CASGTGYTEAFF	edit1	x_study_gt1	2.47e-18	0.0267721	v4 common alleles
DRB1_1501	V07CASSLVDRGEETQYF	edit1	x_study_gt1	1.21e-09	0.121372	v4 common alleles
DRB1_1501	V07CASSLVALGLEQYF	edit1	x_study_gt1	5.01e-10	0.121372	v4 common alleles
DRB1_1501	V27CASSLTSGGLDTQYF	edit1	x_study_gt1	2.17e-09	0.121372	v4 common alleles
DRB1_1501	V07CASSLTDRGGETQYF	edit1	x_study_gt1	1.21e-09	0.121372	v4 common alleles
DRB1_1501	V20CSAGRSNEQFF	edit1	x_study_gt1	6.94e-12	0.321803	v4 common alleles
DRB1_1501	V29CSAGRTGGTGELFF	edit1	x_study_gt1	2.11e-10	0.121372	v4 common alleles
DRB1_1501	V14CASSQDLPGGNTIYF	edit1	x_study_gt1	4.66e-12	2.02e-13	v4 common alleles
DRB1_1501	V28CASAPPGQGSNQPQHF	edit1	x_study_gt1	9.07e-18	0.014696	v4 common alleles
DRB1_1501	V24CATTRGDTQYF	edit1	x_study_gt1	1.01e-09	1.39e-05	v4 common alleles
DRB1_1501	V15CATSRPGGTDTQYF	edit1	x_study_gt1	6.33e-09	0.014696	v4 common alleles
DRB1_1501	V15CATSRTGGMETQYF	edit1	x_study_gt1	3.53e-10	0.228048	v4 common alleles
DRB1_1501	V15CATSRTGLNYEQYF	edit1	x_study_gt1	9.18e-10	3.69e-07	v4 common alleles
DRB1_1501	V15CATSSRTTGDGYTF	edit1	x_study_gt1	5.54e-10	0.476608	v4 common alleles
DRB1_1501	V24CATSSTGGTDTQYF	edit1	x_study_gt1	4.62e-18	0.0405376	v4 common alleles
DRB1_1501	V03CASSQEGKQETQYF	edit1	x_study_gt1	6.15e-13	0.00096669	v4 common alleles
DRB1_1501	V14CASSQDSVYEQFF	edit1	x_study_gt1	9.85e-23	1.94e-05	v4 common alleles
DRB1_1501	V28CATSYTGELFF	edit1	x_study_gt1	1.7e-18	0.121372	v4 common alleles
DRB1_1501	V24CATTETGGTDTQYF	edit1	x_study_gt1	2.83e-09	0.121372	v4 common alleles
DRB1_1501	V02CASSDWSSGANGLTF	edit1	x_study_gt1	3.34e-24	0.014696	v4 common alleles
DRB1_1501	V06CASSEAGGYGNQPQHF	edit1	x_study_gt1	4.36e-12	0.228048	v4 common alleles
DRB1_1501	V02CASSDWQAGANVLTF	edit1	x_study_gt1	2e-10	0.121372	v4 common alleles
DRB1_1501	V02CASSDWSGGANVLTF	edit1	x_study_gt1	1.17e-18	0.121372	v4 common alleles
DRB1_1501	V05CASSLDSAVNTEAFF	edit1	x_study_gt1	8.43e-09	0.404199	v4 common alleles
DRB1_1501	V07CASSLAGDHNQPQHF	edit1	x_study_gt1	3.78e-21	0.0405376	v4 common alleles
DRB1_1501	V07CASSLAGDTNQPQHF	edit1	x_study_gt1	5.72e-20	0.228048	v4 common alleles
DRB1_1501	V25CASSHLYEQYF	edit1	x_study_gt1	3.82e-10	0.121372	v4 common alleles
DRB1_1501	V25CASSGTGYNSPLHF	edit1	x_study_gt1	8.51e-09	3.45e-11	v4 common alleles
DRB1_1501	V07CASSYDRGFTEAFF	edit1	x_study_gt1	3.17e-14	0.121372	v4 common alleles
DRB1_1501	V07CASSPSGWGNQPQHF	edit1	x_study_gt1	2.15e-19	0.121372	v4 common alleles
DRB1_1501	V27CASSHQGQPQHF	edit1	x_study_gt1	7.99e-11	0.228048	v4 common alleles
DRB1_1501	V29CSVTFTDTQYF	edit1	x_study_gt1	6.06e-09	0.228048	v4 common alleles
DRB1_1501	V29CSVTGRGEKLFF	edit1	x_study_gt1	7.36e-09	0.121372	v4 common alleles
DRB1_1501	V29CSVTGSSSYEQYF	edit1	x_study_gt1	1.51e-15	0.228048	v4 common alleles
DRB1_1501	V29CSVTRGTGELFF	edit1	x_study_gt1	3.7e-10	0.476608	v4 common alleles
DRB1_1501	V29CSVLSTGPYEQYF	edit1	x_study_gt1	1.83e-10	0.228048	v4 common alleles
DRB1_1501	V06CASRRTGEVGYTF	edit1	x_study_gt1	2.47e-21	0.121372	v4 common alleles
DRB1_1501	V06CASRRTGGAEKLFF	edit1	x_study_gt1	6.36e-12	0.228048	v4 common alleles
DRB1_1501	V09CASSEAQGAGTEAFF	edit1	x_study_gt1	7.05e-09	0.121372	v4 common alleles
DRB1_1501	V05CASSDRLGEQFF	edit1	x_study_gt1	3.73e-11	0.228048	v4 common alleles
DRB1_1501	V19CASSIDRSFYNEQFF	edit1	x_study_gt1	1.68e-13	0.014696	v4 common alleles
DRB1_1501	V06CASSDRGWGTEAFF	edit1	x_study_gt1	3.34e-12	0.321803	v4 common alleles
DRB1_1501	V12CASSDRHNQPQHF	edit1	x_study_gt1	4.01e-09	0.121372	v4 common alleles
DRB1_1501	V06CASSDRIGNSPLHF	edit1	x_study_gt1	7.26e-14	0.121372	v4 common alleles
DRB1_1501	V05CASSLALRGPDTEAFF	edit1	x_study_gt1	1.64e-09	0.00177516	v4 common alleles
DRB1_1501	V12CASSLALVEKLFF	edit1	x_study_gt1	2.61e-16	0.228048	v4 common alleles
DRB1_1501	V07CASSLAGQNLYGYTF	edit1	x_study_gt1	1.74e-09	0.121372	v4 common alleles
DRB1_1501	V07CASSLAGDDNQPQHF	edit1	x_study_gt1	2.09e-17	0.121372	v4 common alleles
DRB1_1501	V07CASSLAAGSHNEQFF	edit1	x_study_gt1	4.3e-09	0.121372	v4 common alleles
DRB1_1501	V07CASSLAAGVANEQFF	edit1	x_study_gt1	1.22e-20	0.228048	v4 common alleles
DRB1_1501	V05CASSLDWGVGELFF	edit1	x_study_gt1	6.45e-09	0.121372	v4 common alleles
DRB1_1501	V05CASSLDSIANTEAFF	edit1	x_study_gt1	1.01e-09	0.121372	v4 common alleles
DRB1_1501	V07CASSFPKGVGTEAFF	edit1	x_study_gt1	3.81e-11	0.121372	v4 common alleles
DRB1_1501	V03CASSPLAGGSTDTQYF	edit1	x_study_gt1	7.73e-14	1.22e-07	v4 common alleles
DRB1_1501	V11CASSFGRGNTGELFF	edit1	x_study_gt1	4.64e-12	2.84e-15	v4 common alleles
DRB1_1501	V06CASSEARASGYTF	edit1	x_study_gt1	6.35e-10	0.228048	v4 common alleles
DRB1_1501	V02CASSEAREGTGELFF	edit1	x_study_gt1	8.23e-11	0.121372	v4 common alleles
DRB1_1501	V06CASSEARGDYEQYF	edit1	x_study_gt1	5.44e-09	0.121372	v4 common alleles
DRB1_1501	V06CASSEALGTEYEQYF	edit1	x_study_gt1	3.39e-11	0.121372	v4 common alleles
DRB1_1501	V28CASISGALNTEAFF	edit1	x_study_gt1	2.28e-15	0.00645891	v4 common alleles
DRB1_1501	V12CASSLAGDSEAFF	edit1	x_study_gt1	1.49e-21	0.228048	v4 common alleles
DRB1_1501	V30CAWSGTGGFYEQYF	edit1	x_study_gt1	3.6e-09	0.158458	v4 common alleles
DRB1_1501	V30CAWAQGGTEAFF	edit1	x_study_gt1	9.37e-10	0.404199	v4 common alleles
DRB1_1501	V06CATSSDRMNTEAFF	edit1	x_study_gt1	2.17e-11	0.121372	v4 common alleles
DRB1_1501	V20CSARPQDTQYF	edit1	x_study_gt1	1.86e-14	0.0746164	v4 common alleles
DRB1_1501	V29CSARQATNTEAFF	edit1	x_study_gt1	3.35e-09	0.121372	v4 common alleles
DRB1_1501	V20CSASVGSAEAFF	edit1	x_study_gt1	8.08e-29	0.00634788	v4 common alleles
DRB1_1501	V19CASSILAARTDTQYF	edit1	x_study_gt1	3.91e-11	0.014696	v4 common alleles
DRB1_1501	V19CASSIDRASYNEQFF	edit1	x_study_gt1	1.81e-16	0.0426997	v4 common alleles
DRB1_1501	V07CASSLVDRRGETQYF	edit1	x_study_gt1	1.17e-11	0.121372	v4 common alleles
DRB1_1501	V07CASSLVDRSQDTQYF	edit1	x_study_gt1	4.39e-31	0.00013887	v4 common alleles
DRB1_1501	V05CASSLVAGTGEKLFF	edit1	x_study_gt1	1.5e-10	0.228048	v4 common alleles
DRB1_1501	V27CASSLTSGRATDTQYF	edit1	x_study_gt1	7.05e-09	0.121372	v4 common alleles
DRB1_1501	V06CASSDRLAGEETQYF	edit1	x_study_gt1	3.05e-10	0.0405376	v4 common alleles
DRB1_1501	V14CASSPSGGANTEAFF	edit1	x_study_gt1	1.63e-11	0.014696	v4 common alleles
DRB1_1501	V07CASSPRQGGDTDTQYF	edit1	x_study_gt1	4.78e-28	1.54e-09	v4 common alleles
DRB1_1501	V06CASSPGLVAFF	edit1	x_study_gt1	1.81e-10	0.121372	v4 common alleles
DRB1_1501	V18CASSPGGGVHEQFF	edit1	x_study_gt1	2.3e-13	0.00021391	v4 common alleles
DRB1_1501	V11CASSPGGGYTDTQYF	edit1	x_study_gt1	1.63e-36	0.0746164	v4 common alleles
DRB1_1501	V19CASSPGGIPNYGYTF	edit1	x_study_gt1	2e-10	0.121372	v4 common alleles
DRB1_1501	V07CASSPDSGGNQPQHF	edit1	x_study_gt1	2.8e-20	0.0746164	v4 common alleles
DRB1_1501	V07CASSPDWGPYGYTF	edit1	x_study_gt1	3.09e-09	0.121372	v4 common alleles
DRB1_1501	V06CASSGAGITTNEKLFF	edit1	x_study_gt1	4.99e-17	0.121372	v4 common alleles
DRB1_1501	V18CASLLGGDTEAFF	edit1	x_study_gt1	1.63e-26	0.228048	v4 common alleles
DRB1_1501	V27CASSFPGTGREQYF	edit1	x_study_gt1	1.94e-09	0.121372	v4 common alleles
DRB1_1501	V04CASSQEGRGFYGYTF	edit1	x_study_gt1	9.81e-12	0.00018737	v4 common alleles
DRB1_1501	V29CSIKNTEAFF	edit1	x_study_gt1	1.71e-30	0.00177516	v4 common alleles
DRB1_1501	V29CSATSSSYEQYF	edit1	x_study_gt1	1.12e-26	4.57e-09	v4 common alleles
DRB1_1501	V11CASSSGTGFTDTQYF	edit1	x_study_gt1	3.62e-12	1.39e-05	v4 common alleles
DRB1_1501	V07CASSQDRTDTGELFF	edit1	x_study_gt1	2.83e-15	0.121372	v4 common alleles
DRB1_1501	V04CASSQDRTTGGYTF	edit1	x_study_gt1	1.4e-19	0.404199	v4 common alleles
DRB1_1501	V03CASSQDGLRNEQFF	edit1	x_study_gt1	1.28e-19	1.06e-06	v4 common alleles
DRB1_1501	V05CASSPWGPGANVLTF	edit1	x_study_gt1	2.76e-09	0.228048	v4 common alleles
DRB1_1501	V05CASSPYRGPSTDTQYF	edit1	x_study_gt1	3.69e-16	0.228048	v4 common alleles
DRB1_1501	V04CASSQTGMNTDTQYF	edit1	x_study_gt1	2.84e-11	0.121372	v4 common alleles
DRB1_1501	V28CASSQTGPGQPQHF	edit1	x_study_gt1	8.44e-09	0.121372	v4 common alleles
DRB1_1501	V03CASSQRTTNEKLFF	edit1	x_study_gt1	1.33e-10	3.33e-06	v4 common alleles
DRB1_1501	V09CASSAGTLGRNEQFF	edit1	x_study_gt1	1.15e-11	0.014696	v4 common alleles
DRB1_1501	V29CSALTGPYEQYF	edit1	x_study_gt1	4.85e-15	2.55e-17	v4 common alleles
DRB1_1501	V06CASSAGLVQETQYF	edit1	x_study_gt1	2.54e-23	0.00177516	v4 common alleles
DRB1_1501	V20CSAKVTDTQYF	edit1	x_study_gt1	1.1e-11	0.121372	v4 common alleles
DRB1_1501	V14CASSQGTGTGAFF	edit1	x_study_gt1	3.62e-12	0.121372	v4 common alleles
DRB1_1501	V09CASSQGTLSSYEQYF	edit1	x_study_gt1	4.21e-13	0.121372	v4 common alleles
DRB1_1501	V03CASSQGTRNNSPLHF	edit1	x_study_gt1	3.51e-12	0.121372	v4 common alleles
DRB1_1501	V03CASSQGTRSSPLHF	edit1	x_study_gt1	1.01e-09	0.121372	v4 common alleles
DRB1_1501	V05CASSFPLASEQYF	edit1	x_study_gt1	1.41e-09	0.014696	v4 common alleles
DRB1_1501	V05CASSGKGQNTEAFF	edit1	x_study_gt1	2.78e-13	0.121372	v4 common alleles
DRB1_1501	V06CASSGLDRVNTEAFF	edit1	x_study_gt1	4.23e-13	0.121372	v4 common alleles
DRB1_1501	V27CASSLSSTQTQYF	edit1	x_study_gt1	7.77e-09	0.121372	v4 common alleles
DRB1_1501	V27CASSLSSWDTQYF	edit1	x_study_gt1	6e-11	0.121372	v4 common alleles
DRB1_1501	V05CASSLSTAANTEAFF	edit1	x_study_gt1	5.57e-11	0.321803	v4 common alleles
DRB1_1501	V05CASSLSTAFTGELFF	edit1	x_study_gt1	1.67e-13	0.121372	v4 common alleles
DRB1_1501	V06CASSEAGVATNEKLFF	edit1	x_study_gt1	5.11e-35	8.26e-20	v4 common alleles
DRB1_1501	V02CASSEARGATGELFF	edit1	x_study_gt1	3.58e-12	0.0405376	v4 common alleles
DRB1_1501	V02CASSEARGEQETQYF	edit1	x_study_gt1	1.59e-16	0.00177516	v4 common alleles
DRB1_1501	V06CASSEAGQGSNQPQHF	edit1	x_study_gt1	5.28e-15	0.476608	v4 common alleles
DRB1_1501	V27CASSLSSMTDTQYF	edit1	x_study_gt1	3.33e-09	0.121372	v4 common alleles
DRB1_1501	V07CASSLRQGGDTDTQYF	edit1	x_study_gt1	7.94e-11	0.0405376	v4 common alleles
DRB1_1501	V05CASSLRGTRTDTQYF	edit1	x_study_gt1	1.53e-20	0.0100196	v4 common alleles
DRB1_1501	V05CASSLRGVATDTQYF	edit1	x_study_gt1	5.93e-29	0.014696	v4 common alleles
DRB1_1501	V05CASSLRGLVGTDTQYF	edit1	x_study_gt1	3.56e-34	0.121372	v4 common alleles
DRB1_1501	V12CASSPEATQYF	edit1	x_study_gt1	1.67e-11	0.121372	v4 common alleles
DRB1_1501	V29CSVEGQGASEAFF	edit1	x_study_gt1	4.36e-13	1.01e-10	v4 common alleles
DRB1_1501	V06CASSEAGGRSNQPQHF	edit1	x_study_gt1	1.1e-11	0.228048	v4 common alleles
DRB1_1501	V12CASSMAGTEKLFF	edit1	x_study_gt1	3.66e-94	0.121372	v4 common alleles
DRB1_1501	V07CASSLVSRQGGETQYF	edit1	x_study_gt1	1.29e-34	0.121372	v4 common alleles
DRB1_1501	V03CASSLVSSEQYF	edit1	x_study_gt1	1.17e-09	0.00645891	v4 common alleles
DRB1_1501	V07CASSLVDREGGETQYF	edit1	x_study_gt1	6.19e-17	0.121372	v4 common alleles
DRB1_1501	V05CASSFPRLGYEQYF	edit1	x_study_gt1	4.66e-12	0.121372	v4 common alleles
DRB1_1501	V06CASRDRAFVEAFF	edit1	x_study_gt1	1.45e-30	0.014696	v4 common alleles
DRB1_1501	V28CASQDRGRQPQHF	edit1	x_study_gt1	4.82e-09	0.121372	v4 common alleles
DRB1_1501	V28CASQDRSNQPQHF	edit1	x_study_gt1	7.96e-09	0.121372	v4 common alleles
DRB1_1501	V06CASQGQANTEAFF	edit1	x_study_gt1	3.88e-09	0.228048	v4 common alleles
DRB1_1501	V28CASQLRGGGQPQHF	edit1	x_study_gt1	4.59e-22	0.121372	v4 common alleles
DRB1_1501	V14CASSRDLGSYNEQFF	edit1	x_study_gt1	5.54e-13	0.228048	v4 common alleles
DRB1_1501	V30CAWSVWGTENTEAFF	edit1	x_study_gt1	4e-15	0.00021391	v4 common alleles
DRB1_1501	V03CASSQVDGPYEQYF	edit1	x_study_gt1	2.66e-09	0.114562	v4 common alleles
DRB1_1501	V03CASSQTQDGNQPQHF	edit1	x_study_gt1	6.53e-10	0.121372	v4 common alleles
DRB1_1501	V18CASSLISGNTIYF	edit1	x_study_gt1	8.22e-22	6.89e-47	v4 common alleles
DRB1_1501	V30CAWSVLGLGEQFF	edit1	x_study_gt1	2.97e-16	6.22e-10	v4 common alleles
DRB1_1501	V03CASRRDTEAFF	edit1	x_study_gt1	2.24e-09	1.07e-09	v4 common alleles
DRB1_1501	V07CASSLGVGFYNEQFF	edit1	x_study_gt1	1.89e-10	0.121372	v4 common alleles
DRB1_1501	V05CASSRPTNSYNEQFF	edit1	x_study_gt1	4.06e-09	0.014696	v4 common alleles
DRB1_1501	V19CASSRGYDYEQYF	edit1	x_study_gt1	9.05e-10	0.121372	v4 common alleles
DRB1_1501	V05CASSRGTSSQETQYF	edit1	x_study_gt1	2.27e-10	0.014696	v4 common alleles
DRB1_1501	V06CASSEGTSSEKLFF	edit1	x_study_gt1	5.62e-15	8.16e-12	v4 common alleles
DRB1_1501	V05CASSEGTLSSYEQYF	edit1	x_study_gt1	2.57e-35	0.0405376	v4 common alleles
DRB1_1501	V07CASSLVSRGGETQYF	edit1	x_study_gt1	3.58e-26	4.24e-35	v4 common alleles
DRB1_1501	V28CASSLVTANTEAFF	edit1	x_study_gt1	3.31e-09	0.404199	v4 common alleles
DRB1_1501	V05CASSLLGRTQETQYF	edit1	x_study_gt1	5.04e-09	0.121372	v4 common alleles
DRB1_1501	V07CASSLLDRSQETQYF	edit1	x_study_gt1	2.6e-17	0.121372	v4 common alleles
DRB1_1501	V06CASSLLDRVNTEAFF	edit1	x_study_gt1	2.47e-13	0.014696	v4 common alleles
DRB1_1501	V07CASSLIPDNQPQHF	edit1	x_study_gt1	3.58e-30	0.228048	v4 common alleles
DRB1_1501	V05CASSLIPKETQYF	edit1	x_study_gt1	3.58e-09	0.121372	v4 common alleles
DRB1_1501	V06CASSLIRSYEQYF	edit1	x_study_gt1	6.81e-17	0.121372	v4 common alleles
DRB1_1501	V07CASSLIDLQPQHF	edit1	x_study_gt1	2.71e-32	0.014696	v4 common alleles
DRB1_1501	V05CASSLRGIVGTDTQYF	edit1	x_study_gt1	7.33e-20	0.121372	v4 common alleles
DRB1_1501	V11CASSLRALAGGSYNEQFF	edit1	x_study_gt1	2.78e-16	3.08e-06	v4 common alleles
DRB1_1501	V05CASSLPGTSGIYEQYF	edit1	x_study_gt1	3.08e-11	0.321803	v4 common alleles
DRB1_1501	V05CASSLLGTSGIYEQYF	edit1	x_study_gt1	1.53e-10	0.228048	v4 common alleles
DRB1_1501	V13CASGKNTEAFF	edit1	x_study_gt1	1.44e-09	2.57e-05	v4 common alleles
DRB1_1501	V12CASGLAGVETQYF	edit1	x_study_gt1	1.37e-26	0.0246578	v4 common alleles
DRB1_1501	V02CASGLGGNTGELFF	edit1	x_study_gt1	1.52e-09	2.57e-05	v4 common alleles
DRB1_1501	V05CASGLGKETQYF	edit1	x_study_gt1	8.49e-09	0.228048	v4 common alleles
DRB1_1501	V12CASGLGQPQETQYF	edit1	x_study_gt1	5.91e-11	0.114562	v4 common alleles
DRB1_1501	V03CASSHRFTDTQYF	edit1	x_study_gt1	4.45e-10	0.228048	v4 common alleles
DRB1_1501	V02CASSREVVTGELFF	edit1	x_study_gt1	3.49e-09	0.121372	v4 common alleles
DRB1_1501	V05CASSRGASYGYTF	edit1	x_study_gt1	1.42e-11	0.00043761	v4 common alleles
DRB1_1501	V10CASSESPGANTGELFF	edit1	x_study_gt1	8.65e-12	0.404199	v4 common alleles
DRB1_1501	V02CASSESRGPQETQYF	edit1	x_study_gt1	2.11e-10	0.121372	v4 common alleles
DRB1_1501	V06CASSETGLATNEKLFF	edit1	x_study_gt1	6.69e-09	0.228048	v4 common alleles
DRB1_1501	V10CASSESGGGDNQPQHF	edit1	x_study_gt1	2.84e-11	0.121372	v4 common alleles
DRB1_1501	V10CASSESGGGWQPQHF	edit1	x_study_gt1	9.18e-10	0.121372	v4 common alleles
DRB1_1501	V25CASRGGGSNQPQHF	edit1	x_study_gt1	3.68e-09	0.404199	v4 common alleles
DRB1_1501	V06CASSSFGQVNTEAFF	edit1	x_study_gt1	4.85e-15	0.121372	v4 common alleles
DRB1_1501	V03CASSQVDHGEQYF	edit1	x_study_gt1	6.88e-16	0.121372	v4 common alleles
DRB1_1501	V05CASSTGVYTEAFF	edit1	x_study_gt1	6.23e-18	0.228048	v4 common alleles
DRB1_1501	V30CAWCQGNSPLHF	edit1	x_study_gt1	5.75e-10	0.228048	v4 common alleles
DRB1_1501	V28CASSLGGAINEKLFF	edit1	x_study_gt1	1.36e-09	0.321803	v4 common alleles
DRB1_1501	V15CATSRVAGETQYV	edit1	x_study_gt1	3.5e-10	0.121372	v4 common alleles
DRB1_1501	V15CATSRVAGSSYNSPLHF	edit1	x_study_gt1	1.31e-09	0.00177516	v4 common alleles
DRB1_1501	V06CASSSWDRNSNQPQHF	edit1	x_study_gt1	5.61e-11	0.121372	v4 common alleles
DRB1_1501	V27CASSSTQATGELFF	edit1	x_study_gt1	1.69e-11	0.121372	v4 common alleles
DRB1_1501	V07CASSSGTDLGELFF	edit1	x_study_gt1	9.43e-14	0.121372	v4 common alleles
DRB1_1501	V07CASSSGTFDTGELFF	edit1	x_study_gt1	2.7e-09	0.121372	v4 common alleles
DRB1_1501	V06CASRGQGWAEKLFF	edit1	x_study_gt1	1.22e-13	0.014696	v4 common alleles
DRB1_1501	V06CASSESEWTQYF	edit1	x_study_gt1	2.4e-10	0.121372	v4 common alleles
DRB1_1501	V06CASSERGKNYGYTF	edit1	x_study_gt1	3.42e-09	0.228048	v4 common alleles
DRB1_1501	V06CASSERKNGGYTF	edit1	x_study_gt1	7.5e-23	0.00177516	v4 common alleles
DRB1_1501	V06CASSERKNGYGYTF	edit1	x_study_gt1	4.76e-25	0.00177516	v4 common alleles
DRB1_1501	V06CASSERKSYGYTF	edit1	x_study_gt1	1.11e-12	0.00553532	v4 common alleles
DRB1_1501	V02CASSEQGFPEAFF	edit1	x_study_gt1	5.32e-10	0.014696	v4 common alleles
DRB1_1501	V09CASSVQGLGQETQYF	edit1	x_study_gt1	2.49e-09	0.228048	v4 common alleles
DRB1_1501	V09CASSVGSSISTDTQYF	edit1	x_study_gt1	3.68e-09	0.121372	v4 common alleles
DRB1_1501	V09CASSVASVGYEQYF	edit1	x_study_gt1	1.27e-09	0.321803	v4 common alleles
DRB1_1501	V19CASSTRGQINTEAFF	edit1	x_study_gt1	2.39e-16	0.014696	v4 common alleles
DRB1_1501	V09CASSTGTSGTSYEQYF	edit1	x_study_gt1	3.81e-11	0.121372	v4 common alleles
DRB1_1501	V06CASQGGPGELFF	edit1	x_study_gt1	5.71e-16	0.121372	v4 common alleles
DRB1_1501	V02CASQRDRQETQYF	edit1	x_study_gt1	1.52e-09	0.014696	v4 common alleles
DRB1_1501	V06CASSWTGGKQPQHF	edit1	x_study_gt1	5.59e-23	0.321803	v4 common alleles
DRB1_1501	V09CASSVVSGDGELFF	edit1	x_study_gt1	1.53e-10	0.228048	v4 common alleles
DRB1_1501	V19CASSVVTGGYTF	edit1	x_study_gt1	4.19e-10	0.121372	v4 common alleles
DRB1_1501	V09CASSVVLRGGELFF	edit1	x_study_gt1	1.91e-31	0.121372	v4 common alleles
DRB1_1501	V06CASSVRQGGGYTF	edit1	x_study_gt1	1.95e-14	0.0746164	v4 common alleles
DRB1_1501	V05CASSEGTSGIYEQYF	edit1	x_study_gt1	3.42e-09	0.014696	v4 common alleles
DRB1_1501	V06CASSEGVEQPQHF	edit1	x_study_gt1	6.36e-09	0.228048	v4 common alleles
DRB1_1501	V05CASSLGNSDTEAFF	edit1	x_study_gt1	4.76e-28	0.228048	v4 common alleles
DRB1_1501	V05CASSLAATSGGYTF	edit1	x_study_gt1	1.63e-09	0.121372	v4 common alleles
DRB1_1501	V14CASSKRTGLNTEAFF	edit1	x_study_gt1	2.3e-22	0.121372	v4 common alleles
DRB1_1501	V07CASSKSWGDYGYTF	edit1	x_study_gt1	2e-10	0.121372	v4 common alleles
DRB1_1501	V11CASSKTDTGELFF	edit1	x_study_gt1	5.85e-09	0.321803	v4 common alleles
DRB1_1501	V10CAISESTGHQPQHF	edit1	x_study_gt1	3.37e-09	0.0746164	v4 common alleles
DRB1_1501	V10CAISESTGRPQHF	edit1	x_study_gt1	1.09e-09	0.321803	v4 common alleles
DRB1_1501	V10CAISESGGPEKLFF	edit1	x_study_gt1	4.45e-10	0.228048	v4 common alleles
DRB1_1501	V27CASSKRGGGYTF	edit1	x_study_gt1	7.19e-09	0.121372	v4 common alleles
DRB1_1501	V19CASSISQSEAFF	edit1	x_study_gt1	1.81e-10	0.014696	v4 common alleles
DRB1_1501	V19CASSISSRAGNTIYF	edit1	x_study_gt1	6.53e-10	0.0405376	v4 common alleles
DRB1_1501	V27CASAHRDSNQPQHF	edit1	x_study_gt1	2.6e-17	0.121372	v4 common alleles
DRB1_1501	V18CASAPKGNTEAFF	edit1	x_study_gt1	4.74e-10	0.121372	v4 common alleles
DRB1_1501	V10CASAPTTGELFF	edit1	x_study_gt1	1.19e-13	0.00177516	v4 common alleles
DRB1_1501	V19CASSIGVTADTQYF	edit1	x_study_gt1	8.44e-09	0.121372	v4 common alleles
DRB1_1501	V06CASSIIDSPLHF	edit1	x_study_gt1	5.8e-15	0.00021391	v4 common alleles
DRB1_1501	V19CASSIDRSTSYNEQFF	edit1	x_study_gt1	5.98e-10	0.121372	v4 common alleles
DRB1_1501	V19CASSIDFSSYNEQFF	edit1	x_study_gt1	5.57e-10	0.0267721	v4 common alleles
DRB1_1501	V07CASSLDNRVTEAFF	edit1	x_study_gt1	2.67e-10	0.321803	v4 common alleles
DRB1_1501	V05CASSLDLGASTGELFF	edit1	x_study_gt1	9.29e-10	0.121372	v4 common alleles
DRB1_1501	V05CASSLDLVSYNEQFF	edit1	x_study_gt1	8.75e-09	0.0405376	v4 common alleles
DRB1_1501	V07CASSLDNRFTEAFF	edit1	x_study_gt1	3.58e-09	0.121372	v4 common alleles
DRB1_1501	V07CASSLDNRGSYGYTF	edit1	x_study_gt1	8.68e-11	0.00645891	v4 common alleles
DRB1_1501	V05CASSLDGTLTDTQYF	edit1	x_study_gt1	1.08e-12	0.228048	v4 common alleles
DRB1_1501	V05CASSLDGRPDTEAFF	edit1	x_study_gt1	5.16e-10	0.121372	v4 common alleles
DRB1_1501	V06CASSLDAVNTEAFF	edit1	x_study_gt1	1.22e-11	0.121372	v4 common alleles
DRB1_1501	V05CASSLARGENSPLHF	edit1	x_study_gt1	1.48e-14	4.68e-08	v4 common alleles
DRB1_1501	V05CASSLARGFRTEAFF	edit1	x_study_gt1	5.12e-11	0.121372	v4 common alleles
DRB1_1501	V07CASSLARGQYNEQFF	edit1	x_study_gt1	1.11e-16	0.228048	v4 common alleles
DRB1_1501	V05CASSLARGRGEAFF	edit1	x_study_gt1	2.36e-11	0.121372	v4 common alleles
DRB1_1501	V05CASSLARGRLEAFF	edit1	x_study_gt1	7.87e-12	0.228048	v4 common alleles
DRB1_1501	V10CASSESGGDNQPQHF	edit1	x_study_gt1	6.67e-10	0.0146972	v4 common alleles
DRB1_1501	V06CASSLGDRVNTEAFF	edit1	x_study_gt1	1.05e-12	0.0746164	v4 common alleles
DRB1_1501	V28CASSLGGAATNEKLFF	edit1	x_study_gt1	7.81e-10	0.321803	v4 common alleles
DRB1_1501	V05CASSLEPGRTNTEAFF	edit1	x_study_gt1	6.7e-11	0.321803	v4 common alleles
DRB1_1501	V07CASSLEGTSGRFEQYF	edit1	x_study_gt1	2.08e-09	0.0623078	v4 common alleles
DRB1_1501	V05CASSLEGVRPQHF	edit1	x_study_gt1	4.19e-09	0.121372	v4 common alleles
DRB1_1501	V11CASSLEGGAGADTQYF	edit1	x_study_gt1	1.39e-10	0.121372	v4 common alleles
DRB1_1501	V25CASSESGDQPQHF	edit1	x_study_gt1	5.57e-10	0.158458	v4 common alleles
DRB1_1501	V25CASSEFTGNQPQHF	edit1	x_study_gt1	5.89e-11	0.404199	v4 common alleles
DRB1_1501	V07CASSLAQGWGYPF	edit1	x_study_gt1	1.55e-20	0.121372	v4 common alleles
DRB1_1501	V24CATSDPGGGGYNEQFF	edit1	x_study_gt1	1.46e-14	0.00177516	v4 common alleles
DRB1_1501	V19CASTNRGRTDTQYF	edit1	x_study_gt1	1.41e-09	0.121372	v4 common alleles
DRB1_1501	V06CASTERKNYGYTF	edit1	x_study_gt1	1.13e-18	0.0405376	v4 common alleles
DRB1_1501	V11CASTFGTGNTGELFF	edit1	x_study_gt1	3.06e-18	0.121372	v4 common alleles
DRB1_1501	V06CASSYSRDSASYEQYF	edit1	x_study_gt1	1.58e-09	0.121372	v4 common alleles
DRB1_1501	V29CSVEGGNGNTIYF	edit1	x_study_gt1	3.47e-09	0.228048	v4 common alleles
DRB1_1501	V29CSVGGSNQSQHF	edit1	x_study_gt1	7.82e-13	0.121372	v4 common alleles
DRB1_1501	V29CSVGGSHNQPQHF	edit1	x_study_gt1	1.02e-09	0.321803	v4 common alleles
DRB1_1501	V29CSVGGSGGYTF	edit1	x_study_gt1	2.5e-10	0.00645891	v4 common alleles
DRB1_1501	V09CASSASGGSGTGELFF	edit1	x_study_gt1	4.82e-09	0.00021391	v4 common alleles
DRB1_1501	V19CASSARISGANVLTF	edit1	x_study_gt1	9.18e-10	0.121372	v4 common alleles
DRB1_1501	V07CASSAGLAKNNEQFF	edit1	x_study_gt1	1.47e-14	0.121372	v4 common alleles
DRB1_1501	V29CSVVVTGETQYF	edit1	x_study_gt1	3.35e-09	0.00177516	v4 common alleles
DRB1_1501	V29CSVARDGGNQPQHF	edit1	x_study_gt1	9.85e-12	0.228048	v4 common alleles
DRB1_1501	V29CSVRRGPYEQYF	edit1	x_study_gt1	6.41e-11	0.476608	v4 common alleles
DRB1_1501	V29CSVGSTDNEQFF	edit1	x_study_gt1	3.1e-09	0.014696	v4 common alleles
DRB1_1501	V29CSVGGSTNQPQHF	edit1	x_study_gt1	3.85e-10	0.321803	v4 common alleles
DRB1_1501	V05CASSHGQGRNTIYF	edit1	x_study_gt1	9.1e-15	0.0146972	v4 common alleles
DRB1_1501	V07CASSLARGSGNEQFF	edit1	x_study_gt1	2.05e-11	0.404199	v4 common alleles
DRB1_1501	V06CASSWTGGLDQPQHF	edit1	x_study_gt1	3.32e-62	1.28e-11	v4 common alleles
DRB1_1501	V07CASSPSGGANQPQHF	edit1	x_study_gt1	1.38e-17	0.404199	v4 common alleles
DRB1_1501	V09CASSARDRGGQETQYF	edit1	x_study_gt1	7.14e-12	1.07e-05	v4 common alleles
DRB1_1501	V05CASSYPGLGYEQYF	edit1	x_study_gt1	7.3e-10	0.228048	v4 common alleles
DRB1_1501	V19CASSARGPGANVLTF	edit1	x_study_gt1	9.75e-09	0.321803	v4 common alleles
DRB1_1501	V05CASSYEDGGGYTF	edit1	x_study_gt1	4.2e-18	0.121372	v4 common alleles
DRB1_1501	V28CASATGAMNTEAFF	edit1	x_study_gt1	5.9e-13	0.228048	v4 common alleles
DRB1_1501	V27CASARGNTIYF	edit1	x_study_gt1	4.37e-10	5.24e-09	v4 common alleles
DRB1_1501	V05CASSAGQGLGGYTF	edit1	x_study_gt1	2.78e-11	0.121372	v4 common alleles
DRB1_1501	V10CAISESGGANEKLFF	edit1	x_study_gt1	8.67e-09	0.119427	v4 common alleles
DRB1_1501	V20CSASANHYGYTF	edit1	x_study_gt1	8.42e-30	0.00177516	v4 common alleles
DRB1_1501	V20CSASADSSNQPQHF	edit1	x_study_gt1	1.48e-12	0.00105102	v4 common alleles
DRB1_1501	V06CASRTGGGSYEQYV	edit1	x_study_gt1	4.19e-10	0.121372	v4 common alleles
DRB1_1501	V06CASSDGRQGNSPLHF	edit1	x_study_gt1	1.2e-14	0.228048	v4 common alleles
DRB1_1501	V05CASSLDQGRMETQYF	edit1	x_study_gt1	1.5e-11	0.121372	v4 common alleles
DRB1_1501	V05CASSSGTLYSNQPQHF	edit1	x_study_gt1	1.7e-11	0.121372	v4 common alleles
DRB1_1501	V05CASSSGLDSNQPQHF	edit1	x_study_gt1	2.04e-09	0.00634788	v4 common alleles
DRB1_1501	V05CASSSGLSSNQPQHF	edit1	x_study_gt1	3.51e-10	0.0405376	v4 common alleles
DRB1_1501	V30CAWSGTSGYYEQYF	edit1	x_study_gt1	9.13e-11	2.85e-12	v4 common alleles
DRB1_1501	V06CASSRTADGELFF	edit1	x_study_gt1	7.8e-10	0.121372	v4 common alleles
DRB1_1501	V05CASSLDWGPGELFF	edit1	x_study_gt1	4.01e-09	0.404199	v4 common alleles
DRB1_1501	V07CASSLDWVRNTEAFF	edit1	x_study_gt1	4.77e-10	0.228048	v4 common alleles
DRB1_1501	V05CASSLDWWTGELFF	edit1	x_study_gt1	7.71e-12	0.121372	v4 common alleles
DRB1_1501	V05CASSLDRGLGEKLFF	edit1	x_study_gt1	4.18e-09	0.0267721	v4 common alleles
DRB1_1501	V05CASSLEGDQSQHF	edit1	x_study_gt1	1.54e-25	0.121372	v4 common alleles
DRB1_1501	V30CAWSVNPGNSPLHF	edit1	x_study_gt1	1.32e-23	0.121372	v4 common alleles
DRB1_1501	V05CASSRSEGDQPQHF	edit1	x_study_gt1	1.65e-12	0.121372	v4 common alleles
DRB1_1501	V05CASSRSSANTEAFF	edit1	x_study_gt1	3.89e-11	0.121372	v4 common alleles
DRB1_1501	V03CASSQVDGHEQYF	edit1	x_study_gt1	4.22e-20	0.014696	v4 common alleles
DRB1_1501	V03CASSQVDSLNSPLHF	edit1	x_study_gt1	5.26e-10	0.121372	v4 common alleles
DRB1_1501	V30CAWQGGDNQPQHF	edit1	x_study_gt1	1.23e-09	0.121372	v4 common alleles
DRB1_1501	V28CASSLGEATNEKLFF	edit1	x_study_gt1	6.57e-09	0.121372	v4 common alleles
DRB1_1501	V05CASSLEWGRYEQYF	edit1	x_study_gt1	2.18e-20	0.121372	v4 common alleles
DRB1_1501	V03CASSQEGLKETQYF	edit1	x_study_gt1	4.36e-11	0.00645891	v4 common alleles
DRB1_1501	V06CASSDGTPYQPQHF	edit1	x_study_gt1	8.76e-09	0.0746164	v4 common alleles
DRB1_1501	V06CASSDHQGNSPLHF	edit1	x_study_gt1	1.59e-12	0.121372	v4 common alleles
DRB1_1501	V06CASRYEGYGYTF	edit1	x_study_gt1	8.45e-16	0.121372	v4 common alleles
DRB1_1501	V06CASSEAGHSNQPQNF	edit1	x_study_gt1	1.87e-30	0.121372	v4 common alleles
DRB1_1501	V06CASRRTGELGYTF	edit1	x_study_gt1	1.34e-23	0.121372	v4 common alleles
DRB1_1501	V06CASRRQGVTGELFF	edit1	x_study_gt1	7.67e-10	0.0405376	v4 common alleles
DRB1_1501	V12CASSLAGEEKLFF	edit1	x_study_gt1	1.77e-70	0.321803	v4 common alleles
DRB1_1501	V28CASSTLLGNTEAFF	edit1	x_study_gt1	2e-19	0.121372	v4 common alleles
DRB1_1501	V07CASSLSPAPNTEAFF	edit1	x_study_gt1	1.89e-11	0.121372	v4 common alleles
DRB1_1501	V06CASSLTLQGKAFF	edit1	x_study_gt1	3.78e-16	0.00021391	v4 common alleles
DRB1_1501	V05CASSLTGTGVSEAFF	edit1	x_study_gt1	2.4e-10	0.121372	v4 common alleles
DRB1_1501	V05CASSLTGWDEKLFF	edit1	x_study_gt1	4.84e-11	0.00213057	v4 common alleles
DRB1_1501	V25CASSEARTGNTIYF	edit1	x_study_gt1	2.66e-29	0.121372	v4 common alleles
DRB1_1501	V06CASSEAGGPHQPQHF	edit1	x_study_gt1	5.41e-13	0.00096669	v4 common alleles
DRB1_1501	V28CASSEGPLNTEAFF	edit1	x_study_gt1	8.1e-10	0.121372	v4 common alleles
DRB1_1501	V18CASSENEKLFF	edit1	x_study_gt1	8.33e-09	0.404199	v4 common alleles
DRB1_1501	V07CASSPLAGGLVETQYF	edit1	x_study_gt1	1.3e-11	0.121372	v4 common alleles
DRB1_1501	V07CASSPLAGGVETQYF	edit1	x_study_gt1	6.65e-10	8.16e-12	v4 common alleles
DRB1_1501	V05CASSLRPGDSGANVLTF	edit1	x_study_gt1	1.41e-09	0.121372	v4 common alleles
DRB1_1501	V18CASSPFSADTQYF	edit1	x_study_gt1	6.36e-10	0.121372	v4 common alleles
DRB1_1501	V05CASSPLGGANTDTQYF	edit1	x_study_gt1	2.3e-10	0.121372	v4 common alleles
DRB1_1501	V18CASSPLGPEQFF	edit1	x_study_gt1	7.35e-09	0.228048	v4 common alleles
DRB1_1501	V28CASSPLGPSNQPQHF	edit1	x_study_gt1	2.01e-09	0.476608	v4 common alleles
DRB1_1501	V05CASSPLGQGLGGYTF	edit1	x_study_gt1	4.15e-16	0.321803	v4 common alleles
DRB1_1501	V06CASRYQGVSGNTIYF	edit1	x_study_gt1	3.28e-10	0.228048	v4 common alleles
DRB1_1501	V19CASSPDRGYYNEQFF	edit1	x_study_gt1	1.02e-15	0.121372	v4 common alleles
DRB1_1501	V06CASSEAGRTTNEKLFF	edit1	x_study_gt1	3.43e-33	2.01e-13	v4 common alleles
DRB1_1501	V12CASSPGQGLEQYF	edit1	x_study_gt1	6.32e-09	0.0426997	v4 common alleles
DRB1_1501	V11CASSPGQGRIQYF	edit1	x_study_gt1	4.66e-12	0.121372	v4 common alleles
DRB1_1501	V05CASSLAQGAGEGYTF	edit1	x_study_gt1	1.12e-09	0.121372	v4 common alleles
DRB1_1501	V05CASSLAQGAGSGYTF	edit1	x_study_gt1	1.03e-11	0.121372	v4 common alleles
DRB1_1501	V07CASSLAQGLWGYTF	edit1	x_study_gt1	2.02e-10	0.228048	v4 common alleles
DRB1_1501	V05CASSLGDRGVEKLFF	edit1	x_study_gt1	1.21e-09	0.0405376	v4 common alleles
DRB1_1501	V14CASSSSGGSGNEQFF	edit1	x_study_gt1	1.82e-16	0.00177516	v4 common alleles
DRB1_1501	V05CASSSSGGSVETQYF	edit1	x_study_gt1	2.62e-10	0.228048	v4 common alleles
DRB1_1501	V05CASSSRAGGNEQFF	edit1	x_study_gt1	3.16e-11	0.121372	v4 common alleles
DRB1_1501	V06CASSSRASSGNTIYF	edit1	x_study_gt1	1.76e-09	0.476608	v4 common alleles
DRB1_1501	V28CASSSRGFNEKLFF	edit1	x_study_gt1	2.8e-09	6.11e-09	v4 common alleles
DRB1_1501	V05CASSSRGVGTDTQYF	edit1	x_study_gt1	6.3e-13	0.158458	v4 common alleles
DRB1_1501	V05CASSRDASSYEQYV	edit1	x_study_gt1	1.08e-10	0.121372	v4 common alleles
DRB1_1501	V30CAWSRDSGSGNTIYF	edit1	x_study_gt1	1.22e-110	5.98e-128	v4 common alleles
DRB1_1501	V19CASSRQGLNEKLFF	edit1	x_study_gt1	1.08e-09	0.252245	v4 common alleles
DRB1_1501	V07CASSSRYEKLFF	edit1	x_study_gt1	6.46e-09	0.0405376	v4 common alleles
DRB1_1501	V25CASSRQGGYTEAFF	edit1	x_study_gt1	5.13e-09	0.121372	v4 common alleles
DRB1_1501	V30CAWSVDRRNSPLHF	edit1	x_study_gt1	5.43e-10	0.321803	v4 common alleles
DRB1_1501	V15CATSPGQGYEQYF	edit1	x_study_gt1	4.15e-10	0.404199	v4 common alleles
DRB1_1501	V15CATSRDFGGTEAFF	edit1	x_study_gt1	4.01e-09	6.36e-08	v4 common alleles
DRB1_1501	V05CASSLAGTGGGYPF	edit1	x_study_gt1	2.59e-75	0.121372	v4 common alleles
DRB1_1501	V06CASRRQNYEQYF	edit1	x_study_gt1	2.74e-12	0.321803	v4 common alleles
DRB1_1501	V06CASRRSTGAEAFF	edit1	x_study_gt1	9.07e-14	0.121372	v4 common alleles
DRB1_1501	V06CASRRTATYEQYF	edit1	x_study_gt1	6.49e-09	0.431498	v4 common alleles
DRB1_1501	V06CASSEARISGYTF	edit1	x_study_gt1	5.57e-09	0.00177516	v4 common alleles
DRB1_1501	V06CASSEARQTYGYTF	edit1	x_study_gt1	4.15e-09	0.321803	v4 common alleles
DRB1_1501	V06CASSESFGTEAFF	edit1	x_study_gt1	1.91e-09	0.321803	v4 common alleles
DRB1_1501	V30CAWSEAGLGNYGYTF	edit1	x_study_gt1	4.66e-17	0.00177516	v4 common alleles
DRB1_1501	V30CAWNTGPYEQYF	edit1	x_study_gt1	2.72e-09	0.0405376	v4 common alleles
DRB1_1501	V06CASRRQGWDEKLFF	edit1	x_study_gt1	9.5e-11	0.321803	v4 common alleles
DRB1_1501	V05CASSFSSGGFSYEQYF	edit1	x_study_gt1	4.56e-22	7.89e-26	v4 common alleles
DRB1_1501	V05CASSLAGTGEGGYTF	edit1	x_study_gt1	5.64e-56	0.121372	v4 common alleles
DRB1_1501	V20CGAGVETQYF	edit1	x_study_gt1	9.12e-12	0.121372	v4 common alleles
DRB1_1501	V09CASSTGTSGSHEQYF	edit1	x_study_gt1	2.11e-10	0.121372	v4 common alleles
DRB1_1501	V18CASSTLISGNTIYF	edit1	x_study_gt1	6.1e-34	0.121372	v4 common alleles
DRB1_1501	V05CASSLAGTGGPGYTF	edit1	x_study_gt1	2.71e-40	0.404199	v4 common alleles
DRB1_1501	V05CASSLAGRGLNEKLFF	edit1	x_study_gt1	1.36e-09	0.0405376	v4 common alleles
DRB1_1501	V05CASSLAGPAGNEQFF	edit1	x_study_gt1	4.38e-09	0.121372	v4 common alleles
DRB1_1501	V10CAISTKETQYF	edit1	x_study_gt1	2.02e-10	0.121372	v4 common alleles
DRB1_1501	V05CASSLDAYEQSF	edit1	x_study_gt1	5.55e-10	0.121372	v4 common alleles
DRB1_1501	V14CASSTGTGTEAFF	edit1	x_study_gt1	6.13e-12	0.014696	v4 common alleles
DRB1_1501	V09CASSVAFSGYEQYF	edit1	x_study_gt1	7.77e-09	0.228048	v4 common alleles
DRB1_1501	V05CASSLAGRGIETQYF	edit1	x_study_gt1	2.48e-18	0.121372	v4 common alleles
DRB1_1501	V05CASSLAGRGIQETQYF	edit1	x_study_gt1	5.79e-13	0.121372	v4 common alleles
DRB1_1501	V05CASSWRQGSSGANVLTF	edit1	x_study_gt1	2.81e-14	2.26e-22	v4 common alleles
DRB1_1501	V14CASSPRTGTGELFF	edit1	x_study_gt1	1.94e-10	1.15e-11	v4 common alleles
DRB1_1501	V05CASSLAMRTQYF	edit1	x_study_gt1	1.93e-12	0.121372	v4 common alleles
DRB1_1501	V28CASSFGQKNTEAFF	edit1	x_study_gt1	9.04e-09	0.228048	v4 common alleles
DRB1_1501	V09CASSVGSDPSYNEQFF	edit1	x_study_gt1	1.45e-16	2.62e-14	v4 common alleles
DRB1_1501	V28CASSLLGGYGYPF	edit1	x_study_gt1	2.83e-09	0.121372	v4 common alleles
DRB1_1501	V07CASSIQAGANEQFF	edit1	x_study_gt1	2.28e-12	0.121372	v4 common alleles
DRB1_1501	V05CASSRDASIYEQYF	edit1	x_study_gt1	5.42e-12	0.121372	v4 common alleles
DRB1_1501	V30CAWSVPGKNSPLHF	edit1	x_study_gt1	4.23e-13	0.404199	v4 common alleles
DRB1_1501	V04CASSQVVGGGPYNEQFF	edit1	x_study_gt1	8.82e-14	0.121372	v4 common alleles
DRB1_1501	V06CATSGLDNSPLHF	edit1	x_study_gt1	7.26e-15	0.228048	v4 common alleles
DRB1_1501	V06CASVQGNSPLHF	edit1	x_study_gt1	9.28e-13	0.404199	v4 common alleles
DRB1_1501	V05CASSPRGRENTEAFF	edit1	x_study_gt1	2.59e-10	0.0146972	v4 common alleles
DRB1_1501	V18CASSSTTSGALNEQFF	edit1	x_study_gt1	3.5e-20	0.014696	v4 common alleles
DRB1_1501	V03CASSPQGRDTEAFF	edit1	x_study_gt1	4.95e-10	1e-08	v4 common alleles
DRB1_1501	V03CASSPQGRSTEAFF	edit1	x_study_gt1	8.31e-10	0.228048	v4 common alleles
DRB1_1501	V15CATSRDRGEHQPQHF	edit1	x_study_gt1	5.39e-10	1.37e-20	v4 common alleles
DRB1_1501	V05CASSLGPSGIYEQYF	edit1	x_study_gt1	6.53e-09	0.121372	v4 common alleles
DRB1_1501	V28CASSLGPSSQPQHF	edit1	x_study_gt1	3.53e-16	0.121372	v4 common alleles
DRB1_1501	V07CASSLGPVYNSPLHF	edit1	x_study_gt1	1.46e-10	0.228048	v4 common alleles
DRB1_1501	V05CASSLAGPHGELFF	edit1	x_study_gt1	8.63e-13	0.121372	v4 common alleles
DRB1_1501	V05CASSLAGRGGMNTEAFF	edit1	x_study_gt1	7.93e-10	0.121372	v4 common alleles
DRB1_1501	V05CASSLGQGLPGGYTF	edit1	x_study_gt1	1.68e-15	0.121372	v4 common alleles
DRB1_1501	V03CASSQVDNYEQYF	edit1	x_study_gt1	1.15e-12	0.014696	v4 common alleles
DRB1_1501	V03CASSQVEDIQYF	edit1	x_study_gt1	4.77e-40	0.00096669	v4 common alleles
DRB1_1501	V03CASSQVEKEQYF	edit1	x_study_gt1	7.75e-22	0.0405376	v4 common alleles
DRB1_1501	V07CASSLGQGLYF	edit1	x_study_gt1	1.81e-10	2.72e-05	v4 common alleles
DRB1_1501	V02CASSEQGFNEQFF	edit1	x_study_gt1	1.44e-25	8.26e-20	v4 common alleles
DRB1_1501	V03CASSQVRDANQPQHF	edit1	x_study_gt1	1.25e-17	0.121372	v4 common alleles
DRB1_1501	V03CASSQSPGSGELFF	edit1	x_study_gt1	1.12e-09	0.121372	v4 common alleles
DRB1_1501	V25CASSAKETQYF	edit1	x_study_gt1	1.1e-10	0.299945	v4 common alleles
DRB1_1501	V20CSASDHEQFF	edit1	x_study_gt1	9.11e-09	1.03e-13	v4 common alleles
DRB1_1501	V19CASSIGTGPGQPQHF	edit1	x_study_gt1	1.78e-09	0.404199	v4 common alleles
DRB1_1501	V07CASSIGGFGQPQHF	edit1	x_study_gt1	1.84e-11	0.121372	v4 common alleles
DRB1_1501	V06CASSVSLQGEAFF	edit1	x_study_gt1	3.43e-10	0.014696	v4 common alleles
DRB1_1501	V06CASSVSQITEAFF	edit1	x_study_gt1	2.81e-14	0.121372	v4 common alleles
DRB1_1501	V06CASSVSSGSITDTQYF	edit1	x_study_gt1	6.69e-09	0.121372	v4 common alleles
DRB1_1501	V09CASSVNSLSSYEQYF	edit1	x_study_gt1	3.05e-13	0.121372	v4 common alleles
DRB1_1501	V10CAISESGPPNEKLFF	edit1	x_study_gt1	3.43e-11	0.404199	v4 common alleles
DRB1_1501	V10CAISESGTPNEKLFF	edit1	x_study_gt1	5.99e-09	0.228048	v4 common alleles
DRB1_1501	V06CASSVPGGDQPQHF	edit1	x_study_gt1	7.54e-14	0.158458	v4 common alleles
DRB1_1501	V05CASSVRSRGYEQYF	edit1	x_study_gt1	1.14e-09	0.121372	v4 common alleles
DRB1_1501	V09CASSVNSGSTYEQYF	edit1	x_study_gt1	5.54e-10	0.00177516	v4 common alleles
DRB1_1501	V28CASGPGPMNTEAFF	edit1	x_study_gt1	3.29e-18	0.00645891	v4 common alleles
DRB1_1501	V06CASGAAGNQPQHF	edit1	x_study_gt1	7.75e-13	0.228048	v4 common alleles
DRB1_1501	V09CASSVKSSSYEQYF	edit1	x_study_gt1	1.93e-14	0.121372	v4 common alleles
DRB1_1501	V10CAISEATGQPQHF	edit1	x_study_gt1	2.76e-11	0.0405376	v4 common alleles
DRB1_1501	V10CAISESGGRPNEKLFF	edit1	x_study_gt1	4.21e-13	0.121372	v4 common alleles
DRB1_1501	V06CASSYVGLAGTDTQYF	edit1	x_study_gt1	1.65e-09	0.014696	v4 common alleles
DRB1_1501	V06CASSYSTGTWAFF	edit1	x_study_gt1	9.94e-12	0.121372	v4 common alleles
DRB1_1501	V06CASSYSRDSRYEQYF	edit1	x_study_gt1	7.9e-09	0.252245	v4 common alleles
DRB1_1501	V06CASSYSRDSSYEQFF	edit1	x_study_gt1	1e-10	0.121372	v4 common alleles
DRB1_1501	V06CASSYSRLAGEQFF	edit1	x_study_gt1	1.15e-09	0.299945	v4 common alleles
DRB1_1501	V06CASSYSRPISGNTIYF	edit1	x_study_gt1	2.07e-22	0.121372	v4 common alleles
DRB1_1501	V06CASSYSTGTEFF	edit1	x_study_gt1	5.27e-13	0.121372	v4 common alleles
DRB1_1501	V14CASSQAEGNTGELFF	edit1	x_study_gt1	8.05e-09	0.121372	v4 common alleles
DRB1_1501	V07CASSPTGGNQPQNF	edit1	x_study_gt1	6.19e-26	0.228048	v4 common alleles
DRB1_1501	V06CASSEAWGGSNQPQHF	edit1	x_study_gt1	7.77e-11	0.321803	v4 common alleles
DRB1_1501	V05CATSLGGANTDTQYF	edit1	x_study_gt1	8.11e-14	0.121372	v4 common alleles
DRB1_1501	V28CASSLRGGMGQPQHF	edit1	x_study_gt1	4.58e-18	0.121372	v4 common alleles
DRB1_1501	V05CASSLRGIETDTQYF	edit1	x_study_gt1	2.15e-09	0.121372	v4 common alleles
DRB1_1501	V05CASSWAGTGGGYTF	edit1	x_study_gt1	2.64e-68	0.321803	v4 common alleles
DRB1_1501	V04CASSWARTGGTEAFF	edit1	x_study_gt1	7.44e-09	0.121372	v4 common alleles
DRB1_1501	V07CASSWDGPYGYTF	edit1	x_study_gt1	2.32e-09	0.321803	v4 common alleles
DRB1_1501	V06CASSHRQGGGYTF	edit1	x_study_gt1	7.29e-16	0.228048	v4 common alleles
DRB1_1501	V25CASSWDRDDSPLHF	edit1	x_study_gt1	4.56e-10	0.321803	v4 common alleles
DRB1_1501	V28CASSLPGRLNTEAFF	edit1	x_study_gt1	1.67e-10	0.0100196	v4 common alleles
DRB1_1501	V09CASSVTDSAGNTIYF	edit1	x_study_gt1	1.76e-38	0.121372	v4 common alleles
DRB1_1501	V09CASSVTDTGNTIYF	edit1	x_study_gt1	9.42e-23	0.404199	v4 common alleles
DRB1_1501	V09CASSVTGFNNSPLHF	edit1	x_study_gt1	8.09e-09	0.121372	v4 common alleles
DRB1_1501	V05CASAREGDQPQHF	edit1	x_study_gt1	2.95e-15	0.014696	v4 common alleles
DRB1_1501	V02CASATGLYGYTF	edit1	x_study_gt1	1.31e-09	0.121372	v4 common alleles
DRB1_1501	V04CASSWAGEETQYF	edit1	x_study_gt1	5.54e-09	0.121372	v4 common alleles
DRB1_1501	V09CASSAGTLGANVLTF	edit1	x_study_gt1	7.56e-33	6.22e-10	v4 common alleles
DRB1_1501	V25CASSEFRGQETQYF	edit1	x_study_gt1	2.6e-09	0.0746164	v4 common alleles
DRB1_1501	V06CASSEEGIATNEKLFF	edit1	x_study_gt1	7.69e-18	0.121372	v4 common alleles
DRB1_1501	V14CASSQDLWSYNEQFF	edit1	x_study_gt1	3.58e-09	0.121372	v4 common alleles
DRB1_1501	V06CASRAPGPSGNTIYF	edit1	x_study_gt1	5.57e-09	0.121372	v4 common alleles
DRB1_1501	V11CASSFGTGNTGEMFF	edit1	x_study_gt1	9.35e-17	0.121372	v4 common alleles
DRB1_1501	V09CASSEEQRTDTQYF	edit1	x_study_gt1	4.5e-26	0.121372	v4 common alleles
DRB1_1501	V25CASSEERSGNTIYF	edit1	x_study_gt1	5.14e-76	8.16e-39	v4 common alleles
DRB1_1501	V25CASSEFGDNQPQHF	edit1	x_study_gt1	1.09e-13	0.252245	v4 common alleles
DRB1_1501	V11CASSLITDTGELFF	edit1	x_study_gt1	5.54e-09	0.121372	v4 common alleles
DRB1_1501	V12CASSLKADTEAFF	edit1	x_study_gt1	5.61e-11	0.139845	v4 common alleles
DRB1_1501	V06CASSLKFNTEAFF	edit1	x_study_gt1	2.21e-15	0.121372	v4 common alleles
DRB1_1501	V05CASSLKGAPTEAFF	edit1	x_study_gt1	9.51e-09	0.321803	v4 common alleles
DRB1_1501	V12CASSLKGNGEAFF	edit1	x_study_gt1	1.82e-10	0.228048	v4 common alleles
DRB1_1501	V06CASSLKHNTEAFF	edit1	x_study_gt1	1.19e-13	0.121372	v4 common alleles
DRB1_1501	V12CASSGSVSYEQYF	edit1	x_study_gt1	6.88e-10	0.121372	v4 common alleles
DRB1_1501	V06CASKGQGYYEQYF	edit1	x_study_gt1	3.4e-10	0.0100196	v4 common alleles
DRB1_1501	V05CASKLSAANTEAFF	edit1	x_study_gt1	5.42e-12	0.121372	v4 common alleles
DRB1_1501	V27CASSHRRSNQPQHF	edit1	x_study_gt1	5.38e-13	0.121372	v4 common alleles
DRB1_1501	V06CASSWTGSYNQPQHF	edit1	x_study_gt1	5.52e-20	0.014696	v4 common alleles
DRB1_1501	V06CASKGQGIYEQYF	edit1	x_study_gt1	3.16e-11	0.476608	v4 common alleles
DRB1_1501	V05CASSGRGLGTDTQYF	edit1	x_study_gt1	4.01e-19	0.121372	v4 common alleles
DRB1_1501	V07CASSLIDHQPQHF	edit1	x_study_gt1	1.2e-23	0.228048	v4 common alleles
DRB1_1501	V28CASSLIGKNTEAFF	edit1	x_study_gt1	2.32e-09	0.121372	v4 common alleles
DRB1_1501	V05CASSLIGQGLGGYTF	edit1	x_study_gt1	1.01e-14	0.121372	v4 common alleles
DRB1_1501	V05CASSLGTSGVIYEQYF	edit1	x_study_gt1	3.11e-10	0.121372	v4 common alleles
DRB1_1501	V05CASSLGTVLSSYEQYF	edit1	x_study_gt1	2.29e-14	0.121372	v4 common alleles
DRB1_1501	V27CASSWHRDSNQPQHF	edit1	x_study_gt1	6.71e-15	0.121372	v4 common alleles
DRB1_1501	V14CASSHRQGSGNTIYF	edit1	x_study_gt1	9.69e-09	0.321803	v4 common alleles
DRB1_1501	V05CASSFPGLGYTQYF	edit1	x_study_gt1	3.68e-14	0.121372	v4 common alleles
DRB1_1501	V05CASSFPGQGVADTQYF	edit1	x_study_gt1	1.64e-09	0.00177516	v4 common alleles
DRB1_1501	V05CASSLPGSQNTEAFF	edit1	x_study_gt1	6.59e-11	0.121372	v4 common alleles
DRB1_1501	V05CASSSRGAQNTEAFF	edit1	x_study_gt1	2.17e-15	0.00645891	v4 common alleles
DRB1_1501	V05CASSYDWGTGELFF	edit1	x_study_gt1	1.57e-12	0.121372	v4 common alleles
DRB1_1501	V06CASSWVWDQPQHF	edit1	x_study_gt1	8.05e-09	0.121372	v4 common alleles
DRB1_1501	V06CASSYDSLVQPQHF	edit1	x_study_gt1	1.42e-14	0.228048	v4 common alleles
DRB1_1501	V15CATSRDGGNNEQFF	edit1	x_study_gt1	4.56e-17	5.87e-27	v4 common alleles
DRB1_1501	V06CASRARGRDTEAFF	edit1	x_study_gt1	1.16e-10	0.321803	v4 common alleles
DRB1_1501	V07CATSLGGITDTQYF	edit1	x_study_gt1	3.95e-18	0.121372	v4 common alleles
DRB1_1501	V06CATSQGNSPLHF	edit1	x_study_gt1	5.34e-11	0.228048	v4 common alleles
DRB1_1501	V24CATSETGGLDTQYF	edit1	x_study_gt1	1.11e-29	4.4e-08	v4 common alleles
DRB1_1501	V06CASSWTGWGNQPQHF	edit1	x_study_gt1	1.03e-15	0.00096669	v4 common alleles
DRB1_1501	V09CASSVEGTGGNSPLHF	edit1	x_study_gt1	1.31e-14	2.02e-33	v4 common alleles
DRB1_1501	V04CASSQGGQPSYEQYF	edit1	x_study_gt1	4.51e-09	0.0405376	v4 common alleles
DRB1_1501	V06CASSQGISPLHF	edit1	x_study_gt1	1.39e-10	0.228048	v4 common alleles
DRB1_1501	V14CASSQGRAAYEQYF	edit1	x_study_gt1	8.18e-15	0.0267721	v4 common alleles
DRB1_1501	V05CASSGGDRGDQPQHF	edit1	x_study_gt1	8.05e-09	0.121372	v4 common alleles
DRB1_1501	V06CASSGWTNEKLFF	edit1	x_study_gt1	5.44e-09	0.014696	v4 common alleles
DRB1_1501	V05CASSHADSSNQPQHF	edit1	x_study_gt1	9.62e-19	0.121372	v4 common alleles
DRB1_1501	V09CASSHASGNTIYF	edit1	x_study_gt1	7.77e-11	0.121372	v4 common alleles
DRB1_1501	V07CASSGRDRVDTGELFF	edit1	x_study_gt1	1.04e-21	0.121372	v4 common alleles
DRB1_1501	V19CASMSRQNTEAFF	edit1	x_study_gt1	4.3e-15	0.121372	v4 common alleles
DRB1_1501	V05CASNGQGASPLHF	edit1	x_study_gt1	5.71e-10	7.84e-05	v4 common alleles
DRB1_1501	V06CASNGQGHEQFF	edit1	x_study_gt1	5.61e-11	0.228048	v4 common alleles
DRB1_1501	V04CASSQEGRGANYEQYF	edit1	x_study_gt1	8.69e-10	0.121372	v4 common alleles
DRB1_1501	V04CASSQEGRGATYEQYF	edit1	x_study_gt1	7.36e-09	0.00645891	v4 common alleles
DRB1_1501	V05CASSDGQGRNTIYF	edit1	x_study_gt1	1.05e-12	0.114562	v4 common alleles
DRB1_1501	V05CASSDGTPSTDTQYF	edit1	x_study_gt1	6.62e-09	7.61e-13	v4 common alleles
DRB1_1501	V29CSGNRGVNTEAFF	edit1	x_study_gt1	3.56e-11	0.114562	v4 common alleles
DRB1_1501	V06CASSGVWDTEAFF	edit1	x_study_gt1	2.63e-10	0.321803	v4 common alleles
DRB1_1501	V29CSVGAGGSYNEQFF	edit1	x_study_gt1	2.15e-15	0.158458	v4 common alleles
DRB1_1501	V20CSASPNFYGYTF	edit1	x_study_gt1	9.44e-17	7.37e-11	v4 common alleles
DRB1_1501	V20CSASPNTYGYTF	edit1	x_study_gt1	4.78e-11	0.321803	v4 common alleles
DRB1_1501	V20CSARGGEPQHF	edit1	x_study_gt1	7.38e-09	0.0623078	v4 common alleles
DRB1_1501	V29CSAVKNTEAFF	edit1	x_study_gt1	2.99e-19	0.228048	v4 common alleles
DRB1_1501	V10CAISESGTGANVLTF	edit1	x_study_gt1	6.28e-11	3.47e-14	v4 common alleles
DRB1_1501	V07CASSAGQGGSTDTQYF	edit1	x_study_gt1	5.37e-14	0.121372	v4 common alleles
DRB1_1501	V05CASSLDQGLSTDTQYF	edit1	x_study_gt1	5.8e-09	0.0405376	v4 common alleles
DRB1_1501	V05CASSSPGALNTEAFF	edit1	x_study_gt1	2.13e-09	0.404199	v4 common alleles
DRB1_1501	V06CASSSPGLPYEQYF	edit1	x_study_gt1	1.29e-09	0.114562	v4 common alleles
DRB1_1501	V29CSVGTPDTQYF	edit1	x_study_gt1	9.04e-09	0.404199	v4 common alleles
DRB1_1501	V19CASSHGQGGGQPQHF	edit1	x_study_gt1	3.8e-12	0.121372	v4 common alleles
DRB1_1501	V19CASSHGQVYQPQHF	edit1	x_study_gt1	1.87e-17	0.121372	v4 common alleles
DRB1_1501	V05CASSLDQGRSETQYF	edit1	x_study_gt1	4.61e-11	0.121372	v4 common alleles
DRB1_1501	V06CASSVSQQTEAFF	edit1	x_study_gt1	2.08e-29	5.32e-23	v4 common alleles
DRB1_1501	V27CASSLDPGQNYGYTF	edit1	x_study_gt1	6.64e-10	0.121372	v4 common alleles
DRB1_1501	V05CASSLDPGRPNTEAFF	edit1	x_study_gt1	7.81e-09	0.121372	v4 common alleles
DRB1_1501	V07CASRYEGNSPLHF	edit1	x_study_gt1	3.59e-14	0.121372	v4 common alleles
DRB1_1501	V20CSALAGQPQHF	edit1	x_study_gt1	1.65e-09	0.121372	v4 common alleles
DRB1_1501	V02CASSDWGAGANVLTF	edit1	x_study_gt1	7.38e-10	0.0477736	v4 common alleles
DRB1_1501	V06CASSDWGFGYGYTF	edit1	x_study_gt1	8.05e-09	0.121372	v4 common alleles
DRB1_1501	V19CASGADRSSYNEQFF	edit1	x_study_gt1	1.33e-23	0.121372	v4 common alleles
DRB1_1501	V05CASSLVGRYQETQYF	edit1	x_study_gt1	8.94e-17	0.228048	v4 common alleles
DRB1_1501	V06CASSMDSLNQPQHF	edit1	x_study_gt1	8.03e-14	0.121372	v4 common alleles
DRB1_1501	V06CASSNKPNTEAFF	edit1	x_study_gt1	6.18e-09	0.121372	v4 common alleles
DRB1_1501	V18CASSNLGDEQFF	edit1	x_study_gt1	8.56e-09	0.121372	v4 common alleles
DRB1_1501	V18CASSNLPDTQYF	edit1	x_study_gt1	4.33e-11	0.121372	v4 common alleles
DRB1_1501	V05CASSLVGRQGQETQYF	edit1	x_study_gt1	5.08e-28	0.121372	v4 common alleles
DRB1_1501	V05CASSLVGRRGQETQYF	edit1	x_study_gt1	2.35e-26	0.121372	v4 common alleles
DRB1_1501	V05CASSLVGRRSGNTIYF	edit1	x_study_gt1	6.87e-09	0.321803	v4 common alleles
DRB1_1501	V05CASSLVGRSNEQYF	edit1	x_study_gt1	3.15e-12	0.0746164	v4 common alleles
DRB1_1501	V19CAADRGPNTEAFF	edit1	x_study_gt1	1.69e-11	0.121372	v4 common alleles
DRB1_1501	V02CASTIGNQPQHF	edit1	x_study_gt1	3.49e-09	0.0746164	v4 common alleles
DRB1_1501	V29CSVGMTDTQYF	edit1	x_study_gt1	4.49e-13	0.228048	v4 common alleles
DRB1_1501	V05CASSLVGRSAYEQYF	edit1	x_study_gt1	3.35e-10	0.321803	v4 common alleles
DRB1_1501	V06CASSLVGRSYEQYF	edit1	x_study_gt1	2.53e-12	0.228048	v4 common alleles
DRB1_1501	V11CASSLTAGPTDTQYF	edit1	x_study_gt1	3.48e-11	0.0405376	v4 common alleles
DRB1_1501	V07CASSLTARGSYNEQFF	edit1	x_study_gt1	2.17e-11	0.121372	v4 common alleles
DRB1_1501	V06CASSNGGGLGQPQHF	edit1	x_study_gt1	3.1e-09	6.22e-10	v4 common alleles
DRB1_1501	V07CASSMLKGNTEAFF	edit1	x_study_gt1	1.16e-16	0.121372	v4 common alleles
DRB1_1501	V05CFFKQKTAYEQYF	edit1	x_study_gt1	5.41e-09	4.81e-06	v4 common alleles
DRB1_1501	V06CASSDRQGHSPLHF	edit1	x_study_gt1	6.08e-21	0.00021391	v4 common alleles
DRB1_1501	V06CASSDRQGNTPLHF	edit1	x_study_gt1	7.26e-26	0.121372	v4 common alleles
DRB1_1501	V30CAWSVWGSVNTEAFF	edit1	x_study_gt1	9.35e-17	0.014696	v4 common alleles
DRB1_1501	V06CFFFKQKTAYEQYF	edit1	x_study_gt1	8.86e-09	0.0177182	v4 common alleles
DRB1_1501	V07CFFFKQKTAYEQYF	edit1	x_study_gt1	7.35e-09	2.75e-05	v4 common alleles
DRB1_1501	V05CASSIYRGPSTDTQYF	edit1	x_study_gt1	5.92e-28	3.54e-07	v4 common alleles
DRB1_1501	V04CASSQDPRGHSYNEQFF	edit1	x_study_gt1	5.37e-12	1.15e-11	v4 common alleles
DRB1_1501	V25CASSDFGGNQPQHF	edit1	x_study_gt1	2.72e-09	0.121372	v4 common alleles
DRB1_1501	V05CASSLSGSAQETQYF	edit1	x_study_gt1	7.03e-09	0.228048	v4 common alleles
DRB1_1501	V07CASSLSNRGREQYF	edit1	x_study_gt1	2.15e-09	0.121372	v4 common alleles
DRB1_1501	V29CSVGLGQSGNTIYF	edit1	x_study_gt1	1.77e-32	7.37e-11	v4 common alleles
DRB1_1501	V05CASSLSPGQGDYGYTF	edit1	x_study_gt1	2.82e-12	2.31e-25	v4 common alleles
DRB1_1501	V19CASTVDRSSYNEQFF	edit1	x_study_gt1	4.33e-34	5.24e-09	v4 common alleles
DRB1_1501	V07CASSLAAGANEQYF	edit1	x_study_gt1	5.99e-24	2.02e-15	v4 common alleles
DRB1_1501	V30CAWSGGDNNQPQHF	edit1	x_study_gt1	4.16e-10	0.014696	v4 common alleles
DRB1_1501	V07CASSLAAGGGFEQFF	edit1	x_study_gt1	1.02e-17	2.64e-06	v4 common alleles
DRB1_1501	V30CAWGGHTIYF	edit1	x_study_gt1	1.46e-09	0.228048	v4 common alleles
DRB1_1501	V06CASSDGFDTEAFF	edit1	x_study_gt1	4.02e-11	1.07e-05	v4 common alleles
DRB1_1501	V06CASSATGSDYEQYF	edit1	x_study_gt1	4e-12	0.228048	v4 common alleles
DRB1_1501	V12CASSLTGTEKLFF	edit1	x_study_gt1	4.21e-55	0.0267721	v4 common alleles
DRB1_1501	V29CSVEGGHEQYF	edit1	x_study_gt1	1.78e-09	1.26e-07	v4 common alleles
DRB1_1501	V09CASSTGTASSYEQYF	edit1	x_study_gt1	3.45e-09	0.014696	v4 common alleles
DRB1_1501	V07CASSLSPATNTEAFF	edit1	x_study_gt1	1.98e-13	0.0405376	v4 common alleles
DRB1_1501	V05CASSLSGQGGDGYTF	edit1	x_study_gt1	2.76e-09	0.228048	v4 common alleles
DRB1_1501	V18CASSPLPGPTEAFF	edit1	x_study_gt1	6.6e-11	0.121372	v4 common alleles
DRB1_1501	V18CASSPLPGTQYF	edit1	x_study_gt1	4.08e-10	0.121372	v4 common alleles
DRB1_1501	V04CASSQGAGGTYEQFF	edit1	x_study_gt1	1.05e-14	0.121372	v4 common alleles
DRB1_1501	V15CATSRDYGGTEAFF	edit1	x_study_gt1	2.23e-11	0.00013887	v4 common alleles
DRB1_1501	V06CATSYEGYGYTF	edit1	x_study_gt1	9.09e-15	0.121372	v4 common alleles
DRB1_1501	V25CASSELVEQYF	edit1	x_study_gt1	1.26e-12	0.00096669	v4 common alleles
DRB1_1501	V06CASSEMWDQPQHF	edit1	x_study_gt1	2.13e-10	0.121372	v4 common alleles
DRB1_1501	V30CAWANGNTIYF	edit1	x_study_gt1	5.79e-10	0.00262234	v4 common alleles
DRB1_1501	V06CASSAAGRQPQHF	edit1	x_study_gt1	2.17e-09	0.121372	v4 common alleles
DRB1_1501	V03CASSPDLRNEQFF	edit1	x_study_gt1	2.11e-10	0.228048	v4 common alleles
DRB1_1501	V06CASSEAGQQNQPQHF	edit1	x_study_gt1	1.17e-29	2.65e-47	v4 common alleles
DRB1_1501	V19CASSPETGRLAKNIQYF	edit1	x_study_gt1	6.21e-14	0.0746164	v4 common alleles
DRB1_1501	V07CASSPFNRDGYTF	edit1	x_study_gt1	1.81e-14	0.014696	v4 common alleles
DRB1_1501	V07CASSPFNRGGYTF	edit1	x_study_gt1	1.94e-09	0.121372	v4 common alleles
DRB1_1501	V28CASSLRLGGQPQHF	edit1	x_study_gt1	1.39e-11	0.121372	v4 common alleles
DRB1_1501	V28CASSPPGLGSNQPQHF	edit1	x_study_gt1	3.1e-09	0.014696	v4 common alleles
DRB1_1501	V05CASSGPGLAYEQYF	edit1	x_study_gt1	1.06e-14	0.228048	v4 common alleles
DRB1_1501	V03CASSQQAGGPYIQYF	edit1	x_study_gt1	3.96e-11	0.121372	v4 common alleles
DRB1_1501	V03CASSQQQEAFF	edit1	x_study_gt1	9.28e-14	0.0405376	v4 common alleles
DRB1_1501	V03CASSQQVGGPYEQYF	edit1	x_study_gt1	9.69e-09	0.114562	v4 common alleles
DRB1_1501	V19CASTLTRSSYNEQFF	edit1	x_study_gt1	1.11e-12	0.121372	v4 common alleles
DRB1_1501	V07CASTLVDRSQETQYF	edit1	x_study_gt1	9.94e-24	0.121372	v4 common alleles
DRB1_1501	V19CASTLDRSNYNEQFF	edit1	x_study_gt1	8.99e-15	0.121372	v4 common alleles
DRB1_1501	V06CASTDRDTQYF	edit1	x_study_gt1	6.18e-09	0.0146972	v4 common alleles
DRB1_1501	V05CASSWGQGRNTIYF	edit1	x_study_gt1	2.04e-11	0.404199	v4 common alleles
DRB1_1501	V05CASSWPTGVNTEAFF	edit1	x_study_gt1	9.06e-09	0.121372	v4 common alleles
DRB1_1501	V06CASSWSKYTEAFF	edit1	x_study_gt1	1.03e-11	0.121372	v4 common alleles
DRB1_1501	V19CASSWSWNTEAFF	edit1	x_study_gt1	2.75e-14	0.121372	v4 common alleles
DRB1_1501	V06CASSWTGGDHQPQHF	edit1	x_study_gt1	2.83e-09	0.121372	v4 common alleles
DRB1_1501	V19CASKIEGVNTEAFF	edit1	x_study_gt1	5.57e-09	0.121372	v4 common alleles
DRB1_1501	V02CASSGGRGGELFF	edit1	x_study_gt1	7.47e-09	0.228048	v4 common alleles
DRB1_1501	V05CASSGGRLSGNTIYF	edit1	x_study_gt1	1.46e-09	0.121372	v4 common alleles
DRB1_1501	V06CASSYNGGVTEAFF	edit1	x_study_gt1	9.97e-10	0.0746164	v4 common alleles
DRB1_1501	V06CASSYNRASSGNTIYF	edit1	x_study_gt1	8.49e-11	0.321803	v4 common alleles
DRB1_1501	V06CASSWVGGDQPQHF	edit1	x_study_gt1	3.64e-20	0.404199	v4 common alleles
DRB1_1501	V05CASSFLGGRDEKLFF	edit1	x_study_gt1	3.09e-09	0.228048	v4 common alleles
DRB1_1501	V06CASRDGFDTEAFF	edit1	x_study_gt1	3.43e-11	0.0405376	v4 common alleles
DRB1_1501	V06CASRDGISNQPQHF	edit1	x_study_gt1	2.49e-09	0.228048	v4 common alleles
DRB1_1501	V27CASSAQGLGNQPQHF	edit1	x_study_gt1	2.31e-42	4.68e-08	v4 common alleles
DRB1_1501	V09CASSATGGAAGELFF	edit1	x_study_gt1	5.17e-14	1.21e-13	v4 common alleles
DRB1_1501	V05CASSLPAKETQYF	edit1	x_study_gt1	1.82e-10	0.014696	v4 common alleles
DRB1_1501	V05CASSLDGRLQETQYF	edit1	x_study_gt1	3.31e-09	0.321803	v4 common alleles
DRB1_1501	V19CASSWTISDTQYF	edit1	x_study_gt1	1.57e-17	0.014696	v4 common alleles
DRB1_1501	V06CASSWTNSQETQYF	edit1	x_study_gt1	4.56e-13	0.121372	v4 common alleles
DRB1_1501	V06CASSWTPSQETQYF	edit1	x_study_gt1	4.19e-11	0.121372	v4 common alleles
DRB1_1501	V05CASSLDGRVNEKLFF	edit1	x_study_gt1	1.04e-12	0.228048	v4 common alleles
DRB1_1501	V28CASSFLAPTDTQYF	edit1	x_study_gt1	1.8e-11	0.121372	v4 common alleles
DRB1_1501	V28CASSFLGAGTDTQYF	edit1	x_study_gt1	3.49e-09	0.228048	v4 common alleles
DRB1_1501	V09CASSAGTLGGNTIYF	edit1	x_study_gt1	1.51e-09	3.54e-07	v4 common alleles
DRB1_1501	V28CASSLPPEKLFF	edit1	x_study_gt1	8.14e-09	0.228048	v4 common alleles
DRB1_1501	V20CSARGSPEAFF	edit1	x_study_gt1	1.07e-11	0.158458	v4 common alleles
DRB1_1501	V05CASSSEGRTNTEAFF	edit1	x_study_gt1	1.05e-22	0.014696	v4 common alleles
DRB1_1501	V28CASSAGPSNQPQHF	edit1	x_study_gt1	8.83e-13	0.321803	v4 common alleles
DRB1_1501	V12CASSMATGREQYF	edit1	x_study_gt1	2.78e-16	0.121372	v4 common alleles
DRB1_1501	V06CASSEPIEQFF	edit1	x_study_gt1	2.66e-14	0.321803	v4 common alleles
DRB1_1501	V06CASSLGRTSYEQYF	edit1	x_study_gt1	4.8e-09	0.228048	v4 common alleles
DRB1_1501	V04CASSQDDSGANTGELFF	edit1	x_study_gt1	9.28e-11	0.228048	v4 common alleles
DRB1_1501	V04CASSQDGDNEKLFF	edit1	x_study_gt1	7.9e-09	0.121372	v4 common alleles
DRB1_1501	V04CASSQDRQGAQNTEAFF	edit1	x_study_gt1	3.24e-11	0.00021391	v4 common alleles
DRB1_1501	V04CASSQDRATGGYTF	edit1	x_study_gt1	7.22e-12	0.321803	v4 common alleles
DRB1_1501	V03CASSQRAGSTDTQYF	edit1	x_study_gt1	3.61e-10	0.321803	v4 common alleles
DRB1_1501	V03CASSQPMGNTIYF	edit1	x_study_gt1	1.03e-11	0.00645891	v4 common alleles
DRB1_1501	V04CASSQPTIGELFF	edit1	x_study_gt1	5.94e-11	0.121372	v4 common alleles
DRB1_1501	V03CASSQQAGGPFEQYF	edit1	x_study_gt1	1.39e-10	0.014696	v4 common alleles
DRB1_1501	V06CASSYSKGHGNTIYF	edit1	x_study_gt1	2.72e-09	3.69e-07	v4 common alleles
DRB1_1501	V06CASSYSKHYTEAFF	edit1	x_study_gt1	3.97e-11	0.121372	v4 common alleles
DRB1_1501	V06CASSYRASGETQYF	edit1	x_study_gt1	2.59e-10	0.228048	v4 common alleles
DRB1_1501	V06CASSYRGAPGSPLHF	edit1	x_study_gt1	2.3e-10	0.228048	v4 common alleles
DRB1_1501	V06CASSYRGAQGSPLHF	edit1	x_study_gt1	1.17e-11	0.121372	v4 common alleles
DRB1_1501	V05CASSFLANTYEQYF	edit1	x_study_gt1	7.44e-09	0.00096669	v4 common alleles
DRB1_1501	V11CASSFGRGVNTGELFF	edit1	x_study_gt1	2.83e-09	0.014696	v4 common alleles
DRB1_1501	V03CASSQDPRGQETQYF	edit1	x_study_gt1	9.49e-09	1.94e-05	v4 common alleles
DRB1_1501	V02CASSETGPPSYEQYF	edit1	x_study_gt1	7.05e-09	0.121372	v4 common alleles
DRB1_1501	V06CASSETLQGSAFF	edit1	x_study_gt1	1.41e-20	3.08e-06	v4 common alleles
DRB1_1501	V06CASREGLISNQPQHF	edit1	x_study_gt1	1.17e-09	0.228048	v4 common alleles
DRB1_1501	V03CASRGGQGNTEAFF	edit1	x_study_gt1	7.09e-09	0.121372	v4 common alleles
DRB1_1501	V06CASRDTGYTF	edit1	x_study_gt1	2.4e-09	0.00213057	v4 common alleles
DRB1_1501	V04CASSFPTGELFF	edit1	x_study_gt1	1.65e-09	0.228048	v4 common alleles
DRB1_1501	V05CASSFPTSGRAYEQYF	edit1	x_study_gt1	3.58e-09	0.121372	v4 common alleles
DRB1_1501	V06CASSYRGQGMNTEAFF	edit1	x_study_gt1	4.17e-09	0.0100196	v4 common alleles
DRB1_1501	V06CASSYSTPRAEAFF	edit1	x_study_gt1	8.44e-09	2.64e-06	v4 common alleles
DRB1_1501	V05CASTLGNGDTEAFF	edit1	x_study_gt1	1.74e-52	0.121372	v4 common alleles
DRB1_1501	V06CASEMVSNQPQHF	edit1	x_study_gt1	3.13e-10	0.00021391	v4 common alleles
DRB1_1501	V06CASEVVSNQPQHF	edit1	x_study_gt1	1.86e-09	1.94e-05	v4 common alleles
DRB1_1501	V06CASSVKTNTEAFF	edit1	x_study_gt1	5.57e-13	0.321803	v4 common alleles
DRB1_1501	V28CASSVPGTGREKLFF	edit1	x_study_gt1	5.67e-09	0.121372	v4 common alleles
DRB1_1501	V02CASREQGPSYEQYF	edit1	x_study_gt1	4.83e-20	5.04e-12	v4 common alleles
DRB1_1501	V19CASSVKRNTEAFF	edit1	x_study_gt1	7.63e-10	0.321803	v4 common alleles
DRB1_1501	V05CASSLPHLYEQYF	edit1	x_study_gt1	9.51e-09	0.476608	v4 common alleles
DRB1_1501	V05CASSLPKNTQYF	edit1	x_study_gt1	2.05e-14	0.121372	v4 common alleles
DRB1_1501	V06CASSYSKKYTEAFF	edit1	x_study_gt1	1.93e-12	0.121372	v4 common alleles
DRB1_1501	V06CASSYSRDITYEQYF	edit1	x_study_gt1	3.07e-12	0.0405376	v4 common alleles
DRB1_1501	V19CASQMDRSSYNEQFF	edit1	x_study_gt1	2.4e-18	0.121372	v4 common alleles
DRB1_1501	V19CASTDRGRRGYTF	edit1	x_study_gt1	3.81e-11	2.57e-05	v4 common alleles
DRB1_1501	V06CASSYSTGYSNSPLHF	edit1	x_study_gt1	1.12e-10	0.228048	v4 common alleles
DRB1_1501	V06CASSYSTLGYNSPLHF	edit1	x_study_gt1	1.25e-10	0.228048	v4 common alleles
DRB1_1501	V07CASSPTGPHYEQYF	edit1	x_study_gt1	5.57e-11	0.121372	v4 common alleles
DRB1_1501	V10CASSPTITEAFF	edit1	x_study_gt1	1.78e-13	0.014696	v4 common alleles
DRB1_1501	V12CASSLRGTEKLFF	edit1	x_study_gt1	6.71e-54	0.404199	v4 common alleles
DRB1_1501	V05CASSLPRGLSTDTQYF	edit1	x_study_gt1	1.69e-10	0.121372	v4 common alleles
DRB1_1501	V06CASSPVGGYNQPQHF	edit1	x_study_gt1	1.37e-24	0.014696	v4 common alleles
DRB1_1501	V07CASSPVQGGSTDTQYF	edit1	x_study_gt1	1.48e-24	0.00645891	v4 common alleles
DRB1_1501	V09CASSVAGASFEQYF	edit1	x_study_gt1	3.43e-11	0.121372	v4 common alleles
DRB1_1501	V02CASSEDLAQPQHF	edit1	x_study_gt1	1.34e-12	0.00021391	v4 common alleles
DRB1_1501	V05CASSLGSGGRSNQPQHF	edit1	x_study_gt1	3.09e-09	0.121372	v4 common alleles
DRB1_1501	V05CASSLGSGLGGYTF	edit1	x_study_gt1	1.78e-11	0.321803	v4 common alleles
DRB1_1501	V28CASSLGSKNTEAFF	edit1	x_study_gt1	1.83e-09	0.321803	v4 common alleles
DRB1_1501	V09CASSVTGGENSPLHF	edit1	x_study_gt1	3.95e-12	0.121372	v4 common alleles
DRB1_1501	V09CASSVVVRSSGNTIYF	edit1	x_study_gt1	4.06e-09	0.121372	v4 common alleles
DRB1_1501	V19CASGEGRLNTEAFF	edit1	x_study_gt1	3.93e-14	0.228048	v4 common alleles
DRB1_1501	V06CASGGSANTEAFF	edit1	x_study_gt1	4.77e-10	0.228048	v4 common alleles
DRB1_1501	V28CASSLRGGSGQPQHF	edit1	x_study_gt1	5.38e-11	0.228048	v4 common alleles
DRB1_1501	V27CASSKAWDTEAFF	edit1	x_study_gt1	9.3e-15	0.014696	v4 common alleles
DRB1_1501	V11CASDPGGGPTDTQYF	edit1	x_study_gt1	1.75e-53	0.121372	v4 common alleles
DRB1_1501	V14CASSLRTVLNTEAFF	edit1	x_study_gt1	1.8e-14	0.121372	v4 common alleles
DRB1_1501	V09CASSPRDRGGQETQYF	edit1	x_study_gt1	9.12e-12	3.54e-07	v4 common alleles
DRB1_1501	V07CASSPRDRVDTGELFF	edit1	x_study_gt1	9.38e-16	0.321803	v4 common alleles
DRB1_1501	V05CASSPRGGQDYEQYF	edit1	x_study_gt1	1.46e-09	0.121372	v4 common alleles
DRB1_1501	V04CASSPQGFNEKLFF	edit1	x_study_gt1	4.61e-12	0.228048	v4 common alleles
DRB1_1501	V05CASSPPGQGAVTGELFF	edit1	x_study_gt1	9.15e-10	2.57e-05	v4 common alleles
DRB1_1501	V09CASSVGSLQGNTEAFF	edit1	x_study_gt1	3.75e-49	0.121372	v4 common alleles
DRB1_1501	V15CATSRDLAGTEAFF	edit1	x_study_gt1	1.95e-22	0.00016864	v4 common alleles
DRB1_1501	V09CASSVGVFGEKLFF	edit1	x_study_gt1	2.66e-10	0.121372	v4 common alleles
DRB1_1501	V09CASSVGSLGENTEAFF	edit1	x_study_gt1	7.72e-52	0.121372	v4 common alleles
DRB1_1501	V06CASSLDRVVTEAFF	edit1	x_study_gt1	7.73e-18	2.39e-06	v4 common alleles
DRB1_1501	V06CASSVINEKLFF	edit1	x_study_gt1	7.02e-09	0.00177516	v4 common alleles
DRB1_1501	V05CASSVIQGGEAFF	edit1	x_study_gt1	3.1e-09	0.121372	v4 common alleles
DRB1_1501	V12CASSKGTGNTIYF	edit1	x_study_gt1	4.69e-10	0.121372	v4 common alleles
DRB1_1501	V14CASSQRTGGTDTQYF	edit1	x_study_gt1	1.53e-10	0.0146972	v4 common alleles
DRB1_1501	V16CASSQSAASYEQYF	edit1	x_study_gt1	8.45e-10	0.0405376	v4 common alleles
DRB1_1501	V25CASSERGRTEAFF	edit1	x_study_gt1	2.47e-10	0.228048	v4 common alleles
DRB1_1501	V09CASSVGPSGGDNEQFF	edit1	x_study_gt1	6.17e-17	0.00013887	v4 common alleles
DRB1_1501	V03CASSQSGPGSTEAFF	edit1	x_study_gt1	8.08e-11	3.08e-06	v4 common alleles
DRB1_1501	V07CASSLGPGGPDTQYF	edit1	x_study_gt1	2.25e-09	0.114562	v4 common alleles
DRB1_1501	V04CASSQVGGTPYNEQFF	edit1	x_study_gt1	9.3e-09	0.121372	v4 common alleles
DRB1_1501	V04CASSQVQGPGTEAFF	edit1	x_study_gt1	1.32e-10	0.121372	v4 common alleles
DRB1_1501	V05CASSVSGTPQETQYF	edit1	x_study_gt1	1.29e-11	0.0405376	v4 common alleles
DRB1_1501	V06CASSVSIQTEAFF	edit1	x_study_gt1	3.94e-31	4.68e-08	v4 common alleles
DRB1_1501	V05CASDLTGPTGELFF	edit1	x_study_gt1	3.1e-09	0.121372	v4 common alleles
DRB1_1501	V19CASSIGQGVGTDTQYF	edit1	x_study_gt1	2.98e-10	0.228048	v4 common alleles
DRB1_1501	V19CASSIGTGGSGQPQHF	edit1	x_study_gt1	2.43e-11	0.228048	v4 common alleles
DRB1_1501	V19CASSIGTVGGQPQHF	edit1	x_study_gt1	6.36e-09	0.121372	v4 common alleles
DRB1_1501	V19CASSIARDWEQYF	edit1	x_study_gt1	7.05e-09	0.121372	v4 common alleles
DRB1_1501	V19CASSIDDSSYNEQFF	edit1	x_study_gt1	2.19e-10	0.228048	v4 common alleles
DRB1_1501	V06CASSRAGQATEAFF	edit1	x_study_gt1	5.89e-11	0.121372	v4 common alleles
DRB1_1501	V05CASSAGGARNTEAFF	edit1	x_study_gt1	1.41e-19	0.014696	v4 common alleles
DRB1_1501	V03CASSRNDEQFF	edit1	x_study_gt1	1.69e-19	4.07e-10	v4 common alleles
DRB1_1501	V05CASSRASMNTEAFF	edit1	x_study_gt1	1.96e-15	0.321803	v4 common alleles
DRB1_1501	V04CASSRASNTEAFF	edit1	x_study_gt1	1.11e-09	0.404199	v4 common alleles
DRB1_1501	V09CASSVGSLGATEAFF	edit1	x_study_gt1	6.01e-40	0.00645891	v4 common alleles
DRB1_1501	V09CASSAAGRGNSPLHF	edit1	x_study_gt1	4.35e-16	2.85e-14	v4 common alleles
DRB1_1501	V06CASSAGAANEKLFF	edit1	x_study_gt1	1.33e-09	0.0163309	v4 common alleles
DRB1_1501	V19CASTRGGSGYGYTF	edit1	x_study_gt1	4.56e-10	0.228048	v4 common alleles
DRB1_1501	V24CATRREDTQYF	edit1	x_study_gt1	1.14e-09	0.321803	v4 common alleles
DRB1_1501	V02CASSEQGPSAYEQYF	edit1	x_study_gt1	1.64e-09	0.121372	v4 common alleles
DRB1_1501	V02CASSEQGPSEAFF	edit1	x_study_gt1	1.1e-11	0.121372	v4 common alleles
DRB1_1501	V06CASDRDRAFTEAFF	edit1	x_study_gt1	1.21e-29	0.121372	v4 common alleles
DRB1_1501	V09CASSRASSSYEQYF	edit1	x_study_gt1	9.89e-18	0.121372	v4 common alleles
DRB1_1501	V03CASSQVRTSNQPQHF	edit1	x_study_gt1	2.87e-10	0.121372	v4 common alleles
DRB1_1501	V14CASSQVYGGEAFF	edit1	x_study_gt1	5.97e-09	0.228048	v4 common alleles
DRB1_1501	V19CASTPDRSAYNEQFF	edit1	x_study_gt1	1.25e-12	0.121372	v4 common alleles
DRB1_1501	V07CASTPGTGYGYTF	edit1	x_study_gt1	3.4e-10	0.228048	v4 common alleles
DRB1_1501	V27CASSFEGNPYGYTF	edit1	x_study_gt1	3.76e-70	0.121372	v4 common alleles
DRB1_1501	V05CASSFEGPDQPQHF	edit1	x_study_gt1	4.98e-09	0.121372	v4 common alleles
DRB1_1501	V06CASTYVGAGANVLTF	edit1	x_study_gt1	6.98e-11	0.121372	v4 common alleles
DRB1_1501	V06CASWRGGSSYEQYF	edit1	x_study_gt1	5.36e-09	0.121372	v4 common alleles
DRB1_1501	V19CASWWNTEAFF	edit1	x_study_gt1	5.3e-14	0.321803	v4 common alleles
DRB1_1501	V06CASTVGGEQYF	edit1	x_study_gt1	7.9e-09	0.476608	v4 common alleles
DRB1_1501	V12CASSDQGYYGYTF	edit1	x_study_gt1	1.15e-12	0.121372	v4 common alleles
DRB1_1501	V28CASSDRAAQPQHF	edit1	x_study_gt1	8.05e-16	0.121372	v4 common alleles
DRB1_1501	V14CASSPRTGLNTEAFF	edit1	x_study_gt1	1.32e-11	0.111284	v4 common alleles
DRB1_1501	V05CASSPRLAGIYEQYF	edit1	x_study_gt1	6.18e-09	0.321803	v4 common alleles
DRB1_1501	V18CASSPQVGSMNTEAFF	edit1	x_study_gt1	4.99e-15	0.121372	v4 common alleles
DRB1_1501	V05CASSLRSRAYEQYF	edit1	x_study_gt1	5.62e-10	0.00032755	v4 common alleles
DRB1_1501	V09CASSSTGGRGNTIYF	edit1	x_study_gt1	1.41e-09	0.014696	v4 common alleles
DRB1_1501	V06CASSDRQGLSPLHF	edit1	x_study_gt1	4.6e-21	0.121372	v4 common alleles
DRB1_1501	V05CASSLAGTQANTEAFF	edit1	x_study_gt1	4.42e-11	0.121372	v4 common alleles
DRB1_1501	V27CASSLPADNSPLHF	edit1	x_study_gt1	3.59e-14	0.121372	v4 common alleles
DRB1_1501	V05CASSRLPGLYEQYF	edit1	x_study_gt1	1.25e-10	0.121372	v4 common alleles
DRB1_1501	V28CASSRLSLAGNQPQHF	edit1	x_study_gt1	1.97e-24	0.121372	v4 common alleles
DRB1_1501	V30CAWGGNTQYF	edit1	x_study_gt1	1.37e-13	0.228048	v4 common alleles
DRB1_1501	V06CASSEAVGGGNQPQHF	edit1	x_study_gt1	2.35e-09	0.228048	v4 common alleles
DRB1_1501	V02CASSEDLNYQPQHF	edit1	x_study_gt1	2.26e-09	0.228048	v4 common alleles
DRB1_1501	V30CAWSAGMDQPQHF	edit1	x_study_gt1	3.94e-11	0.121372	v4 common alleles
DRB1_1501	V05CASSLAVRGRTEAFF	edit1	x_study_gt1	7.09e-09	0.321803	v4 common alleles
DRB1_1501	V05CASSLAVSSNQPQHF	edit1	x_study_gt1	7.37e-09	0.404199	v4 common alleles
DRB1_1501	V05CASSLAGTGLSGANVLTF	edit1	x_study_gt1	5.9e-09	0.321803	v4 common alleles
DRB1_1501	V05CASSLAGTLGGYTF	edit1	x_study_gt1	4.28e-51	0.121372	v4 common alleles
DRB1_1501	V04CASSTQRNTEAFF	edit1	x_study_gt1	1.38e-09	0.121372	v4 common alleles
DRB1_1501	V19CASSTRGGQLNTEAFF	edit1	x_study_gt1	5.83e-20	0.121372	v4 common alleles
DRB1_1501	V05CASSLALGTDGYTF	edit1	x_study_gt1	1.9e-10	0.0405376	v4 common alleles
DRB1_1501	V05CASSLAGTLSSYEQYF	edit1	x_study_gt1	5.4e-11	0.0267721	v4 common alleles
DRB1_1501	V06CASSVAGRNEQFF	edit1	x_study_gt1	1.88e-10	0.321803	v4 common alleles
DRB1_1501	V06CASSVAGSRNEQFF	edit1	x_study_gt1	8.68e-19	0.121372	v4 common alleles
DRB1_1501	V06CASSVAGPTYEQYF	edit1	x_study_gt1	4.35e-10	0.228048	v4 common alleles
DRB1_1501	V09CASSVAGQGNGYTF	edit1	x_study_gt1	3.6e-12	0.204761	v4 common alleles
DRB1_1501	V05CASSTTGGAGTGELFF	edit1	x_study_gt1	5.57e-09	0.228048	v4 common alleles
DRB1_1501	V03CASSTTGLEAFF	edit1	x_study_gt1	6.34e-12	0.121372	v4 common alleles
DRB1_1501	V07CASSLAAANEQYF	edit1	x_study_gt1	2.05e-11	0.228048	v4 common alleles
DRB1_1501	V05CASSLDGRKNEKLFF	edit1	x_study_gt1	6.57e-10	0.121372	v4 common alleles
DRB1_1501	V07CASSRDPGAGELFF	edit1	x_study_gt1	7.09e-09	0.321803	v4 common alleles
DRB1_1501	V09CASSPGGQTNYGYTF	edit1	x_study_gt1	1.3e-19	0.228048	v4 common alleles
DRB1_1501	V06CASSPGLVQETQYF	edit1	x_study_gt1	2.62e-14	0.00012988	v4 common alleles
DRB1_1501	V09CASSVRPVNSPLHF	edit1	x_study_gt1	5.12e-11	1.42e-14	v4 common alleles
DRB1_1501	V06CASSVAGARNEQFF	edit1	x_study_gt1	1.44e-12	0.228048	v4 common alleles
DRB1_1501	V28CASSPRQGNSNQPQHF	edit1	x_study_gt1	4.25e-09	0.121372	v4 common alleles
DRB1_1501	V06CASSWTGGYNQPQHF	edit1	x_study_gt1	1.96e-31	6.47e-32	v4 common alleles
DRB1_1501	V05CASSLAMGTDGYTF	edit1	x_study_gt1	3.13e-12	0.121372	v4 common alleles
DRB1_1501	V06CASSRRGRNSGANVLTF	edit1	x_study_gt1	1.64e-09	0.228048	v4 common alleles
DRB1_1501	V19CASSSSDYEQYF	edit1	x_study_gt1	1.83e-09	0.228048	v4 common alleles
DRB1_1501	V19CASSSTGKNYGYTF	edit1	x_study_gt1	4.65e-09	0.121372	v4 common alleles
DRB1_1501	V05CASSSRGLGTDTQYF	edit1	x_study_gt1	1.19e-12	0.321803	v4 common alleles
DRB1_1501	V02CASSSTSGSADTQYF	edit1	x_study_gt1	3.67e-12	0.014696	v4 common alleles
DRB1_1501	V14CASSQRTGMNTEAFF	edit1	x_study_gt1	8.35e-20	7.89e-10	v4 common alleles
DRB1_1501	V14CASSQRTGRDTEAFF	edit1	x_study_gt1	3.53e-16	0.00021391	v4 common alleles
DRB1_1501	V05CASSLANSMNTEAFF	edit1	x_study_gt1	5.63e-19	0.0746164	v4 common alleles
DRB1_1501	V05CASSRLTSAQETQYF	edit1	x_study_gt1	1.5e-11	0.121372	v4 common alleles
DRB1_1501	V27CASSRMWDTEAFF	edit1	x_study_gt1	3.96e-11	0.014696	v4 common alleles
DRB1_1501	V03CASSRNKKLFF	edit1	x_study_gt1	1.68e-15	0.121372	v4 common alleles
DRB1_1501	V19CASSRGQSNSNQPQHF	edit1	x_study_gt1	7.16e-10	6.96e-05	v4 common alleles
DRB1_1501	V06CASSRQEEAFF	edit1	x_study_gt1	5.92e-09	0.0405376	v4 common alleles
DRB1_1501	V19CASSRGVPDTQYF	edit1	x_study_gt1	2.39e-12	0.014696	v4 common alleles
DRB1_1501	V06CASRRTGEGYTF	edit1	x_study_gt1	8.94e-17	8.68e-32	v4 common alleles
DRB1_1501	V19CASSRQSEAFF	edit1	x_study_gt1	2.38e-09	0.476608	v4 common alleles
DRB1_1501	V06CASSEPLNEQFF	edit1	x_study_gt1	9.08e-13	0.0146972	v4 common alleles
DRB1_1501	V14CASRQGWNTEAFF	edit1	x_study_gt1	1.45e-10	0.0746164	v4 common alleles
DRB1_1501	V06CASRRGTGAEAFF	edit1	x_study_gt1	8.16e-12	0.321803	v4 common alleles
DRB1_1501	V06CASRPSGGFSYNEQFF	edit1	x_study_gt1	1.51e-10	0.121372	v4 common alleles
DRB1_1501	V06CASRPSGGRSYNEQFF	edit1	x_study_gt1	2.17e-09	1.13e-12	v4 common alleles
DRB1_1501	V11CASRPSGTAPYNEQFF	edit1	x_study_gt1	9.91e-21	3.69e-07	v4 common alleles
DRB1_1501	V05CASSLSGGENSPLHF	edit1	x_study_gt1	1.09e-10	0.00213057	v4 common alleles
DRB1_1501	V05CASSLRSMGTDTQYF	edit1	x_study_gt1	1.24e-11	0.0405376	v4 common alleles
DRB1_1501	V30CAWSEAGLANYGYTF	edit1	x_study_gt1	1.59e-11	5.24e-09	v4 common alleles
DRB1_1501	V06CASSEATIATNEKLFF	edit1	x_study_gt1	1.24e-15	0.121372	v4 common alleles
DRB1_1501	V06CASRGQLVNTGELFF	edit1	x_study_gt1	7.16e-10	0.121372	v4 common alleles
DRB1_1501	V04CASSQEGRGQYEQYF	edit1	x_study_gt1	7.24e-19	0.014696	v4 common alleles
DRB1_1501	V11CASRPSGTASYNEQFF	edit1	x_study_gt1	3.78e-16	0.121372	v4 common alleles
DRB1_1501	V05CASSLAGRGKQETQYF	edit1	x_study_gt1	2.17e-12	0.121372	v4 common alleles
DRB1_1501	V04CASSQESAPRTDTQYF	edit1	x_study_gt1	3.22e-47	2.57e-05	v4 common alleles
DRB1_1501	V24CATSDPDRGQETQYF	edit1	x_study_gt1	2.47e-30	0.252245	v4 common alleles
DRB1_1501	V06CASSYNRQGGGYTF	edit1	x_study_gt1	8.36e-16	0.121372	v4 common alleles
DRB1_1501	V27CASSHRDQNQPQHF	edit1	x_study_gt1	4.63e-18	0.0405376	v4 common alleles
DRB1_1501	V06CASSATGPAYEQYF	edit1	x_study_gt1	9.05e-10	0.121372	v4 common alleles
DRB1_1501	V29CSVASGATEQYF	edit1	x_study_gt1	3.52e-09	0.121372	v4 common alleles
DRB1_1501	V07CASSARQGGATDTQYF	edit1	x_study_gt1	2.19e-16	0.228048	v4 common alleles
DRB1_1501	V06CASSARQGGGYTF	edit1	x_study_gt1	3.02e-13	0.404199	v4 common alleles
DRB1_1501	V12CASSAQGFYGYTF	edit1	x_study_gt1	2.26e-09	0.404199	v4 common alleles
DRB1_1501	V06CASSDFRQGNSPLHF	edit1	x_study_gt1	3.24e-24	0.121372	v4 common alleles
DRB1_1501	V20CSASQGLLNTEAFF	edit1	x_study_gt1	1.28e-11	0.114562	v4 common alleles
DRB1_1501	V10CANSGTDYEQYF	edit1	x_study_gt1	1.6e-18	0.014696	v4 common alleles
DRB1_1501	V06CARGTGQPQHF	edit1	x_study_gt1	7.76e-35	0.014696	v4 common alleles
DRB1_1501	V29CSVGPGNYNEQFF	edit1	x_study_gt1	5.57e-09	0.0405376	v4 common alleles
DRB1_1501	V25CASSGTGVEKLFF	edit1	x_study_gt1	3.56e-11	1.42e-14	v4 common alleles
DRB1_1501	V20CSASNGVNQPQHF	edit1	x_study_gt1	2.1e-09	0.121372	v4 common alleles
DRB1_1501	V20CSRLAGETQYF	edit1	x_study_gt1	6.62e-09	0.014696	v4 common alleles
DRB1_1501	V09CASSAGTFLGNTEAFF	edit1	x_study_gt1	4.35e-16	0.121372	v4 common alleles
DRB1_1501	V07CASSRRLTETQYF	edit1	x_study_gt1	4.59e-14	0.00177516	v4 common alleles
DRB1_1501	V07CASSRYQGTGELFF	edit1	x_study_gt1	4.79e-09	0.00645891	v4 common alleles
DRB1_1501	V05CASSSAGAGNTEAFF	edit1	x_study_gt1	8.51e-09	0.0746164	v4 common alleles
DRB1_1501	V05CASSLDTVSYNEQFF	edit1	x_study_gt1	1.18e-11	0.121372	v4 common alleles
DRB1_1501	V05CASSLEAGRTNTEAFF	edit1	x_study_gt1	4.38e-10	0.228048	v4 common alleles
DRB1_1501	V05CASSLEDGEGGYTF	edit1	x_study_gt1	4.37e-10	0.121372	v4 common alleles
DRB1_1501	V05CASSLEDGGNYTF	edit1	x_study_gt1	7.67e-17	0.121372	v4 common alleles
DRB1_1501	V29CSVGNLEAFF	edit1	x_study_gt1	1.06e-10	0.00018737	v4 common alleles
DRB1_1501	V28CATKGNTEAFF	edit1	x_study_gt1	8.19e-09	0.014696	v4 common alleles
DRB1_1501	V19CASSDPGQVSYEQYF	edit1	x_study_gt1	8.6e-13	0.228048	v4 common alleles
DRB1_1501	V05CASSLFPGQNTEAFF	edit1	x_study_gt1	6.56e-10	0.0746164	v4 common alleles
DRB1_1501	V05CASSLEVRTNTEAFF	edit1	x_study_gt1	6.53e-10	0.121372	v4 common alleles
DRB1_1501	V05CASSLFAGAGNQPQHF	edit1	x_study_gt1	5.85e-09	0.228048	v4 common alleles
DRB1_1501	V05CASSREAGDQPQHF	edit1	x_study_gt1	7.22e-14	0.121372	v4 common alleles
DRB1_1501	V09CASSRTDSGNTIYF	edit1	x_study_gt1	4.84e-24	0.476608	v4 common alleles
DRB1_1501	V03CASSRTDSNNSPLHF	edit1	x_study_gt1	3.67e-10	0.014696	v4 common alleles
DRB1_1501	V05CASSFSSGGFYEQYF	edit1	x_study_gt1	3.49e-09	0.114562	v4 common alleles
DRB1_1501	V09CASSVEGDSNYGYTF	edit1	x_study_gt1	1.81e-12	2.01e-13	v4 common alleles
DRB1_1501	V03CASSQNRTGAGNTIYF	edit1	x_study_gt1	1.16e-15	0.121372	v4 common alleles
DRB1_1501	V03CASSQHVGQSSGANVLTF	edit1	x_study_gt1	1.09e-42	0.014696	v4 common alleles
DRB1_1501	V18CASSLGWDTEAFF	edit1	x_study_gt1	9.4e-11	0.321803	v4 common alleles
DRB1_1501	V04CASSQDRKGHSYNEQFF	edit1	x_study_gt1	2.28e-12	0.014696	v4 common alleles
DRB1_1501	V14CASSQDPAGRTEAFF	edit1	x_study_gt1	7.53e-15	0.121372	v4 common alleles
DRB1_1501	V07CASSLPAGANEQFF	edit1	x_study_gt1	4.4e-24	0.121372	v4 common alleles
DRB1_1501	V04CASSQGAGGTGEQYF	edit1	x_study_gt1	1.64e-14	0.121372	v4 common alleles
DRB1_1501	V09CASSGREYNSPLHF	edit1	x_study_gt1	5.89e-10	0.00645891	v4 common alleles
DRB1_1501	V05CASSGTGRFTEAFF	edit1	x_study_gt1	3.09e-09	0.121372	v4 common alleles
DRB1_1501	V12CASSFRVVETQYF	edit1	x_study_gt1	8.1e-10	0.228048	v4 common alleles
DRB1_1501	V07CASSFSPAMNTEAFF	edit1	x_study_gt1	2.69e-19	0.121372	v4 common alleles
DRB1_1501	V06CASSWTSFETQYF	edit1	x_study_gt1	3.13e-10	0.121372	v4 common alleles
DRB1_1501	V09CASSGGGQANYGYTF	edit1	x_study_gt1	5.07e-32	0.00177516	v4 common alleles
DRB1_1501	V05CASHWDTDTQYF	edit1	x_study_gt1	2.33e-10	0.121372	v4 common alleles
DRB1_1501	V29CSVEIRDGYTF	edit1	x_study_gt1	7.47e-09	0.476608	v4 common alleles
DRB1_1501	V04CASSQDDSSGYGYTF	edit1	x_study_gt1	5.99e-12	0.121372	v4 common alleles
DRB1_1501	V04CASSQDGAGANTGELFF	edit1	x_study_gt1	3.95e-12	0.00043761	v4 common alleles
DRB1_1501	V29CSVEQGYTGELFF	edit1	x_study_gt1	2.67e-09	0.0267721	v4 common alleles
DRB1_1501	V29CSVGGENTQYF	edit1	x_study_gt1	2.63e-10	0.228048	v4 common alleles
DRB1_1501	V07CAAGDGSYEQYF	edit1	x_study_gt1	8.68e-87	0.121372	v4 common alleles
DRB1_1501	V28CASGPGALNTEAFF	edit1	x_study_gt1	6.11e-53	1.58e-06	v4 common alleles
DRB1_1501	V20CSATPLREQYF	edit1	x_study_gt1	8.56e-09	0.321803	v4 common alleles
DRB1_1501	V07CASSSEIYNEQFF	edit1	x_study_gt1	6.36e-09	3.39e-15	v4 common alleles
DRB1_1501	V02CASSSELYNEQFF	edit1	x_study_gt1	3.8e-12	2.57e-05	v4 common alleles
DRB1_1501	V07CASSSEPNTIYF	edit1	x_study_gt1	5.91e-11	0.121372	v4 common alleles
DRB1_1501	V12CASSVSGTETQYF	edit1	x_study_gt1	2.62e-22	0.00177516	v4 common alleles
DRB1_1501	V29CSVGSAGGSYEQFF	edit1	x_study_gt1	9.07e-20	0.121372	v4 common alleles
DRB1_1501	V29CSVKGPYEQYF	edit1	x_study_gt1	2.45e-13	0.014696	v4 common alleles
DRB1_1501	V06CASSAGQALTEAFF	edit1	x_study_gt1	9.07e-12	0.121372	v4 common alleles
DRB1_1501	V27CASSPSRGPYEQYF	edit1	x_study_gt1	8.78e-14	3.93e-19	v4 common alleles
DRB1_1501	V06CASSYRQEGGYTF	edit1	x_study_gt1	1.19e-14	0.228048	v4 common alleles
DRB1_1501	V06CASSATGRSYEQYF	edit1	x_study_gt1	1.98e-10	0.321803	v4 common alleles
DRB1_1501	V11CASSARDSLYQETQYF	edit1	x_study_gt1	4.35e-16	0.121372	v4 common alleles
DRB1_1501	V06CASSAGQLATEAFF	edit1	x_study_gt1	2.27e-11	0.121372	v4 common alleles
DRB1_1501	V06CASSAGQTTEAFF	edit1	x_study_gt1	8.3e-09	0.321803	v4 common alleles
DRB1_1501	V12CASSAGVETQYF	edit1	x_study_gt1	1.54e-22	0.158458	v4 common alleles
DRB1_1501	V05CASSAKGQNTEAFF	edit1	x_study_gt1	6.54e-09	0.228048	v4 common alleles
DRB1_1501	V06CAMGTGQPQHF	edit1	x_study_gt1	6.16e-35	0.014696	v4 common alleles
DRB1_1501	V20CSASLDSSTNEKLFF	edit1	x_study_gt1	9.56e-14	0.0405376	v4 common alleles
DRB1_1501	V20CSARVGEPQHF	edit1	x_study_gt1	2.01e-09	0.299945	v4 common alleles
DRB1_1501	V02CASRTGGADTGELFF	edit1	x_study_gt1	5.26e-10	0.121372	v4 common alleles
DRB1_1501	V05CASSLVGRASNEQFF	edit1	x_study_gt1	1.36e-09	0.228048	v4 common alleles
DRB1_1501	V05CASSLVGRGKETQYF	edit1	x_study_gt1	8.65e-25	0.321803	v4 common alleles
DRB1_1501	V05CASSLVGGANTDTQYF	edit1	x_study_gt1	9.1e-09	0.228048	v4 common alleles
DRB1_1501	V07CASSLVGGRVFYEQYF	edit1	x_study_gt1	1.31e-12	0.121372	v4 common alleles
DRB1_1501	V29CSVEGQGACEQYF	edit1	x_study_gt1	2.07e-09	0.121372	v4 common alleles
DRB1_1501	V29CSVEGQGAVEQYF	edit1	x_study_gt1	5.99e-09	0.0405376	v4 common alleles
DRB1_1501	V29CSVEPDRGREETQYF	edit1	x_study_gt1	2.3e-13	0.00021391	v4 common alleles
DRB1_1501	V29CSVDSAGGSYNEQFF	edit1	x_study_gt1	1.28e-16	0.121372	v4 common alleles
DRB1_1501	V29CSVDTGGNTGELFF	edit1	x_study_gt1	4.89e-11	0.00645891	v4 common alleles
DRB1_1501	V29CSVRTALAKNIQYF	edit1	x_study_gt1	3.1e-09	0.121372	v4 common alleles
DRB1_1501	V29CSVTTASSYEQYF	edit1	x_study_gt1	3.28e-10	0.228048	v4 common alleles
DRB1_1501	V06CASSAGQAMTEAFF	edit1	x_study_gt1	3.81e-13	0.121372	v4 common alleles
DRB1_1501	V06CASSAGQASEAFF	edit1	x_study_gt1	2.28e-09	0.121372	v4 common alleles
DRB1_1501	V29CSVGSADNEQFF	edit1	x_study_gt1	3.91e-11	5.24e-09	v4 common alleles
DRB1_1501	V06CASRVWDTEAFF	edit1	x_study_gt1	1.11e-09	0.228048	v4 common alleles
DRB1_1501	V02CASSDAGFSTDTQYF	edit1	x_study_gt1	5.71e-10	0.228048	v4 common alleles
DRB1_1501	V06CASSDAGHSNQPQHF	edit1	x_study_gt1	1.59e-17	0.121372	v4 common alleles
DRB1_1501	V06CASSATLQGKAFF	edit1	x_study_gt1	4.66e-17	0.00021391	v4 common alleles
DRB1_1501	V06CASSATQGGETQYF	edit1	x_study_gt1	7.92e-10	0.121372	v4 common alleles
DRB1_1501	V09CASSAVGRASGNTIYF	edit1	x_study_gt1	2.71e-12	0.014696	v4 common alleles
DRB1_1501	V28CASGIRNEQFF	edit1	x_study_gt1	2.71e-16	0.00021391	v4 common alleles
DRB1_1501	V04CASSQDPGNDNQPQHF	edit1	x_study_gt1	1.7e-11	0.121372	v4 common alleles
DRB1_1501	V29CSVEGDRGRSETQYF	edit1	x_study_gt1	3.84e-29	1.9e-08	v4 common alleles
DRB1_1501	V29CSVDSGLTGELFF	edit1	x_study_gt1	3.29e-09	0.228048	v4 common alleles
DRB1_1501	V06CASSEAGAEYEQYF	edit1	x_study_gt1	1.48e-18	2.57e-05	v4 common alleles
DRB1_1501	V06CASSDSFDQPQHF	edit1	x_study_gt1	5.51e-16	4.64e-22	v4 common alleles
DRB1_1501	V06CASSNPGLPYEQYF	edit1	x_study_gt1	6.06e-09	0.014696	v4 common alleles
DRB1_1501	V07CASSLVASRGGETQYF	edit1	x_study_gt1	3.35e-26	0.121372	v4 common alleles
DRB1_1501	V07CASSLVDRVSQETQYF	edit1	x_study_gt1	2.36e-20	0.121372	v4 common alleles
DRB1_1501	V05CASSLSVTGEAFF	edit1	x_study_gt1	1.08e-10	0.014696	v4 common alleles
DRB1_1501	V06CASRRPSSGNTIYF	edit1	x_study_gt1	6.45e-09	0.321803	v4 common alleles
DRB1_1501	V28CASSLSRVVYGYTF	edit1	x_study_gt1	2.4e-10	0.114562	v4 common alleles
DRB1_1501	V27CASSLSSITDTQYF	edit1	x_study_gt1	7.74e-10	0.014696	v4 common alleles
DRB1_1501	V29CSVEGRGAYEQYF	edit1	x_study_gt1	3.35e-11	0.228048	v4 common alleles
DRB1_1501	V19CASSTQAEAFF	edit1	x_study_gt1	5.44e-09	4.66e-17	v4 common alleles
DRB1_1501	V05CASSTRDRGNNSPLHF	edit1	x_study_gt1	5.33e-09	0.014696	v4 common alleles
DRB1_1501	V07CASSLSPQAMNTEAFF	edit1	x_study_gt1	3.7e-21	0.121372	v4 common alleles
DRB1_1501	V06CASSLSRPSSGNTIYF	edit1	x_study_gt1	2.09e-32	0.00177516	v4 common alleles
DRB1_1501	V04CASSQDRQGAQDYGYTF	edit1	x_study_gt1	1.63e-11	2.81e-09	v4 common alleles
DRB1_1501	V04CASSQDWDLDNEQFF	edit1	x_study_gt1	7.64e-29	6.85e-19	v4 common alleles
DRB1_1501	V30CAWSGGDNDQPQHF	edit1	x_study_gt1	4.36e-13	0.121372	v4 common alleles
DRB1_1501	V30CAWSGVPGGYTF	edit1	x_study_gt1	1.07e-14	0.121372	v4 common alleles
DRB1_1501	V30CAWSKPGGYTF	edit1	x_study_gt1	4.26e-10	0.228048	v4 common alleles
DRB1_1501	V30CAWSTGATNEKLFF	edit1	x_study_gt1	5.03e-10	0.34711	v4 common alleles
DRB1_1501	V03CASRRNEKLFF	edit1	x_study_gt1	1.4e-17	0.00039992	v4 common alleles
DRB1_1501	V06CASRRNSGELFF	edit1	x_study_gt1	1.11e-22	0.228048	v4 common alleles
DRB1_1501	V09CASSTILGGEQFF	edit1	x_study_gt1	8.5e-19	0.00177516	v4 common alleles
DRB1_1501	V02CASSTELYNEQFF	edit1	x_study_gt1	1.45e-10	0.121372	v4 common alleles
DRB1_1501	V06CASSLDGGGYEQYF	edit1	x_study_gt1	9.21e-10	0.121372	v4 common alleles
DRB1_1501	V05CASSLDGHPNTEAFF	edit1	x_study_gt1	3.32e-10	0.014696	v4 common alleles
DRB1_1501	V05CASSLDGRINEKLFF	edit1	x_study_gt1	7.65e-09	0.0405376	v4 common alleles
DRB1_1501	V07CASSLDAGGPNQPQHF	edit1	x_study_gt1	3.52e-11	0.321803	v4 common alleles
DRB1_1501	V07CASSLDAGKGNQPQHF	edit1	x_study_gt1	8.67e-16	0.121372	v4 common alleles
DRB1_1501	V05CASSLDAGPGANVLTF	edit1	x_study_gt1	9.81e-09	0.321803	v4 common alleles
DRB1_1501	V09CASSAGGQGNYGYTF	edit1	x_study_gt1	5.53e-18	1.58e-06	v4 common alleles
DRB1_1501	V05CASSRDGRTNTEAFF	edit1	x_study_gt1	1.58e-09	0.121372	v4 common alleles
DRB1_1501	V02CASSLAGTTQYF	edit1	x_study_gt1	1.01e-11	0.014696	v4 common alleles
DRB1_1501	V07CASSLAIAGANEQFF	edit1	x_study_gt1	7.33e-26	0.228048	v4 common alleles
DRB1_1501	V05CASSLAIPGANVLTF	edit1	x_study_gt1	1.19e-09	0.121372	v4 common alleles
DRB1_1501	V05CASSLAGTGYGGYTF	edit1	x_study_gt1	4.41e-54	0.121372	v4 common alleles
DRB1_1501	V06CASSTPGLPYEQYF	edit1	x_study_gt1	5.08e-10	0.00032755	v4 common alleles
DRB1_1501	V10CASSTGRDQPQHF	edit1	x_study_gt1	3.24e-09	0.0351206	v4 common alleles
DRB1_1501	V06CASSRKEAFF	edit1	x_study_gt1	1.95e-11	0.321803	v4 common alleles
DRB1_1501	V03CASSRKNEKLFF	edit1	x_study_gt1	9.14e-11	0.014696	v4 common alleles
DRB1_1501	V07CASSRGQGYREQYF	edit1	x_study_gt1	3.66e-09	0.121372	v4 common alleles
DRB1_1501	V03CASSREEKLFF	edit1	x_study_gt1	3.23e-11	0.321803	v4 common alleles
DRB1_1501	V27CASSRGDGNTIYF	edit1	x_study_gt1	5.56e-09	0.114562	v4 common alleles
DRB1_1501	V19CASSRGDIYEQYF	edit1	x_study_gt1	8.7e-09	0.321803	v4 common alleles
DRB1_1501	V05CASSRGDSGQETQYF	edit1	x_study_gt1	8.7e-09	0.228048	v4 common alleles
DRB1_1501	V19CASSRGEYEQFF	edit1	x_study_gt1	9.15e-10	0.228048	v4 common alleles
DRB1_1501	V27CASSSTPGGYNSPLHF	edit1	x_study_gt1	6.35e-29	0.121372	v4 common alleles
DRB1_1501	V05CASSSPTGANVLTF	edit1	x_study_gt1	3.11e-09	0.0852962	v4 common alleles
DRB1_1501	V07CASSSPTGATEAFF	edit1	x_study_gt1	7.04e-09	0.228048	v4 common alleles
DRB1_1501	V28CASSSPGALNTEAFF	edit1	x_study_gt1	9.09e-15	0.404199	v4 common alleles
DRB1_1501	V30CAWSSWGGMNTEAFF	edit1	x_study_gt1	8.68e-25	3.54e-07	v4 common alleles
DRB1_1501	V02CASRQTSGSADTQYF	edit1	x_study_gt1	1.71e-10	0.00177516	v4 common alleles
DRB1_1501	V06CASSRPGYTF	edit1	x_study_gt1	3.66e-11	0.00645891	v4 common alleles
DRB1_1501	V05CASSRPKETQYF	edit1	x_study_gt1	1.22e-11	0.0100196	v4 common alleles
DRB1_1501	V11CASSKELYNEQFF	edit1	x_study_gt1	7.8e-10	0.228048	v4 common alleles
DRB1_1501	V07CASSKGPYNSPLHF	edit1	x_study_gt1	1.29e-12	0.228048	v4 common alleles
DRB1_1501	V05CASSISGTPQETQYF	edit1	x_study_gt1	8.54e-09	0.00645891	v4 common alleles
DRB1_1501	V15CATSRDRAADTQYF	edit1	x_study_gt1	5.58e-12	3.47e-14	v4 common alleles
DRB1_1501	V06CASRDGFSNQPQHF	edit1	x_study_gt1	3.72e-09	0.404199	v4 common alleles
DRB1_1501	V06CASSVKINTEAFF	edit1	x_study_gt1	5.21e-13	0.228048	v4 common alleles
DRB1_1501	V19CASRARRGPNQPQHF	edit1	x_study_gt1	1.83e-14	3.69e-07	v4 common alleles
DRB1_1501	V09CASSVGVGMEKLFF	edit1	x_study_gt1	2.08e-09	0.121372	v4 common alleles
DRB1_1501	V10CASSESIGANTGELFF	edit1	x_study_gt1	2.19e-10	0.321803	v4 common alleles
DRB1_1501	V05CASSPDANSYEQYF	edit1	x_study_gt1	7.09e-10	0.0146972	v4 common alleles
DRB1_1501	V14CASSRRTGGNTEAFF	edit1	x_study_gt1	1.04e-15	0.0746164	v4 common alleles
DRB1_1501	V06CASSRSGTGANTGELFF	edit1	x_study_gt1	5.48e-16	6.22e-10	v4 common alleles
DRB1_1501	V19CASSRHGPGNTIYF	edit1	x_study_gt1	1.05e-14	0.121372	v4 common alleles
DRB1_1501	V30CAWSVWGANTEAFF	edit1	x_study_gt1	3.04e-12	0.00018737	v4 common alleles
DRB1_1501	V30CAWSVWGGLNTEAFF	edit1	x_study_gt1	1.01e-14	0.114562	v4 common alleles
DRB1_1501	V14CASSQVRGDTGELFF	edit1	x_study_gt1	8.7e-09	0.114562	v4 common alleles
DRB1_1501	V07CASSVDVRNTEAFF	edit1	x_study_gt1	7.73e-11	0.014696	v4 common alleles
DRB1_1501	V09CASSVEAGGATDTQYF	edit1	x_study_gt1	2.98e-10	0.321803	v4 common alleles
DRB1_1501	V09CASSVEAGGQTDTQYF	edit1	x_study_gt1	2.76e-09	0.121372	v4 common alleles
DRB1_1501	V06CASSVAGATYEQYF	edit1	x_study_gt1	1.95e-13	0.014696	v4 common alleles
DRB1_1501	V05CASSLALGENGYTF	edit1	x_study_gt1	3.68e-09	0.121372	v4 common alleles
DRB1_1501	V07CASSRDRADTGELFF	edit1	x_study_gt1	1.21e-24	0.0623078	v4 common alleles
DRB1_1501	V09CASSVPTGNTGELFF	edit1	x_study_gt1	1.42e-09	0.121372	v4 common alleles
DRB1_1501	V07CASSPAGPDTGELFF	edit1	x_study_gt1	2.85e-15	8.56e-11	v4 common alleles
DRB1_1501	V07CASSLASGWGYTF	edit1	x_study_gt1	6.49e-09	0.321803	v4 common alleles
DRB1_1501	V05CASSLAGGSRNTIYF	edit1	x_study_gt1	3.49e-12	0.228048	v4 common alleles
DRB1_1501	V05CASSLAGGEKNSPLHF	edit1	x_study_gt1	2.3e-10	0.121372	v4 common alleles
DRB1_1501	V10CAISVRGGEAFF	edit1	x_study_gt1	5.91e-11	0.476608	v4 common alleles
DRB1_1501	V05CASSLAAGENSPLHF	edit1	x_study_gt1	4.24e-11	0.00032755	v4 common alleles
DRB1_1501	V07CASSLAAGFNEQFF	edit1	x_study_gt1	1.09e-14	0.0746164	v4 common alleles
DRB1_1501	V09CASSVEQRDTQYF	edit1	x_study_gt1	1.49e-10	0.228048	v4 common alleles
DRB1_1501	V06CASSVEVSYEQYF	edit1	x_study_gt1	6.82e-10	0.404199	v4 common alleles
DRB1_1501	V09CASSKGTQSSYEQYF	edit1	x_study_gt1	2.28e-12	0.121372	v4 common alleles
DRB1_1501	V10CAISESWTGGTDTQYF	edit1	x_study_gt1	1.41e-10	0.121372	v4 common alleles
DRB1_1501	V07CASGEGSYEQYF	edit1	x_study_gt1	2.11e-39	0.158458	v4 common alleles
DRB1_1501	V05CASGGAGTGELFF	edit1	x_study_gt1	2.47e-09	1.61e-12	v4 common alleles
DRB1_1501	V06CASGDGGGYEQYF	edit1	x_study_gt1	8.67e-16	0.121372	v4 common alleles
DRB1_1501	V05CASSHRGLGTDTQYF	edit1	x_study_gt1	3.15e-21	0.121372	v4 common alleles
DRB1_1501	V09CASSVVYGETQYF	edit1	x_study_gt1	6.84e-11	0.0405376	v4 common alleles
DRB1_1501	V09CASSVWFTDTQYF	edit1	x_study_gt1	1.79e-10	0.121372	v4 common alleles
DRB1_1501	V27CASSLQGANYEQFF	edit1	x_study_gt1	3.63e-24	0.404199	v4 common alleles
DRB1_1501	V09CASSVGPAGGSNEQFF	edit1	x_study_gt1	4.19e-11	0.228048	v4 common alleles
DRB1_1501	V09CASSVGPQANYGYTF	edit1	x_study_gt1	4.75e-12	0.121372	v4 common alleles
DRB1_1501	V02CASSVGQGYGELFF	edit1	x_study_gt1	2.66e-29	4.03e-21	v4 common alleles
DRB1_1501	V14CASAQGTGTEAFF	edit1	x_study_gt1	1.04e-16	0.121372	v4 common alleles
DRB1_1501	V19CASSIGQGQGETQYF	edit1	x_study_gt1	3.97e-11	0.121372	v4 common alleles
DRB1_1501	V09CASSVRVGDTQYF	edit1	x_study_gt1	5.9e-09	0.014696	v4 common alleles
DRB1_1501	V15CATSREDRVYSPLHF	edit1	x_study_gt1	1.82e-25	4.03e-21	v4 common alleles
DRB1_1501	V05CASSLAGRGARQETQYF	edit1	x_study_gt1	4.33e-11	2.57e-05	v4 common alleles
DRB1_1501	V05CASSLGQSLGGYTF	edit1	x_study_gt1	2.22e-14	0.0746164	v4 common alleles
DRB1_1501	V05CASSLGQVGLGGYTF	edit1	x_study_gt1	1.78e-18	0.121372	v4 common alleles
DRB1_1501	V05CASSLGQVLGGYTF	edit1	x_study_gt1	5.88e-16	0.321803	v4 common alleles
DRB1_1501	V05CASSLGRGLGTDTQYF	edit1	x_study_gt1	3.91e-18	0.0746164	v4 common alleles
DRB1_1501	V07CASSLGPPYNSPLHF	edit1	x_study_gt1	8.99e-10	0.404199	v4 common alleles
DRB1_1501	V14CASSQSSGGGNEQFF	edit1	x_study_gt1	2.3e-13	0.00177516	v4 common alleles
DRB1_1501	V05CASSQSTANTGELFF	edit1	x_study_gt1	8.66e-10	0.014696	v4 common alleles
DRB1_1501	V07CASSVGVGPYNEQFF	edit1	x_study_gt1	1.47e-10	0.121372	v4 common alleles
DRB1_1501	V09CASSVGTIGNTEAFF	edit1	x_study_gt1	1.73e-15	0.0405376	v4 common alleles
DRB1_1501	V06CASSVGVDQPQHF	edit1	x_study_gt1	6.41e-11	0.34711	v4 common alleles
DRB1_1501	V09CASSVGSLTNTEAFF	edit1	x_study_gt1	2.15e-26	0.476608	v4 common alleles
DRB1_1501	V09CASSVGSLLNTEAFF	edit1	x_study_gt1	2.32e-20	0.228048	v4 common alleles
DRB1_1501	V09CASSVGPPNSPLHF	edit1	x_study_gt1	5.71e-10	0.404199	v4 common alleles
DRB1_1501	V09CASSVGQGTREQYF	edit1	x_study_gt1	7.51e-09	0.114562	v4 common alleles
DRB1_1501	V05CASSLAGRGAQETQYF	edit1	x_study_gt1	2.73e-15	0.0852962	v4 common alleles
DRB1_1501	V19CASGPQGRDQPQHF	edit1	x_study_gt1	4.19e-10	0.121372	v4 common alleles
DRB1_1501	V06CASGQGGAQYF	edit1	x_study_gt1	2.01e-10	0.121372	v4 common alleles
DRB1_1501	V28CASGQGPLNTEAFF	edit1	x_study_gt1	6.98e-11	0.014696	v4 common alleles
DRB1_1501	V09CASSLGTSGTYEQYF	edit1	x_study_gt1	3.73e-09	0.0795735	v4 common alleles
DRB1_1501	V07CASSLGVIGEQYF	edit1	x_study_gt1	3.71e-09	0.228048	v4 common alleles
DRB1_1501	V05CASSLGVSGIYEQYF	edit1	x_study_gt1	2.78e-12	0.228048	v4 common alleles
DRB1_1501	V05CASSLGTLPSSYEQYF	edit1	x_study_gt1	5.39e-15	0.121372	v4 common alleles
DRB1_1501	V05CASSLGTLSSGEQYF	edit1	x_study_gt1	5.26e-19	0.121372	v4 common alleles
DRB1_1501	V06CASKGGPGELFF	edit1	x_study_gt1	3.1e-13	0.014696	v4 common alleles
DRB1_1501	V27CASKGGSYGYTF	edit1	x_study_gt1	2.54e-09	0.00645891	v4 common alleles
DRB1_1501	V06CASSWTGGDRQPQHF	edit1	x_study_gt1	2.11e-10	0.121372	v4 common alleles
DRB1_1501	V06CASSWTGGFGQPQHF	edit1	x_study_gt1	2.51e-11	0.014696	v4 common alleles
DRB1_1501	V06CASSWTGGMQPQHF	edit1	x_study_gt1	3.93e-23	0.121372	v4 common alleles
DRB1_1501	V06CASSWTAGDQPQHF	edit1	x_study_gt1	8.42e-09	0.121372	v4 common alleles
DRB1_1501	V09CASSWGTLSSYEQYF	edit1	x_study_gt1	2.35e-11	0.121372	v4 common alleles
DRB1_1501	V05CASSWGQGVEAFF	edit1	x_study_gt1	5.62e-10	0.476608	v4 common alleles
DRB1_1501	V28CASSLPGQKNTEAFF	edit1	x_study_gt1	1.75e-28	0.321803	v4 common alleles
DRB1_1501	V03CASSQQGLYTF	edit1	x_study_gt1	2.02e-10	0.014696	v4 common alleles
DRB1_1501	V05CASSQPGLANEQYF	edit1	x_study_gt1	2.48e-16	0.121372	v4 common alleles
DRB1_1501	V05CASSQPKETQYF	edit1	x_study_gt1	2.89e-11	0.0405376	v4 common alleles
DRB1_1501	V05CASSLINGDTEAFF	edit1	x_study_gt1	1.82e-28	0.321803	v4 common alleles
DRB1_1501	V10CASSGQGANGELFF	edit1	x_study_gt1	2.4e-10	0.121372	v4 common alleles
DRB1_1501	V13CASIKNTEAFF	edit1	x_study_gt1	8.24e-11	0.228048	v4 common alleles
DRB1_1501	V06CASITSSYNEQFF	edit1	x_study_gt1	2.6e-09	0.121372	v4 common alleles
DRB1_1501	V06CASSVYGTYEQYF	edit1	x_study_gt1	1.76e-10	0.321803	v4 common alleles
DRB1_1501	V09CASSVVGVTQYF	edit1	x_study_gt1	1.01e-16	0.228048	v4 common alleles
DRB1_1501	V09CASSVVLSGGELFF	edit1	x_study_gt1	1.6e-34	0.228048	v4 common alleles
DRB1_1501	V09CASSVVPETQYF	edit1	x_study_gt1	9.08e-13	0.228048	v4 common alleles
DRB1_1501	V09CASSVVTRSSGNTIYF	edit1	x_study_gt1	7.14e-12	0.121372	v4 common alleles
DRB1_1501	V04CASARAVNTEAFF	edit1	x_study_gt1	8.05e-09	0.121372	v4 common alleles
DRB1_1501	V06CASATSSYNEQFF	edit1	x_study_gt1	5.22e-12	0.00645891	v4 common alleles
DRB1_1501	V06CASSENEPQHF	edit1	x_study_gt1	2.18e-19	0.321803	v4 common alleles
DRB1_1501	V06CASNLDRVNTEAFF	edit1	x_study_gt1	7.43e-18	0.476608	v4 common alleles
DRB1_1501	V25CASSGTGLNTEAFF	edit1	x_study_gt1	7.54e-10	0.0623078	v4 common alleles
DRB1_1501	V12CASSGTGREQYF	edit1	x_study_gt1	9.38e-39	0.228048	v4 common alleles
DRB1_1501	V12CASSGQGFFGYTF	edit1	x_study_gt1	1.71e-10	0.121372	v4 common alleles
DRB1_1501	V05CASSGQGRNTIYF	edit1	x_study_gt1	9.04e-14	0.00177516	v4 common alleles
DRB1_1501	V28CASSLVSGGGTEAFF	edit1	x_study_gt1	4.08e-10	0.121372	v4 common alleles
DRB1_1501	V28CASSLKLGNTEAFF	edit1	x_study_gt1	6.35e-21	0.228048	v4 common alleles
DRB1_1501	V12CASSLKMDTEAFF	edit1	x_study_gt1	1.09e-11	0.014696	v4 common alleles
DRB1_1501	V12CASGSSGGYTDTQYF	edit1	x_study_gt1	4.06e-09	0.00177516	v4 common alleles
DRB1_1501	V28CASSFVGGKYGYTF	edit1	x_study_gt1	4.27e-14	0.014696	v4 common alleles
DRB1_1501	V11CASSFWGNPQETQYF	edit1	x_study_gt1	3.96e-11	0.228048	v4 common alleles
DRB1_1501	V04CASSGAGEETQYF	edit1	x_study_gt1	8.33e-12	0.321803	v4 common alleles
DRB1_1501	V28CASSGDRGHQPQHF	edit1	x_study_gt1	5.83e-09	0.228048	v4 common alleles
DRB1_1501	V05CASSGDRGLEKLFF	edit1	x_study_gt1	9.54e-13	0.228048	v4 common alleles
DRB1_1501	V05CASSFRVSRSYEQYF	edit1	x_study_gt1	6.64e-10	0.121372	v4 common alleles
DRB1_1501	V07CASNEGNSPLHF	edit1	x_study_gt1	1.39e-10	0.321803	v4 common alleles
DRB1_1501	V14CASSQGRAVSYEQYF	edit1	x_study_gt1	6e-14	0.121372	v4 common alleles
DRB1_1501	V04CASSQGFVGEKLFF	edit1	x_study_gt1	3.45e-09	0.121372	v4 common alleles
DRB1_1501	V09CASSVELVGNTGELFF	edit1	x_study_gt1	1.02e-17	0.00177516	v4 common alleles
DRB1_1501	V07CASSLYQGRGELFF	edit1	x_study_gt1	1.93e-20	0.121372	v4 common alleles
DRB1_1501	V09CASSVATGGPNTEAFF	edit1	x_study_gt1	1.54e-12	0.00013887	v4 common alleles
DRB1_1501	V06CASSLLDQNQPQHF	edit1	x_study_gt1	1.64e-09	0.121372	v4 common alleles
DRB1_1501	V19CASGSPNSPLHF	edit1	x_study_gt1	9.29e-10	0.121372	v4 common alleles
DRB1_1501	V12CASGSSGGITDTQYF	edit1	x_study_gt1	3.96e-11	0.321803	v4 common alleles
DRB1_1501	V05CASSLGTLSTYEQYF	edit1	x_study_gt1	1.02e-10	0.00177516	v4 common alleles
DRB1_1501	V05CASSLGTSEIYEQYF	edit1	x_study_gt1	7e-11	0.121372	v4 common alleles
DRB1_1501	V05CASSLGTSGGIYEQYF	edit1	x_study_gt1	1.46e-10	0.476608	v4 common alleles
DRB1_1501	V05CASSLGTSGIIYEQYF	edit1	x_study_gt1	5.96e-12	0.228048	v4 common alleles
DRB1_1501	V14CASSQLDNTGELFF	edit1	x_study_gt1	4.75e-09	3.69e-07	v4 common alleles
DRB1_1501	V05CASSQPDGLAYEQYF	edit1	x_study_gt1	2.02e-15	0.121372	v4 common alleles
DRB1_1501	V03CASSQPDGNTIYF	edit1	x_study_gt1	6.9e-13	0.0146972	v4 common alleles
DRB1_1501	V04CASSQGGTEYNEQFF	edit1	x_study_gt1	4.52e-10	0.00262234	v4 common alleles
DRB1_1501	V19CATSPDRSSYNEQFF	edit1	x_study_gt1	2e-25	0.121372	v4 common alleles
DRB1_1501	V06CASSLASGNEQYF	edit1	x_study_gt1	1.7e-11	4.4e-08	v4 common alleles
DRB1_1501	V05CASSLMGGENSPLHF	edit1	x_study_gt1	3.82e-13	0.121372	v4 common alleles
DRB1_1501	V27CASSLMQVNSPLHF	edit1	x_study_gt1	3.78e-10	0.121372	v4 common alleles
DRB1_1501	V05CASSLMSAANTEAFF	edit1	x_study_gt1	7.56e-11	0.121372	v4 common alleles
DRB1_1501	V07CASSLNARGSYNEQFF	edit1	x_study_gt1	5.88e-16	0.228048	v4 common alleles
DRB1_1501	V05CASSLNELYGYTF	edit1	x_study_gt1	8.28e-14	0.228048	v4 common alleles
DRB1_1501	V05CASSLNGALYGYTF	edit1	x_study_gt1	3.14e-16	0.121372	v4 common alleles
DRB1_1501	V07CASSLPGRINYGYTF	edit1	x_study_gt1	6.2e-17	0.014696	v4 common alleles
DRB1_1501	V05CASSLNGLDGYTF	edit1	x_study_gt1	1.01e-16	0.228048	v4 common alleles
DRB1_1501	V05CASSFRGTSGQETQYF	edit1	x_study_gt1	1.91e-10	0.121372	v4 common alleles
DRB1_1501	V07CASSFNRGSYTF	edit1	x_study_gt1	3.67e-10	0.0405376	v4 common alleles
DRB1_1501	V05CASSFPGLALYEQYF	edit1	x_study_gt1	8.71e-25	0.228048	v4 common alleles
DRB1_1501	V19CASSWTVSDTQYF	edit1	x_study_gt1	9.32e-19	0.121372	v4 common alleles
DRB1_1501	V06CASSYASGATNEKLFF	edit1	x_study_gt1	2.52e-12	0.114562	v4 common alleles
DRB1_1501	V05CASSLDGTETDTQYF	edit1	x_study_gt1	2.84e-11	0.121372	v4 common alleles
DRB1_1501	V05CASSSGLAGGISTDTQYF	edit1	x_study_gt1	1.34e-10	0.228048	v4 common alleles
DRB1_1501	V18CASSSGLAGGPDTQYF	edit1	x_study_gt1	9.5e-11	0.121372	v4 common alleles
DRB1_1501	V04CASSQDWDLDQPQHF	edit1	x_study_gt1	1.67e-13	2.57e-05	v4 common alleles
DRB1_1501	V04CASSQDWDLGNEQFF	edit1	x_study_gt1	1.44e-15	0.121372	v4 common alleles
DRB1_1501	V05CASSLPGGASNEQFF	edit1	x_study_gt1	7.28e-11	0.228048	v4 common alleles
DRB1_1501	V05CASSLPGGMTGELFF	edit1	x_study_gt1	1.23e-10	0.121372	v4 common alleles
DRB1_1501	V05CASSLPGQGSGEQYF	edit1	x_study_gt1	9.17e-10	0.321803	v4 common alleles
DRB1_1501	V05CASSLPGQYNTEAFF	edit1	x_study_gt1	1.09e-10	0.121372	v4 common alleles
DRB1_1501	V07CASSLKPNTEAFV	edit1	x_study_gt1	2.17e-09	0.121372	v4 common alleles
DRB1_1501	V05CASSLKTSAQETQYF	edit1	x_study_gt1	8.34e-11	0.121372	v4 common alleles
DRB1_1501	V05CASSLKVGVTDTQYF	edit1	x_study_gt1	1.91e-11	0.121372	v4 common alleles
DRB1_1501	V04CASSQGAGGQYEQYF	edit1	x_study_gt1	1.57e-10	0.321803	v4 common alleles
DRB1_1501	V04CASSQETSSRTDTQYF	edit1	x_study_gt1	2.62e-10	0.121372	v4 common alleles
DRB1_1501	V04CASSQEGRGRYGYTF	edit1	x_study_gt1	7.83e-13	0.0163309	v4 common alleles
DRB1_1501	V04CASSQEAPPSTDTQYF	edit1	x_study_gt1	9.76e-11	0.121372	v4 common alleles
DRB1_1501	V05CASSLRGMGLDTQYF	edit1	x_study_gt1	2.31e-21	0.121372	v4 common alleles
DRB1_1501	V28CASKVQNTEAFF	edit1	x_study_gt1	9.15e-11	0.121372	v4 common alleles
DRB1_1501	V06CASLGRSYEQYF	edit1	x_study_gt1	7.74e-10	0.114562	v4 common alleles
DRB1_1501	V06CASLSDRNSNQPQHF	edit1	x_study_gt1	1.01e-11	0.121372	v4 common alleles
DRB1_1501	V06CASLSPLYEQYF	edit1	x_study_gt1	4.39e-12	0.121372	v4 common alleles
DRB1_1501	V19CASMNRGRTDTQYF	edit1	x_study_gt1	5.67e-09	0.121372	v4 common alleles
DRB1_1501	V11CASSFQTGNTGELFF	edit1	x_study_gt1	1.18e-10	0.014696	v4 common alleles
DRB1_1501	V09CASSFRAGSSYNEQFF	edit1	x_study_gt1	2.71e-12	0.121372	v4 common alleles
DRB1_1501	V06CASSETWDQPQHF	edit1	x_study_gt1	2.64e-10	0.00043761	v4 common alleles
DRB1_1501	V06CASSYSAVGETQYF	edit1	x_study_gt1	7.9e-09	0.404199	v4 common alleles
DRB1_1501	V05CASSYRGMGTDTQYF	edit1	x_study_gt1	1.45e-16	0.121372	v4 common alleles
DRB1_1501	V05CASSYRGPSTDTQYF	edit1	x_study_gt1	4.75e-12	0.121372	v4 common alleles
DRB1_1501	V06CASSYRGQGIQETQYF	edit1	x_study_gt1	6.53e-10	0.121372	v4 common alleles
DRB1_1501	V06CASSYPEGQGMNTEAFF	edit1	x_study_gt1	4.56e-10	1.07e-05	v4 common alleles
DRB1_1501	V06CASSYPVGAGANVLTF	edit1	x_study_gt1	8.54e-09	0.228048	v4 common alleles
DRB1_1501	V06CASSYQDATGELFF	edit1	x_study_gt1	6.92e-16	0.228048	v4 common alleles
DRB1_1501	V06CASSYQDREQYF	edit1	x_study_gt1	2.07e-09	0.321803	v4 common alleles
DRB1_1501	V03CASSQASRNEQFF	edit1	x_study_gt1	6.94e-11	4.07e-10	v4 common alleles
DRB1_1501	V28CASSQATGGGQPQHF	edit1	x_study_gt1	2.35e-11	0.121372	v4 common alleles
DRB1_1501	V05CASSQDAVSYEQYF	edit1	x_study_gt1	9.18e-10	0.121372	v4 common alleles
DRB1_1501	V11CASSFLAGVTGELFF	edit1	x_study_gt1	6.05e-09	0.321803	v4 common alleles
DRB1_1501	V11CASSFGTGHTGELFF	edit1	x_study_gt1	4.08e-11	0.014696	v4 common alleles
DRB1_1501	V05CASSFGPGLAYEQYF	edit1	x_study_gt1	2.62e-22	0.121372	v4 common alleles
DRB1_1501	V06CASSYSFRDEAFF	edit1	x_study_gt1	1.49e-10	0.121372	v4 common alleles
DRB1_1501	V06CASSYRTSGRSNEQFF	edit1	x_study_gt1	6.35e-10	0.0746164	v4 common alleles
DRB1_1501	V07CASSLMAGANEQFF	edit1	x_study_gt1	5.64e-24	0.228048	v4 common alleles
DRB1_1501	V14CASSQDRVSPQHF	edit1	x_study_gt1	2e-10	0.321803	v4 common alleles
DRB1_1501	V03CASSQDRYLQYF	edit1	x_study_gt1	1.53e-16	0.121372	v4 common alleles
DRB1_1501	V04CASSQDRLTTGYTF	edit1	x_study_gt1	9.89e-18	0.121372	v4 common alleles
DRB1_1501	V04CASSQDLTGANTGELFF	edit1	x_study_gt1	4.68e-09	0.0146972	v4 common alleles
DRB1_1501	V14CASSQDIGTNTEAFF	edit1	x_study_gt1	8.05e-09	0.121372	v4 common alleles
DRB1_1501	V04CASSQDGNGANTGELFF	edit1	x_study_gt1	1.67e-13	0.228048	v4 common alleles
DRB1_1501	V04CASSQDGAKNTEAFF	edit1	x_study_gt1	6.31e-10	0.228048	v4 common alleles
DRB1_1501	V06CASSEPNQQFF	edit1	x_study_gt1	1.24e-15	0.121372	v4 common alleles
DRB1_1501	V02CASSEQSMNEQFF	edit1	x_study_gt1	4.56e-15	0.121372	v4 common alleles
DRB1_1501	V28CATSNTGELFF	edit1	x_study_gt1	2.03e-18	0.321803	v4 common alleles
DRB1_1501	V24CATSDYTGTGELFF	edit1	x_study_gt1	2.76e-18	0.321803	v4 common alleles
DRB1_1501	V24CATSEDLNEQFF	edit1	x_study_gt1	9.97e-09	0.476608	v4 common alleles
DRB1_1501	V24CATSDPGTSGSSYNEQFF	edit1	x_study_gt1	1.31e-09	0.0267721	v4 common alleles
DRB1_1501	V24CATSDPAGSSYNEQFF	edit1	x_study_gt1	1.06e-10	0.299945	v4 common alleles
DRB1_1501	V24CATSDPGKNQPQHF	edit1	x_study_gt1	6.52e-14	0.321803	v4 common alleles
DRB1_1501	V09CASSPSGGLSYNEQFF	edit1	x_study_gt1	3.66e-09	5.2e-06	v4 common alleles
DRB1_1501	V04CASSPSRNAEAFF	edit1	x_study_gt1	1.06e-14	0.121372	v4 common alleles
DRB1_1501	V05CASSLRGLRADTQYF	edit1	x_study_gt1	7.44e-09	0.121372	v4 common alleles
DRB1_1501	V05CASSLRGMGPTDTQYF	edit1	x_study_gt1	4.09e-17	0.121372	v4 common alleles
DRB1_1501	V29CSVRETLAKNIQYF	edit1	x_study_gt1	3.06e-20	0.00013887	v4 common alleles
DRB1_1501	V20CSVRGATEAFF	edit1	x_study_gt1	1.17e-24	0.321803	v4 common alleles
DRB1_1501	V03CASSLQGTRNSPLHF	edit1	x_study_gt1	1.67e-11	0.121372	v4 common alleles
DRB1_1501	V06CASSEPNEAFF	edit1	x_study_gt1	1.82e-09	0.0405376	v4 common alleles
DRB1_1501	V06CASSEAVDGYEQYF	edit1	x_study_gt1	2.47e-11	0.0267721	v4 common alleles
DRB1_1501	V28CASSLPGVNEKLFF	edit1	x_study_gt1	8.43e-09	0.00213057	v4 common alleles
DRB1_1501	V06CASSQAGNSPLHF	edit1	x_study_gt1	8.19e-13	0.0746164	v4 common alleles
DRB1_1501	V10CASSPTVTEAFF	edit1	x_study_gt1	5.54e-10	0.00021391	v4 common alleles
[truncated: 138,792 more rows]

## Sheet: dictionary
S2	Strongly HLA-Associated Features Used to Train Binary Classifiers
	allele	Common HLA allele model allele statistically associated with a TCR
	vfamcdr3	TRBV-family-CDR3(AA) definition
	search	Method for tabulating feature (edit1 or edit0 (exact))
	source	Source of TCR association (x_study_gt1 = cross-study: all sequences present in more than 1 template; dewitt = prior association test by DeWitt et al. in Emerson et al. 2017 data)
	p_exact	P-value of Fisher’s Exact Test (edit1 or edit0 matching, baesd on search column)
	p_exact_match	P-value of Fisher’s Exact Test (exact matching only)
	model	Name of classification model (v4 common allele model)
