# Supplementary material for: TCR2HLA: Calibrated inference of HLA genotypes from TCR repertoires enables identification of immunologically relevant metaclonotypes
Source: PLoS Comput Biol. 2026 Jan 16;22(1):e1013767. doi: 10.1371/journal.pcbi.1013767 (PMC12810895; doi:10.1371/journal.pcbi.1013767)
Supplement: S3 Table — (XLSX) [file pcbi.1013767.s003.xlsx]

## Sheet: S3
S3	Feature Count and Sum of Positive and Negative Weights by Allele After L1 Regression
allele	locus	model	count_nonzero_pos_edit0	count_nonzero_pos_edit1	sum_pos_edit0	sum_pos_edit1	count_nonzero_neg_edit0	count_nonzero_neg_edit1	sum_neg_edit0	sum_neg_edit1	count_zero_edit0	count_zero_edit1
A_0101	A	XSTUDY_ALL_FEATURE_L1_v4	257	342	246.224	143.902	27	376	-8.83435	-128.126	157	276
A_0201	A	XSTUDY_ALL_FEATURE_L1_v4	85	114	29.8394	25.4041	4	118	-0.888018	-15.0048	238	617
A_0301	A	XSTUDY_ALL_FEATURE_L1_v4	88	79	61.9475	23.8704	3	47	-0.499114	-8.94719	50	142
A_1101	A	XSTUDY_ALL_FEATURE_L1_v4	54	59	47.9157	36.3508	2	21	-0.494275	-6.10241	49	74
A_2301	A	XSTUDY_ALL_FEATURE_L1_v4	40	23	37.5534	11.3034	0	15	0	-7.65823	25	20
A_2402	A	XSTUDY_ALL_FEATURE_L1_v4	77	93	46.7033	24.6842	3	62	-0.321344	-12.2654	67	123
A_2601	A	XSTUDY_ALL_FEATURE_L1_v4	54	30	50.6715	17.2615	2	20	-0.479815	-5.76126	53	50
A_2902	A	XSTUDY_ALL_FEATURE_L1_v4	42	35	25.9722	21.3337	1	13	-0.153043	-3.46594	83	80
A_3002	A	XSTUDY_ALL_FEATURE_L1_v4	37	30	39.3103	26.2294	4	9	-1.29434	-4.00064	46	32
A_3101	A	XSTUDY_ALL_FEATURE_L1_v4	31	18	11.4146	6.51663	0	1	0	-0.0143772	121	95
A_3201	A	XSTUDY_ALL_FEATURE_L1_v4	36	24	43.859	21.8658	1	10	-0.159644	-5.66911	11	15
A_6801	A	XSTUDY_ALL_FEATURE_L1_v4	61	46	44.8633	18.2534	2	18	-0.109439	-5.70373	74	74
B_0702	B	XSTUDY_ALL_FEATURE_L1_v4	113	168	91.3395	89.6951	10	148	-5.78736	-50.2874	368	612
B_0801	B	XSTUDY_ALL_FEATURE_L1_v4	83	136	31.3386	30.9576	4	108	-0.287553	-14.7569	640	1374
B_1402	B	XSTUDY_ALL_FEATURE_L1_v4	72	40	101.471	42.3655	7	31	-5.63303	-18.2525	117	99
B_1501	B	XSTUDY_ALL_FEATURE_L1_v4	61	103	28.0144	34.1871	0	65	0	-9.06561	359	562
B_1801	B	XSTUDY_ALL_FEATURE_L1_v4	76	65	44.6262	26.3422	0	32	0	-5.71446	153	229
B_2705	B	XSTUDY_ALL_FEATURE_L1_v4	42	49	27.3012	24.3977	0	20	0	-3.58938	152	193
B_3501	B	XSTUDY_ALL_FEATURE_L1_v4	23	30	6.92553	6.29666	0	2	0	-0.240029	338	454
B_4001	B	XSTUDY_ALL_FEATURE_L1_v4	94	105	112.478	107.233	11	71	-6.67314	-45.6155	153	221
B_4402	B	XSTUDY_ALL_FEATURE_L1_v4	80	68	40.8283	25.308	4	58	-0.846793	-13.1075	127	200
B_4403	B	XSTUDY_ALL_FEATURE_L1_v4	56	84	33.6038	27.7181	3	36	-0.305734	-7.34313	217	287
B_5101	B	XSTUDY_ALL_FEATURE_L1_v4	44	57	33.0588	31.0987	0	25	0	-8.43839	42	57
B_5701	B	XSTUDY_ALL_FEATURE_L1_v4	19	18	9.21073	7.01333	0	0	0	0	174	144
C_0102	C	XSTUDY_ALL_FEATURE_L1_v4	34	29	38.6791	13.9736	4	21	-0.681089	-7.23165	10	18
C_0202	C	XSTUDY_ALL_FEATURE_L1_v4	27	45	22.5822	23.2169	3	25	-1.1665	-6.87246	14	21
C_0303	C	XSTUDY_ALL_FEATURE_L1_v4	28	41	6.71635	6.17567	0	4	0	-0.408104	77	146
C_0304	C	XSTUDY_ALL_FEATURE_L1_v4	67	112	27.6706	34.473	9	66	-1.49344	-14.4251	54	134
C_0401	C	XSTUDY_ALL_FEATURE_L1_v4	62	88	41.2773	24.1923	1	77	-0.0482903	-12.729	46	107
C_0501	C	XSTUDY_ALL_FEATURE_L1_v4	47	77	38.0292	27.8597	3	58	-0.440604	-12.9174	23	70
C_0602	C	XSTUDY_ALL_FEATURE_L1_v4	58	59	41.7639	35.3158	1	53	-0.187543	-12.7103	46	112
C_0701	C	XSTUDY_ALL_FEATURE_L1_v4	83	168	38.8497	37.4922	13	142	-2.682	-21.5644	178	554
C_0702	C	XSTUDY_ALL_FEATURE_L1_v4	58	173	35.2907	36.8371	5	137	-0.570262	-23.657	79	245
C_0802	C	XSTUDY_ALL_FEATURE_L1_v4	71	55	103.699	47.1494	8	33	-3.4796	-18.7876	113	106
C_1203	C	XSTUDY_ALL_FEATURE_L1_v4	38	50	33.7491	25.9155	3	27	-1.46586	-9.35935	32	37
C_1502	C	XSTUDY_ALL_FEATURE_L1_v4	16	15	19.7653	12.1779	0	5	0	-2.30764	7	1
C_1601	C	XSTUDY_ALL_FEATURE_L1_v4	62	60	44.9365	28.2561	4	52	-0.633364	-14.5545	83	103
DPA1_0103	DPA	XSTUDY_ALL_FEATURE_L1_v4	6		8.65658		0		0		0
DPA1_0103__DPB1_0101	DPAB	XSTUDY_ALL_FEATURE_L1_v4	60	42	43.3973	17.8066	2	33	-0.387354	-7.52804	37	52
DPA1_0103__DPB1_0201	DPAB	XSTUDY_ALL_FEATURE_L1_v4	68	61	38.3665	21.7272	2	40	-1.02719	-6.85796	33	67
DPA1_0103__DPB1_0301	DPAB	XSTUDY_ALL_FEATURE_L1_v4	72	61	39.0646	17.9289	4	40	-1.06161	-8.30582	52	72
DPA1_0103__DPB1_0401	DPAB	XSTUDY_ALL_FEATURE_L1_v4	52	61	22.4661	17.7438	8	27	-2.56363	-2.94068	28	32
DPA1_0103__DPB1_0402	DPAB	XSTUDY_ALL_FEATURE_L1_v4	70	64	42.1976	20.3357	6	45	-0.792851	-10.8385	40	68
DPA1_0201	DPA	XSTUDY_ALL_FEATURE_L1_v4	9	23	5.71537	10.0599	0	7	0	-1.02076	4	8
DPA1_0201__DPB1_0101	DPAB	XSTUDY_ALL_FEATURE_L1_v4	67	52	42.6118	22.8118	5	36	-0.973444	-10.6435	40	56
DPA1_0201__DPB1_0201	DPAB	XSTUDY_ALL_FEATURE_L1_v4	7		12.2852		0		0		0
DPA1_0201__DPB1_0401	DPAB	XSTUDY_ALL_FEATURE_L1_v4	8	1	5.05339	0.373025	0	0	0	0	0	1
DPA1_0201__DPB1_1101	DPAB	XSTUDY_ALL_FEATURE_L1_v4	35	20	47.2469	17.1769	2	14	-0.57579	-5.26307	22	14
DPA1_0202	DPA	XSTUDY_ALL_FEATURE_L1_v4	17	24	14.3077	8.37014	0	10	0	-1.95244	2	9
DPA1_0202__DPB1_0101	DPAB	XSTUDY_ALL_FEATURE_L1_v4	52	28	47.7755	18.9897	1	16	-0.464414	-4.67546	57	47
DPA1_0301	DPA	XSTUDY_ALL_FEATURE_L1_v4	17	14	26.5831	11.3908	0	9	0	-3.51261	9	6
DPB1_0101	DPB	XSTUDY_ALL_FEATURE_L1_v4	41	62	39.0214	25.7132	2	44	-0.528815	-9.9438	13	88
DPB1_0201	DPB	XSTUDY_ALL_FEATURE_L1_v4	29	73	24.3604	27.3294	1	37	-1.05225	-7.08922	9	58
DPB1_0301	DPB	XSTUDY_ALL_FEATURE_L1_v4	39	64	29.1062	21.87	2	43	-0.432677	-7.98263	20	69
DPB1_0401	DPB	XSTUDY_ALL_FEATURE_L1_v4	26	64	15.1179	19.8417	5	31	-1.40164	-3.87668	14	29
DPB1_0402	DPB	XSTUDY_ALL_FEATURE_L1_v4	28	70	23.6402	22.4691	3	45	-0.30824	-10.1124	11	46
DPB1_1101	DPB	XSTUDY_ALL_FEATURE_L1_v4	30	21	40.1298	19.3412	3	9	-1.51168	-4.56447	11	17
DQA1_0101	DQA	XSTUDY_ALL_FEATURE_L1_v4	60	243	20.5907	55.4367	6	190	-0.752626	-26.75	243	1279
DQA1_0101__DQB1_0302	DQAB	XSTUDY_ALL_FEATURE_L1_v4	29	12	22.1871	4.59541	2	7	-0.594957	-2.84614	5	5
DQA1_0101__DQB1_0501	DQAB	XSTUDY_ALL_FEATURE_L1_v4	92	190	24.5279	42.6944	6	144	-0.429426	-19.5358	758	1451
DQA1_0102	DQA	XSTUDY_ALL_FEATURE_L1_v4	66	272	32.9489	50.7644	8	244	-0.911165	-31.4292	120	1082
DQA1_0102__DQB1_0201	DQAB	XSTUDY_ALL_FEATURE_L1_v4	29	13	9.88254	2.00878	1	0	-0.147316	0	50	28
DQA1_0102__DQB1_0302	DQAB	XSTUDY_ALL_FEATURE_L1_v4	31	2	26.057	1.52774	6	4	-2.22229	-2.2831	10	4
DQA1_0102__DQB1_0602	DQAB	XSTUDY_ALL_FEATURE_L1_v4	136	303	59.8022	89.0364	6	284	-0.743835	-59.552	2277	2237
DQA1_0102__DQB1_0604	DQAB	XSTUDY_ALL_FEATURE_L1_v4	66	49	39.2328	21.1754	3	32	-1.00789	-6.77722	238	221
DQA1_0103	DQA	XSTUDY_ALL_FEATURE_L1_v4	62	90	42.1538	31.3421	10	75	-3.20223	-21.4418	97	186
DQA1_0103__DQB1_0603	DQAB	XSTUDY_ALL_FEATURE_L1_v4	94	59	37.2618	19.6802	7	34	-1.60053	-7.26325	686	376
DQA1_0201	DQA	XSTUDY_ALL_FEATURE_L1_v4	148	533	88.3451	179.293	18	432	-5.20531	-126.711	201	988
DQA1_0201__DQB1_0202	DQAB	XSTUDY_ALL_FEATURE_L1_v4	68	166	29.3155	36.4597	7	112	-0.83019	-20.0037	381	1024
DQA1_0301	DQA	XSTUDY_ALL_FEATURE_L1_v4	64	72	22.9105	19.8187	21	61	-5.52402	-8.77773	39	115
DQA1_0301__DQB1_0201	DQAB	XSTUDY_ALL_FEATURE_L1_v4	44	55	30.467	17.0793	11	26	-2.7923	-6.71354	23	50
DQA1_0301__DQB1_0301	DQAB	XSTUDY_ALL_FEATURE_L1_v4	17	13	12.5224	9.28968	2	3	-0.89448	-1.18115	11	8
DQA1_0301__DQB1_0302	DQAB	XSTUDY_ALL_FEATURE_L1_v4	113	72	51.8051	17.938	26	65	-6.75902	-9.97071	78	139
DQA1_0301__DQB1_0501	DQAB	XSTUDY_ALL_FEATURE_L1_v4	20	11	7.64211	2.9677	0	0	0	0	27	28
DQA1_0303	DQA	XSTUDY_ALL_FEATURE_L1_v4	74	74	37.2532	30.2321	5	53	-0.80702	-13.9777	242	245
DQA1_0401	DQA	XSTUDY_ALL_FEATURE_L1_v4	37	44	36.4353	27.8706	4	40	-1.01358	-13.4288	65	88
DQA1_0401__DQB1_0402	DQAB	XSTUDY_ALL_FEATURE_L1_v4	49	43	42.3973	20.3425	4	19	-0.42496	-7.45689	129	127
DQA1_0501	DQA	XSTUDY_ALL_FEATURE_L1_v4	64	209	23.7704	42.6289	19	191	-2.57856	-28.4398	167	766
DQA1_0501__DQB1_0201	DQAB	XSTUDY_ALL_FEATURE_L1_v4	847	673	328.395	161.829	424	782	-126.517	-161.792	896	351
DQA1_0501__DQB1_0301	DQAB	XSTUDY_ALL_FEATURE_L1_v4	26	13	19.4218	4.4684	0	5	0	-1.7471	12	2
DQA1_0501__DQB1_0302	DQAB	XSTUDY_ALL_FEATURE_L1_v4	46	45	32.0504	15.1199	6	21	-3.21798	-5.05576	22	45
DQA1_0501__DQB1_0501	DQAB	XSTUDY_ALL_FEATURE_L1_v4	25	15	6.6611	5.1166	0	0	0	0	64	22
DQA1_0505	DQA	XSTUDY_ALL_FEATURE_L1_v4	32	74	8.23288	8.80026	0	32	0	-3.30493	602	3715
DQA1_0505__DQB1_0301	DQAB	XSTUDY_ALL_FEATURE_L1_v4	43	55	6.80514	8.01743	0	16	0	-1.00744	931	2048
DQB1_0201	DQB	XSTUDY_ALL_FEATURE_L1_v4	57	195	20.6533	39.5432	17	158	-1.9841	-21.8228	309	1394
DQB1_0202	DQB	XSTUDY_ALL_FEATURE_L1_v4	18	53	6.46215	7.49356	0	19	0	-1.2247	326	1390
DQB1_0301	DQB	XSTUDY_ALL_FEATURE_L1_v4	62	212	33.0916	49.8966	4	179	-0.274045	-27.0338	84	419
DQB1_0302	DQB	XSTUDY_ALL_FEATURE_L1_v4	69	101	38.4843	26.533	14	96	-3.45233	-16.2132	60	214
DQB1_0303	DQB	XSTUDY_ALL_FEATURE_L1_v4	60	48	49.4331	20.5879	2	40	-0.106664	-11.1416	61	71
DQB1_0402	DQB	XSTUDY_ALL_FEATURE_L1_v4	46	63	43.3264	27.2678	2	47	-0.554204	-11.7216	103	155
DQB1_0501	DQB	XSTUDY_ALL_FEATURE_L1_v4	59	203	20.033	47.0475	1	156	-0.00732013	-21.3796	263	1597
DQB1_0602	DQB	XSTUDY_ALL_FEATURE_L1_v4	42	194	37.2786	59.583	2	183	-0.39221	-35.1791	476	2597
DQB1_0603	DQB	XSTUDY_ALL_FEATURE_L1_v4	54	71	34.4064	23.7422	3	50	-0.489836	-10.5488	207	470
DQB1_0604	DQB	XSTUDY_ALL_FEATURE_L1_v4	52	53	36.7103	23.0975	5	29	-1.08588	-6.21995	172	257
DRB1_0101	DR	XSTUDY_ALL_FEATURE_L1_v4	505	687	178.435	150.248	151	693	-39.7374	-133.169	894	653
DRB1_0301	DR	XSTUDY_ALL_FEATURE_L1_v4	77	177	41.9505	62.9461	9	164	-1.52792	-35.6422	317	1638
DRB1_0401	DR	XSTUDY_ALL_FEATURE_L1_v4	134	144	26.4133	33.2349	21	106	-2.36541	-16.8706	1555	1265
DRB1_0402	DR	XSTUDY_ALL_FEATURE_L1_v4	83	56	95.1389	54.9985	9	38	-5.84558	-20.9759	350	156
DRB1_0404	DR	XSTUDY_ALL_FEATURE_L1_v4	50	34	10.0603	5.3544	0	2	0	-0.295062	730	694
DRB1_0701	DR	XSTUDY_ALL_FEATURE_L1_v4	147	286	62.3094	86.7694	4	246	-0.834993	-57.6453	1215	1644
DRB1_0801	DR	XSTUDY_ALL_FEATURE_L1_v4	70	51	59.5995	34.3345	4	28	-1.19008	-9.43897	241	208
DRB1_1101	DR	XSTUDY_ALL_FEATURE_L1_v4	65	101	26.7434	24.7691	8	65	-1.4507	-12.2787	824	852
DRB1_1301	DR	XSTUDY_ALL_FEATURE_L1_v4	58	72	31.6296	29.325	6	53	-2.04252	-11.7256	157	379
DRB1_1302	DR	XSTUDY_ALL_FEATURE_L1_v4	103	79	40.1371	26.9515	7	52	-1.18301	-11.3074	475	305
DRB1_1501	DR	XSTUDY_ALL_FEATURE_L1_v4	93	254	50.8825	78.0367	3	280	-0.485518	-49.4046	654	3102
DRB3_0101	DR	XSTUDY_ALL_FEATURE_L1_v4	60	111	27.1052	30.6831	1	75	-0.246985	-11.1076	94	407
DRB3_0202	DR	XSTUDY_ALL_FEATURE_L1_v4	30	75	20.8262	20.8457	0	33	0	-5.65487	10	59
DRB3_0301	DR	XSTUDY_ALL_FEATURE_L1_v4	46	54	33.7921	20.1521	1	15	-0.012278	-3.61512	77	154
DRB3_9901	DR	XSTUDY_ALL_FEATURE_L1_v4	13	3	16.1645	1.88571	1	0	-0.0749197	0	2	3
DRB4_0101	DR	XSTUDY_ALL_FEATURE_L1_v4	31	46	16.937	12.4856	1	21	-0.480592	-3.20687	14	27
DRB4_0103	DR	XSTUDY_ALL_FEATURE_L1_v4	46	34	16.113	8.20571	2	24	-0.45268	-2.3647	17	23
DRB4_9901	DR	XSTUDY_ALL_FEATURE_L1_v4	16	5	13.1923	4.11515	0	1	0	-0.0187168	2	3
DRB5_0101	DR	XSTUDY_ALL_FEATURE_L1_v4	40	64	26.461	20.9936	1	20	-0.0206963	-2.54433	148	349
binary	locus	model	count_nonzero_pos_edit0	count_nonzero_pos_edit1	sum_pos_edit0	sum_pos_edit1	count_nonzero_neg_edit0	count_nonzero_neg_edit1	sum_neg_edit0	sum_neg_edit1	count_zero_edit0	count_zero_edit1
A_0202	A	XSTUDY_ALL_FEATURE_L1_v7	11	4	12.6201	4.08289	0	0	0	0	7	8
A_0205	A	XSTUDY_ALL_FEATURE_L1_v7	20	28	36.3799	26.6992	0	10	0	-5.95482	42	53
A_2501	A	XSTUDY_ALL_FEATURE_L1_v7	41	33	43.4167	24.0473	0	24	0	-9.53946	42	67
A_3001	A	XSTUDY_ALL_FEATURE_L1_v7	27	35	26.0939	32.2508	1	9	-0.200296	-3.29958	58	84
A_3301	A	XSTUDY_ALL_FEATURE_L1_v7	34	43	32.0824	29.1179	0	12	0	-4.83765	99	83
A_3303	A	XSTUDY_ALL_FEATURE_L1_v7	38	26	69.2068	30.1663	2	15	-0.0910637	-6.64068	109	77
A_6802	A	XSTUDY_ALL_FEATURE_L1_v7	19	17	11.3936	7.95876	0	0	0	0	61	47
B_1302	B	XSTUDY_ALL_FEATURE_L1_v7	46	84	117.743	139.188	5	49	-4.19038	-42.2902	72	98
B_1401	B	XSTUDY_ALL_FEATURE_L1_v7	9	14	7.78584	8.21149	0	0	0	0	33	27
B_1503	B	XSTUDY_ALL_FEATURE_L1_v7	36	26	76.4453	38.6218	5	11	-4.00285	-9.02269	1103	70
B_1510	B	XSTUDY_ALL_FEATURE_L1_v7	20	19	37.9749	27.7132	0	1	0	-0.220246	62	70
B_3502	B	XSTUDY_ALL_FEATURE_L1_v7	33	36	21.8754	24.8071	0	4	0	-0.51915	105	142
B_3503	B	XSTUDY_ALL_FEATURE_L1_v7	44	54	44.8552	36.7335	4	23	-2.56287	-14.6279	124	159
B_3701	B	XSTUDY_ALL_FEATURE_L1_v7	24	29	27.254	24.644	0	6	0	-2.765	48	50
B_3801	B	XSTUDY_ALL_FEATURE_L1_v7	60	71	103.661	74.5732	6	50	-8.03757	-38.0471	158	171
B_3901	B	XSTUDY_ALL_FEATURE_L1_v7	18	15	8.43375	4.02935	0	2	0	-0.651817	45	55
B_3906	B	XSTUDY_ALL_FEATURE_L1_v7	15	12	25.4789	21.962	1	2	-0.38544	-0.694282	2	6
B_4002	B	XSTUDY_ALL_FEATURE_L1_v7	22	19	35.1649	22.3969	1	6	-0.404793	-4.08358	25	17
B_4101	B	XSTUDY_ALL_FEATURE_L1_v7	20	23	53.7121	41.4903	1	7	-0.711082	-5.51169	18	20
B_4201	B	XSTUDY_ALL_FEATURE_L1_v7	24	63	31.4451	47.1817	3	23	-1.32021	-8.68359	1011	364
B_4501	B	XSTUDY_ALL_FEATURE_L1_v7	21	18	28.1308	17.7998	0	6	0	-3.41237	20	22
B_4901	B	XSTUDY_ALL_FEATURE_L1_v7	72	66	277.076	136.674	2	49	-0.631729	-81.3555	33	34
B_5001	B	XSTUDY_ALL_FEATURE_L1_v7	40	21	49.8082	17.5166	3	2	-1.12082	-0.723657	46	51
B_5201	B	XSTUDY_ALL_FEATURE_L1_v7	22	17	45.0204	37.5299	2	5	-0.439438	-6.19881	60	39
B_5301	B	XSTUDY_ALL_FEATURE_L1_v7	8	11	7.79427	6.50972	0	0	0	0	37	32
B_5501	B	XSTUDY_ALL_FEATURE_L1_v7	40	43	75.6612	39.8099	1	18	-0.0366576	-10.1261	73	71
B_5801	B	XSTUDY_ALL_FEATURE_L1_v7	37	35	35.7881	23.0764	1	20	-0.585924	-10.3127	80	72
B_5802	B	XSTUDY_ALL_FEATURE_L1_v7	8	16	4.92456	8.49307	0	0	0	0	1694	178
C_0302	C	XSTUDY_ALL_FEATURE_L1_v7	23	20	43.4658	12.4744	0	1	0	-0.00864883	77	44
C_0704	C	XSTUDY_ALL_FEATURE_L1_v7	14		24.4989		1		-0.0236222		1
C_0801	C	XSTUDY_ALL_FEATURE_L1_v7	11	26	7.66939	12.8043	0	0	0	0	412	113
C_1202	C	XSTUDY_ALL_FEATURE_L1_v7	30	29	171.861	90.6849	0	18	0	-30.9353	16	8
C_1402	C	XSTUDY_ALL_FEATURE_L1_v7	29	18	41.7693	16.2799	0	3	0	-2.74797	22	28
C_1701	C	XSTUDY_ALL_FEATURE_L1_v7	57	85	122.177	107.992	7	50	-5.42312	-53.4366	104	87
DPA1_0103__DPB1_0202	DPAB	XSTUDY_ALL_FEATURE_L1_v7	19	16	48.7076	15.7055	1	6	-0.282004	-3.22332	11	10
DPA1_0103__DPB1_0501	DPAB	XSTUDY_ALL_FEATURE_L1_v7	15	22	27.0347	24.327	0	4	0	-2.14608	11	17
DPA1_0103__DPB1_0601	DPAB	XSTUDY_ALL_FEATURE_L1_v7	15	19	6.85072	7.9047	1	1	-0.221717	-0.0130383	107	115
DPA1_0103__DPB1_1001	DPAB	XSTUDY_ALL_FEATURE_L1_v7	16	13	29.606	15.896	0	3	0	-2.59037	8	6
DPA1_0103__DPB1_10501	DPAB	XSTUDY_ALL_FEATURE_L1_v7	1		1.49995		0		0		0
DPA1_0103__DPB1_1101	DPAB	XSTUDY_ALL_FEATURE_L1_v7	34	23	43.0636	20.5855	0	14	0	-7.96	22	33
DPA1_0103__DPB1_1301	DPAB	XSTUDY_ALL_FEATURE_L1_v7	7	15	5.99084	9.96455	0	0	0	0	62	45
DPA1_0103__DPB1_1401	DPAB	XSTUDY_ALL_FEATURE_L1_v7	6	10	7.15186	9.25549	0	0	0	0	11	11
DPA1_0103__DPB1_1501	DPAB	XSTUDY_ALL_FEATURE_L1_v7	14	10	34.8695	19.1014	0	1	0	-1.22211	7	5
DPA1_0103__DPB1_1701	DPAB	XSTUDY_ALL_FEATURE_L1_v7	11	13	5.72448	7.88506	0	0	0	0	26	15
DPA1_0103__DPB1_1801	DPAB	XSTUDY_ALL_FEATURE_L1_v7	10	36	3.23028	9.1377	0	2	0	-0.743312	29	194
DPA1_0104	DPA	XSTUDY_ALL_FEATURE_L1_v7	11	9	25.6667	18.5801	1	2	-0.518891	-1.73854	3	0
DPA1_0104__DPB1_1501	DPAB	XSTUDY_ALL_FEATURE_L1_v7	10	9	31.1381	18.0662	1	3	-0.0145948	-1.18796	6	2
DPA1_0201__DPB1_0301	DPAB	XSTUDY_ALL_FEATURE_L1_v7	14	11	32.8723	14.3903	1	6	-0.140421	-4.70412	18	9
DPA1_0201__DPB1_0402	DPAB	XSTUDY_ALL_FEATURE_L1_v7	6	8	10.359	9.60318	2	0	-0.561626	0	1	1
DPA1_0201__DPB1_0501	DPAB	XSTUDY_ALL_FEATURE_L1_v7	7		12.8068		0		0		26
DPA1_0201__DPB1_0901	DPAB	XSTUDY_ALL_FEATURE_L1_v7	4	6	5.89816	6.21154	0	0	0	0	539	58
DPA1_0201__DPB1_1001	DPAB	XSTUDY_ALL_FEATURE_L1_v7	23	18	23.1643	17.4772	1	8	-0.146477	-2.37085	11	14
DPA1_0201__DPB1_1301	DPAB	XSTUDY_ALL_FEATURE_L1_v7	28	31	33.859	24.99	0	15	0	-5.77452	24	32
DPA1_0201__DPB1_1401	DPAB	XSTUDY_ALL_FEATURE_L1_v7	16	10	30.0301	16.9113	0	4	0	-1.55039	14	16
DPA1_0201__DPB1_1701	DPAB	XSTUDY_ALL_FEATURE_L1_v7	33	31	35.6217	25.5771	2	13	-0.557813	-6.5308	53	38
DPA1_0202__DPB1_0201	DPAB	XSTUDY_ALL_FEATURE_L1_v7	14	19	42.9752	25.6349	1	4	-1.54514	-2.01638	20	15
DPA1_0202__DPB1_0401	DPAB	XSTUDY_ALL_FEATURE_L1_v7	12	8	16.4304	6.85849	1	4	-0.371861	-0.881201	4	2
DPA1_0202__DPB1_0501	DPAB	XSTUDY_ALL_FEATURE_L1_v7	14	27	8.66975	10.6383	0	2	0	-0.0217389	27	69
DPA1_0301__DPB1_0101	DPAB	XSTUDY_ALL_FEATURE_L1_v7	23	51	61.2961	79.6215	2	18	-3.10406	-12.3696	1234	192
DPA1_0301__DPB1_0402	DPAB	XSTUDY_ALL_FEATURE_L1_v7	1		2.7726		0		0		0
DPA1_0301__DPB1_10501	DPAB	XSTUDY_ALL_FEATURE_L1_v7	2	6	12.5458	14.7281	0	3	0	-2.98007	0	0
DPB1_0202	DPB	XSTUDY_ALL_FEATURE_L1_v7	18	22	40.6241	20.6364	0	8	0	-5.73103	12	10
DPB1_0501	DPB	XSTUDY_ALL_FEATURE_L1_v7	24	41	28.8621	33.1096	0	19	0	-7.43412	9	49
DPB1_0601	DPB	XSTUDY_ALL_FEATURE_L1_v7	37	41	32.8706	25.5739	7	16	-4.63797	-4.69414	77	79
DPB1_0901	DPB	XSTUDY_ALL_FEATURE_L1_v7	4	6	5.5557	6.23301	0	0	0	0	544	62
DPB1_1001	DPB	XSTUDY_ALL_FEATURE_L1_v7	15	18	20.1787	18.4434	0	6	0	-2.0921	9	16
DPB1_10501	DPB	XSTUDY_ALL_FEATURE_L1_v7	2		4.63107		0		0		0
DPB1_1301	DPB	XSTUDY_ALL_FEATURE_L1_v7	9	18	6.50221	8.86178	0	0	0	0	29	72
DPB1_1401	DPB	XSTUDY_ALL_FEATURE_L1_v7	17	16	25.9349	17.1895	0	2	0	-0.876121	20	22
DPB1_1501	DPB	XSTUDY_ALL_FEATURE_L1_v7	18	13	41.9707	19.0151	0	1	0	-1.07414	21	7
DPB1_1701	DPB	XSTUDY_ALL_FEATURE_L1_v7	25	36	35.5995	27.3908	1	11	-0.122002	-5.19813	27	36
DPB1_1801	DPB	XSTUDY_ALL_FEATURE_L1_v7	23	34	25.6164	44.2221	1	9	-0.0286264	-2.77389	10	45
DQA1_0101__DQB1_0201	DQAB	XSTUDY_ALL_FEATURE_L1_v7	20	31	5.19714	9.08771	0	2	0	-0.0315331	55	98
DQA1_0101__DQB1_0202	DQAB	XSTUDY_ALL_FEATURE_L1_v7	11	22	4.69235	11.8816	0	1	0	-0.0501711	65	81
DQA1_0101__DQB1_0301	DQAB	XSTUDY_ALL_FEATURE_L1_v7	31	46	35.8731	36.6507	4	29	-1.14136	-14.5941	35	29
DQA1_0101__DQB1_0503	DQAB	XSTUDY_ALL_FEATURE_L1_v7	8	13	6.80389	7.93385	0	0	0	0	74	42
DQA1_0101__DQB1_0602	DQAB	XSTUDY_ALL_FEATURE_L1_v7	35	30	34.8687	14.1504	1	13	-0.180163	-4.79573	66	115
DQA1_0102__DQB1_0202	DQAB	XSTUDY_ALL_FEATURE_L1_v7	21	29	5.30856	10.6671	0	1	0	-0.0785538	148	247
DQA1_0102__DQB1_0301	DQAB	XSTUDY_ALL_FEATURE_L1_v7	16	43	8.36847	9.30315	0	12	0	-1.39006	41	233
DQA1_0102__DQB1_0402	DQAB	XSTUDY_ALL_FEATURE_L1_v7	22	19	31.0892	30.5534	0	2	0	-0.487008	72	46
DQA1_0102__DQB1_0501	DQAB	XSTUDY_ALL_FEATURE_L1_v7	39	49	42.4317	28.1033	6	27	-1.95569	-11.0844	47	83
DQA1_0102__DQB1_0502	DQAB	XSTUDY_ALL_FEATURE_L1_v7	14	26	8.94418	7.26847	0	2	0	-0.19056	225	348
DQA1_0102__DQB1_0609	DQAB	XSTUDY_ALL_FEATURE_L1_v7	16	25	6.48907	12.3616	0	1	0	-0.0121694	124	96
DQA1_0103__DQB1_0201	DQAB	XSTUDY_ALL_FEATURE_L1_v7	25	9	50.7498	7.90965	2	8	-1.37035	-2.15009	688	87
DQA1_0103__DQB1_0202	DQAB	XSTUDY_ALL_FEATURE_L1_v7	10	9	8.77204	7.09794	0	0	0	0	36	18
DQA1_0103__DQB1_0301	DQAB	XSTUDY_ALL_FEATURE_L1_v7	9	14	8.05291	9.59247	0	0	0	0	16	12
DQA1_0103__DQB1_0302	DQAB	XSTUDY_ALL_FEATURE_L1_v7	15	13	10.2795	5.31328	0	0	0	0	712	86
DQA1_0103__DQB1_0601	DQAB	XSTUDY_ALL_FEATURE_L1_v7	30	24	48.6981	28.7518	0	3	0	-0.605707	608	116
DQA1_0104	DQA	XSTUDY_ALL_FEATURE_L1_v7	44	40	48.8391	23.6646	1	7	-0.125958	-4.23406	124	157
DQA1_0104__DQB1_0503	DQAB	XSTUDY_ALL_FEATURE_L1_v7	116	48	93.5833	29.5525	8	47	-3.17759	-20.9521	179	94
DQA1_0201__DQB1_0201	DQAB	XSTUDY_ALL_FEATURE_L1_v7	21	23	8.94249	6.78268	0	1	0	-0.301437	52	85
DQA1_0201__DQB1_0301	DQAB	XSTUDY_ALL_FEATURE_L1_v7	32	39	42.9675	23.0482	5	28	-1.26171	-11.3284	22	43
DQA1_0201__DQB1_0302	DQAB	XSTUDY_ALL_FEATURE_L1_v7	29	28	36.2207	19.0487	4	11	-2.89629	-4.05299	18	21
DQA1_0201__DQB1_0303	DQAB	XSTUDY_ALL_FEATURE_L1_v7	44	70	24.1585	31.3851	1	38	-0.0918652	-10.8615	155	283
DQA1_0201__DQB1_0402	DQAB	XSTUDY_ALL_FEATURE_L1_v7	29	15	33.6067	10.5627	0	2	0	-0.590639	48	59
DQA1_0201__DQB1_0501	DQAB	XSTUDY_ALL_FEATURE_L1_v7	13	25	6.11076	10.9915	0	0	0	0	79	117
DQA1_0201__DQB1_0602	DQAB	XSTUDY_ALL_FEATURE_L1_v7	47	49	43.8308	38.6095	2	20	-0.329406	-6.17716	151	178
DQA1_0301__DQB1_0202	DQAB	XSTUDY_ALL_FEATURE_L1_v7	8	19	3.44685	9.0288	0	0	0	0	14	16
DQA1_0301__DQB1_0303	DQAB	XSTUDY_ALL_FEATURE_L1_v7	15		23.8744		0		0		0
DQA1_0301__DQB1_0402	DQAB	XSTUDY_ALL_FEATURE_L1_v7	6	3	6.91842	2.86315	0	0	0	0	2	2
DQA1_0301__DQB1_0602	DQAB	XSTUDY_ALL_FEATURE_L1_v7	14	12	6.86835	3.15864	0	2	0	-0.208454	78	76
DQA1_0301__DQB1_0603	DQAB	XSTUDY_ALL_FEATURE_L1_v7	8	7	5.88803	4.87352	0	0	0	0	13	6
DQA1_0301__DQB1_0604	DQAB	XSTUDY_ALL_FEATURE_L1_v7	11	13	8.26468	5.92738	0	0	0	0	30	32
DQA1_0303__DQB1_0301	DQAB	XSTUDY_ALL_FEATURE_L1_v7	37	36	16.6588	13.4124	2	12	-0.597786	-1.97179	242	283
DQA1_0303__DQB1_0302	DQAB	XSTUDY_ALL_FEATURE_L1_v7	21	20	53.4186	25.4838	4	17	-2.52517	-8.62222	29	42
DQA1_0401__DQB1_0301	DQAB	XSTUDY_ALL_FEATURE_L1_v7	18	22	45.1451	21.7809	1	3	-0.564152	-1.58599	391	63
DQA1_0401__DQB1_0302	DQAB	XSTUDY_ALL_FEATURE_L1_v7	10	3	10.3099	2.37675	0	0	0	0	374	43
DQA1_0501__DQB1_0202	DQAB	XSTUDY_ALL_FEATURE_L1_v7	19	12	11.4294	3.06381	0	0	0	0	19	37
DQA1_0501__DQB1_0303	DQAB	XSTUDY_ALL_FEATURE_L1_v7	12	9	7.28772	5.33884	0	0	0	0	13	9
DQA1_0501__DQB1_0402	DQAB	XSTUDY_ALL_FEATURE_L1_v7	7	9	8.07575	7.08826	0	0	0	0	24	25
DQA1_0501__DQB1_0602	DQAB	XSTUDY_ALL_FEATURE_L1_v7	18	23	8.70715	6.92185	0	2	0	-0.443351	76	82
DQA1_0501__DQB1_0603	DQAB	XSTUDY_ALL_FEATURE_L1_v7	8	11	6.47449	8.35454	0	0	0	0	48	18
DQA1_0501__DQB1_0604	DQAB	XSTUDY_ALL_FEATURE_L1_v7	13	16	8.38073	5.62856	0	0	0	0	45	36
DQA1_0601	DQA	XSTUDY_ALL_FEATURE_L1_v7	56	45	160.163	74.1186	6	53	-5.75699	-44.6089	455	150
DQA1_0601__DQB1_0301	DQAB	XSTUDY_ALL_FEATURE_L1_v7	45	34	153.802	61.6059	4	38	-1.73068	-40.5605	428	81
DQB1_0319	DQB	XSTUDY_ALL_FEATURE_L1_v7	16	16	35.8205	21.6573	0	2	0	-0.770417	63	48
DQB1_0502	DQB	XSTUDY_ALL_FEATURE_L1_v7	50	83	72.2634	58.1013	0	38	0	-16.9	194	363
DQB1_0503	DQB	XSTUDY_ALL_FEATURE_L1_v7	80	114	71.8618	65.7189	0	92	0	-29.5819	346	649
DQB1_0601	DQB	XSTUDY_ALL_FEATURE_L1_v7	71	38	200.193	46.9215	2	34	-0.786181	-39.2313	510	53
DQB1_0609	DQB	XSTUDY_ALL_FEATURE_L1_v7	31	39	26.1817	32.0471	3	14	-1.97606	-3.84702	106	99
DRB1_0102	DR	XSTUDY_ALL_FEATURE_L1_v7	59	38	40.2117	16.0493	0	22	0	-5.82794	339	415
DRB1_0103	DR	XSTUDY_ALL_FEATURE_L1_v7	28	24	51.7582	26.4626	1	8	-0.0765438	-4.72759	150	89
DRB1_0302	DR	XSTUDY_ALL_FEATURE_L1_v7	31	31	41.7333	28.8107	0	16	0	-4.27705	2421	588
DRB1_0403	DR	XSTUDY_ALL_FEATURE_L1_v7	10	12	7.13156	7.10044	0	1	0	-0.621486	120	51
DRB1_0405	DR	XSTUDY_ALL_FEATURE_L1_v7	40	49	20.7194	20.1143	0	13	0	-3.14125	269	383
DRB1_0407	DR	XSTUDY_ALL_FEATURE_L1_v7	22	15	24.5797	12.6613	0	4	0	-1.85103	135	70
DRB1_0804	DR	XSTUDY_ALL_FEATURE_L1_v7	27	33	80.2709	52.429	0	4	0	-4.02883	52	44
DRB1_0901	DR	XSTUDY_ALL_FEATURE_L1_v7	33	62	21.3906	31.985	1	35	-0.280282	-8.26893	203	335
DRB1_1001	DR	XSTUDY_ALL_FEATURE_L1_v7	40	44	88.1962	51.5276	1	29	-0.0592825	-21.5103	136	147
DRB1_1104	DR	XSTUDY_ALL_FEATURE_L1_v7	30	36	8.91702	8.10876	0	4	0	-0.295708	430	671
DRB1_1201	DR	XSTUDY_ALL_FEATURE_L1_v7	43	24	47.0476	13.4746	0	8	0	-2.06244	77	75
DRB1_1202	DR	XSTUDY_ALL_FEATURE_L1_v7	36	31	54.8854	27.8805	0	11	0	-3.35709	520	198
DRB1_1303	DR	XSTUDY_ALL_FEATURE_L1_v7	30	14	37.0477	11.1601	0	2	0	-0.416143	45	17
DRB1_1401	DR	XSTUDY_ALL_FEATURE_L1_v7	7	15	5.71708	7.84397	0	0	0	0	134	103
DRB1_1454	DR	XSTUDY_ALL_FEATURE_L1_v7	23	19	14.114	6.55	0	0	0	0	167	135
DRB1_1502	DR	XSTUDY_ALL_FEATURE_L1_v7	82	60	95.5969	46.3045	0	40	0	-14.5229	650	215
DRB1_1503	DR	XSTUDY_ALL_FEATURE_L1_v7	76	78	81.6831	47.5168	1	77	-0.0577591	-26.1779	338	476
DRB1_1601	DR	XSTUDY_ALL_FEATURE_L1_v7	57	56	71.8727	47.8309	1	33	-0.371233	-15.1963	306	249
DRB5_0202	DR	XSTUDY_ALL_FEATURE_L1_v7	17	24	16.0178	14.5269	0	0	0	0	40	52

## Sheet: dictionary
S3	Feature Count and Sum of Positive and Negative Weights by Allele After L1 Regression
	allele	Common HLA allele model allele statistically associated with a TCR
	locus	HLA locus (e.g., HLA-A, HLA-DQA, HLA-DR) or heterodimer (e.g., DQAB)
	model	Name of classification model (v4 common allele model)
	count_nonzero_pos_edit0	Count of non-zero positive weight exact features after L1 regression
	count_nonzero_pos_edit1	Count of non-zero positive weight near-exact features after L1 regression
	sum_pos_edit0	Sum of positive weights for exact features after L1 regression
	sum_pos_edit1	Sum of positive weights for near-exact features after L1 regression
	count_nonzero_neg_edit0	Count of non-zero negative weight exact features after L1 regression
	count_nonzero_neg_edit1	Count of non-zero negative weight near-exact features after L1 regression
	sum_neg_edit0	Sum of negative weights for exact features after L1 regression
	sum_neg_edit1	Sum of negative weights for near-exact features after L1 regression
	count_zero_edit0	Count of zero-weight exact features after L1 regression
	count_zero_edit1	Count of zero-weight near-exact features after L1 regression
