# Supplementary material for: TCR2HLA: Calibrated inference of HLA genotypes from TCR repertoires enables identification of immunologically relevant metaclonotypes
Source: PLoS Comput Biol. 2026 Jan 16;22(1):e1013767. doi: 10.1371/journal.pcbi.1013767 (PMC12810895; doi:10.1371/journal.pcbi.1013767)
Supplement: S4 Table — (XLSX) [file pcbi.1013767.s004.xlsx]

## Sheet: S4
S4	Age and TCR Diversity by Validation and Training Dataset
Validation datasets
	dataset	variable	repertoires (n)	mean	median	IQR	range	min unique TCRb inclusion criteria
	Rawat et al. Cohort 3 (Primary validation, high-diversity DNA TCRseq)	age	142	45.8592	49	[31.0-61.0]	[19.0-65.0]	25000
		log10(unique TCRb)	142	4.86084	4.7296	[4.6-5.0]	[4.5-5.6]	25000
	Towlerton et al. (Lower diversity, DNA TCRseq)	age	188	41.7872	43	[33.0-50.0]	[23.0-62.0]	5000
		log10(unique TCRb)	188	4.40089	4.43327	[4.3-4.6]	[3.8-4.8]	5000
	Nolan et al. (high diversity, DNA TCRseq)	age	43	46.8605	49	[35.0-57.5]	[27.0-65.0]	25000
		log10(unique TCRb)	43	4.85839	4.77584	[4.7-4.9]	[4.5-5.5]	25000
	Mitchell et al. (Children, TCRseq)	age	345	8.65268	8.4	[4.2-12.5]	[0.7-29.4]	25000
		log10(unique TCRb)	345	5.09733	5.12099	[5.0-5.2]	[4.4-5.5]	25000
Training data
		age	3014	32.6246	32	[17.1-45.0]	[1.0-89.0]
	Full Training Data: Rawat et al. Cohort 1 and 2, Emerson et al., Elyanow et al., Muscovsi et al. (DNA TCRseq)	log10(unique TCRb)	3125	5.02553	5.03422	[4.9-5.2]	[2.8-5.6]
