# Supplementary material for: TCR2HLA: Calibrated inference of HLA genotypes from TCR repertoires enables identification of immunologically relevant metaclonotypes
Source: PLoS Comput Biol. 2026 Jan 16;22(1):e1013767. doi: 10.1371/journal.pcbi.1013767 (PMC12810895; doi:10.1371/journal.pcbi.1013767)
Supplement: S5 Table — (XLSX) [file pcbi.1013767.s005.xlsx]

## Sheet: S5
S5	Allele Prevalence by Dataset
locus	binary	binary_imgt	TOW	TOWA	TOWB	VAL	VALB	MIRA	ROS	ROSA	ROSB	TRAIN	MUSVOSVI
A	A_0101	A*01:01	0.239362	0.205607	0.283951	0.205479	0.3125	0.269841	0.292553	0.3125	0.263158	0.26097	0.125
A	A_0201	A*02:01	0.37234	0.411215	0.320988	0.417808	0.5625	0.492063	0.542553	0.517857	0.578947	0.424942	0.205882
A	A_0301	A*03:01	0.276596	0.317757	0.222222	0.239726	0.25	0.238095	0.260638	0.276786	0.236842	0.202573	0.139706
A	A_1101	A*11:01	0.106383	0.130841	0.0740741	0.116438	0.15625	0.174603	0.12766	0.133929	0.118421	0.095678	0.102941
A	A_2301	A*23:01	0.0425532	0.0560748	0.0246914	0.0410959	0.0625	0.031746	0.0319149	0.0357143	0.0263158	0.0550973	0.0588235
A	A_2402	A*24:02	0.111702	0.0560748	0.185185	0.116438	0.09375	0.222222	0.143617	0.142857	0.144737	0.189376	0.132353
A	A_2601	A*26:01	0.0425532	0.0560748	0.0246914	0.0410959	0.03125	0.047619	0.0425532	0.0267857	0.0657895	0.0587265	0.0698529
A	A_2902	A*29:02	0.0744681	0.0841121	0.0617284	0.0616438	0	0.047619	0.0265957	0.0178571	0.0394737	0.0699439	0.0625
A	A_3002	A*30:02	0.0638298	0.0560748	0.0740741	0.0479452	0.03125		0.0106383	0.0178571	0	0.0445398	0.0441176
A	A_3101	A*31:01	0.0691489	0.0934579	0.037037	0.0616438	0.03125	0.031746	0.0531915	0.0446429	0.0657895	0.0511382	0.0183824
A	A_3201	A*32:01	0.106383	0.121495	0.0864198	0.0547945	0	0.031746	0.0904255	0.125	0.0394737	0.0511382	0.0367647
A	A_6801	A*68:01	0.12234	0.196262	0.0246914	0.10274	0.15625	0.0793651	0.0691489	0.0714286	0.0657895	0.0630155	0.0698529
B	B_0702	B*07:02	0.164894	0.224299	0.0864198	0.212329	0.15625	0.253968	0.223404	0.232143	0.210526	0.167216	0.125
B	B_0801	B*08:01	0.164894	0.168224	0.160494	0.150685	0.1875	0.238095	0.191489	0.196429	0.184211	0.226253	0.0955882
B	B_1402	B*14:02	0.117021	0.130841	0.0987654	0.0753425	0.0625	0.0634921	0.0265957	0.0446429	0	0.0455145	0.00735294
B	B_1501	B*15:01	0.0478723	0.0747664	0.0123457	0.0753425	0.21875	0.174603	0.159574	0.178571	0.131579	0.12467	0.0735294
B	B_1801	B*18:01	0.0585106	0.0280374	0.0987654	0.0753425	0.09375	0.0634921	0.0851064	0.0803571	0.0921053	0.0959763	0.0404412
B	B_2705	B*27:05	0.12234	0.102804	0.148148	0.0273973	0.0625	0.015873	0.0851064	0.107143	0.0526316	0.0544195	0.00735294
B	B_3501	B*35:01	0.0531915	0.046729	0.0617284	0.109589	0.125	0.047619	0.106383	0.0892857	0.131579	0.082124	0.0477941
B	B_4001	B*40:01	0.191489	0.130841	0.271605	0.123288	0.125	0.142857	0.111702	0.125	0.0921053	0.105211	0.0441176
B	B_4402	B*44:02	0.218085	0.242991	0.185185	0.0958904	0.21875	0.0952381	0.159574	0.169643	0.144737	0.116425	0.0220588
B	B_4403	B*44:03	0.154255	0.11215	0.209877	0.0890411	0.09375	0.047619	0.0585106	0.0535714	0.0657895	0.101583	0.143382
B	B_5101	B*51:01	0.0212766	0.0280374	0.0123457	0.0821918	0.0625	0.142857	0.12234	0.133929	0.105263	0.0811346	0.0367647
B	B_5701	B*57:01	0.0159574	0.0186916	0.0123457	0.0684932	0.125	0.0634921	0.0638298	0.0446429	0.0921053	0.0432058	0.0257353
C	C_0102	C*01:02	0.0797872	0.102804	0.0493827	0.0684932	0.09375	0.047619	0.0585106	0.0625	0.0526316	0.0550792	0.0220588
C	C_0202	C*02:02	0.0851064	0.046729	0.135802	0.0616438	0.0625	0.0634921	0.12234	0.116071	0.131579	0.0656332	0.0477941
C	C_0303	C*03:03	0.0691489	0.11215	0.0123457	0.116438	0.15625	0.0952381	0.0904255	0.0982143	0.0789474	0.0897098	0.0294118
C	C_0304	C*03:04	0.191489	0.130841	0.271605	0.143836	0.28125	0.174603	0.202128	0.232143	0.157895	0.173483	0.0735294
C	C_0401	C*04:01	0.271277	0.186916	0.382716	0.171233	0.25	0.142857	0.196809	0.1875	0.210526	0.213061	0.367647
C	C_0501	C*05:01	0.191489	0.224299	0.148148	0.109589	0.3125	0.111111	0.154255	0.160714	0.144737	0.152045	0.0110294
C	C_0602	C*06:02	0.0851064	0.121495	0.037037	0.19863	0.28125	0.0952381	0.218085	0.196429	0.25	0.158641	0.264706
C	C_0701	C*07:01	0.212766	0.233645	0.185185	0.191781	0.21875	0.285714	0.292553	0.267857	0.328947	0.305079	0.125
C	C_0702	C*07:02	0.180851	0.252336	0.0864198	0.232877	0.15625	0.333333	0.244681	0.267857	0.210526	0.212731	0.139706
C	C_0802	C*08:02	0.154255	0.149533	0.160494	0.0890411	0.0625	0.0634921	0.037234	0.0625	0	0.0587071	0.0183824
C	C_1203	C*12:03	0.0531915	0.0186916	0.0987654	0.10274	0.03125	0.0634921	0.106383	0.0803571	0.144737	0.0923483	0.0441176
C	C_1502	C*15:02				0.0342466	0.03125	0.111111	0.0478723	0.0625	0.0263158	0.0451847	0.0514706
C	C_1601	C*16:01	0.12766	0.0934579	0.17284	0.136986	0	0.047619	0.0319149	0.0267857	0.0394737	0.076847	0.121324
DPA	DPA1_0103	DPA1*01:03	0.808511	0.831776	0.777778	0.869863	1	0.888889	0.984043	1	0.960526	0.904555	0.673469
DPAB	DPA1_0103__DPB1_0101	DPA1*01:03/DPB1*01:01	0.0425532	0.0373832	0.0493827	0.0753425	0.03125	0.111111	0.0744681	0.0714286	0.0789474	0.122435	0.171429
DPAB	DPA1_0103__DPB1_0201	DPA1*01:03/DPB1*02:01	0.170213	0.168224	0.17284	0.219178	0.1875	0.190476	0.25	0.25	0.25	0.241391	0.232653
DPAB	DPA1_0103__DPB1_0301	DPA1*01:03/DPB1*03:01	0.234043	0.149533	0.345679	0.157534	0.21875	0.0793651	0.244681	0.1875	0.328947	0.168348	0.0857143
DPAB	DPA1_0103__DPB1_0401	DPA1*01:03/DPB1*04:01	0.494681	0.570093	0.395062	0.5	0.78125	0.650794	0.696809	0.758929	0.605263	0.552228	0.044898
DPAB	DPA1_0103__DPB1_0402	DPA1*01:03/DPB1*04:02	0.180851	0.271028	0.0617284	0.150685	0.21875	0.15873	0.218085	0.214286	0.223684	0.163478	0.106122
DPA	DPA1_0201	DPA1*02:01	0.260638	0.299065	0.209877	0.321918	0.21875	0.285714	0.202128	0.1875	0.223684	0.300067	0.408163
DPAB	DPA1_0201__DPB1_0101	DPA1*02:01/DPB1*01:01	0.0851064	0.0654206	0.111111	0.123288	0.03125	0.126984	0.0265957	0.0267857	0.0263158	0.121479	0.167347
DPAB	DPA1_0201__DPB1_0201	DPA1*02:01/DPB1*02:01	0.0691489	0.0560748	0.0864198	0.0273973	0.03125	0.047619	0.037234	0.0267857	0.0526316	0.0478453	0.0489796
DPAB	DPA1_0201__DPB1_0401	DPA1*02:01/DPB1*04:01	0.0638298	0.0934579	0.0246914	0.0753425	0.125	0.174603	0.0957447	0.107143	0.0789474	0.105595
DPAB	DPA1_0201__DPB1_1101	DPA1*02:01/DPB1*11:01	0.0904255	0.130841	0.037037	0.0684932	0.03125		0.0106383	0.0178571	0	0.043434	0.0571429
DPA	DPA1_0202	DPA1*02:02	0.106383	0.0747664	0.148148	0.136986	0	0.126984	0.0319149	0.0267857	0.0394737	0.108506	0.326531
DPAB	DPA1_0202__DPB1_0101	DPA1*02:02/DPB1*01:01	0.0797872	0.0373832	0.135802	0.0958904	0	0.0793651				0.0572005	0.240816
DPA	DPA1_0301	DPA1*03:01	0.0744681	0.0280374	0.135802	0.0547945	0					0.0538776	0.273469
DPB	DPB1_0101	DPB1*01:01	0.164894	0.102804	0.246914	0.164384	0.03125	0.190476	0.0797872	0.0714286	0.0921053	0.175096	0.367347
DPB	DPB1_0201	DPB1*02:01	0.170213	0.168224	0.17284	0.219178	0.1875	0.190476	0.25	0.25	0.25	0.243809	0.232653
DPB	DPB1_0301	DPB1*03:01	0.234043	0.149533	0.345679	0.157534	0.21875	0.0793651	0.244681	0.1875	0.328947	0.169864	0.0897959
DPB	DPB1_0401	DPB1*04:01	0.494681	0.570093	0.395062	0.5	0.78125	0.650794	0.696809	0.758929	0.605263	0.555633	0.0489796
DPB	DPB1_0402	DPB1*04:02	0.180851	0.271028	0.0617284	0.150685	0.21875	0.15873	0.218085	0.214286	0.223684	0.172306	0.110204
DPB	DPB1_1101	DPB1*11:01	0.0904255	0.130841	0.037037	0.0684932	0.03125	0.015873	0.0106383	0.0178571	0	0.0453436	0.0571429
DQA	DQA1_0101	DQA1*01:01	0.111702	0.149533	0.0617284	0.178082	0.25	0.190476	0.196809	0.214286	0.171053	0.206603	0.121324
DQAB	DQA1_0101__DQB1_0302	DQA1*01:01/DQB1*03:02				0.00684932	0.03125	0.031746	0.0159574	0.0178571	0.0131579	0.0497347	0.0147059
DQAB	DQA1_0101__DQB1_0501	DQA1*01:01/DQB1*05:01	0.111702	0.149533	0.0617284	0.171233	0.25	0.190476	0.196809	0.214286	0.171053	0.187521	0.110294
DQA	DQA1_0102	DQA1*01:02	0.37234	0.383178	0.358025	0.417808	0.375	0.396825	0.345745	0.321429	0.381579	0.269231	0.452206
DQAB	DQA1_0102__DQB1_0201	DQA1*01:02/DQB1*02:01				0.0410959	0	0.0634921	0.037234	0.0446429	0.0263158	0.0503478	0.0220588
DQAB	DQA1_0102__DQB1_0302	DQA1*01:02/DQB1*03:02	0.0478723	0.0747664	0.0123457	0.0479452	0.03125		0.037234	0.0267857	0.0526316	0.0484085	0.0330882
DQAB	DQA1_0102__DQB1_0602	DQA1*01:02/DQB1*06:02	0.287234	0.28972	0.283951	0.260274	0.3125	0.269841	0.265957	0.276786	0.25	0.14584	0.308824
DQAB	DQA1_0102__DQB1_0604	DQA1*01:02/DQB1*06:04	0.0851064	0.0186916	0.17284	0.0821918	0.0625		0.0744681	0.0446429	0.118421	0.0607662	0.0367647
DQA	DQA1_0103	DQA1*01:03	0.180851	0.242991	0.0987654	0.116438	0.21875	0.15873	0.132979	0.151786	0.105263	0.0932607	0.209559
DQAB	DQA1_0103__DQB1_0603	DQA1*01:03/DQB1*06:03	0.180851	0.242991	0.0987654	0.0958904	0.21875	0.111111	0.106383	0.116071	0.0921053	0.0678359	0.106618
DQA	DQA1_0201	DQA1*02:01	0.12766	0.140187	0.111111	0.267123	0.28125	0.174603	0.255319	0.276786	0.223684	0.182097	0.139706
DQAB	DQA1_0201__DQB1_0202	DQA1*02:01/DQB1*02:02	0.101064	0.11215	0.0864198	0.219178	0.1875	0.111111	0.18617	0.214286	0.144737	0.132119	0.0735294
DQA	DQA1_0301	DQA1*03:01	0.154255	0.168224	0.135802	0.0890411	0.1875	0.238095	0.191489	0.160714	0.236842	0.401293	0.0220588
DQAB	DQA1_0301__DQB1_0201	DQA1*03:01/DQB1*02:01	0.111702	0.140187	0.0740741	0.0136986	0		0.0106383	0.00892857	0.0131579	0.141245
DQAB	DQA1_0301__DQB1_0301	DQA1*03:01/DQB1*03:01				0.0136986	0.03125	0.0634921	0.0638298	0.0446429	0.0921053	0.0852314
DQAB	DQA1_0301__DQB1_0302	DQA1*03:01/DQB1*03:02	0.154255	0.168224	0.135802	0.0890411	0.1875	0.222222	0.191489	0.160714	0.236842	0.324271	0.0220588
DQAB	DQA1_0301__DQB1_0501	DQA1*03:01/DQB1*05:01				0.00684932	0.03125	0.031746	0.0159574	0.0178571	0.0131579	0.060197
DQA	DQA1_0303	DQA1*03:03	0.159574	0.140187	0.185185	0.246575	0.09375	0.111111	0.0957447	0.107143	0.0789474	0.0680331	0.209559
DQA	DQA1_0401	DQA1*04:01	0.180851	0.0934579	0.296296	0.0410959	0	0.015873	0.0851064	0.0982143	0.0657895	0.0680735	0.0808824
DQAB	DQA1_0401__DQB1_0402	DQA1*04:01/DQB1*04:02	0.138298	0.0654206	0.234568	0.0342466	0		0.0851064	0.0982143	0.0657895	0.0571901	0.0367647
DQA	DQA1_0501	DQA1*05:01	0.239362	0.280374	0.185185	0.191781	0.15625	0.206349	0.175532	0.160714	0.197368	0.395167	0.150735
DQAB	DQA1_0501__DQB1_0201	DQA1*05:01/DQB1*02:01	0.239362	0.280374	0.185185	0.191781	0.15625	0.206349	0.175532	0.160714	0.197368	0.321298	0.102941
DQAB	DQA1_0501__DQB1_0301	DQA1*05:01/DQB1*03:01				0.0547945	0	0.0634921	0.0159574	0.00892857	0.0263158	0.0845023	0.0220588
DQAB	DQA1_0501__DQB1_0302	DQA1*05:01/DQB1*03:02	0.111702	0.140187	0.0740741	0.0136986	0		0.0106383	0.00892857	0.0131579	0.126326	0.0183824
DQAB	DQA1_0501__DQB1_0501	DQA1*05:01/DQB1*05:01				0.0273973	0.09375	0.031746	0.037234	0.0267857	0.0526316	0.0431464	0.0147059
DQA	DQA1_0505	DQA1*05:05	0.170213	0.149533	0.197531	0.171233	0.09375	0.222222	0.31383	0.294643	0.342105	0.0704561	0.139706
DQAB	DQA1_0505__DQB1_0301	DQA1*05:05/DQB1*03:01	0.0797872	0.0841121	0.0740741	0.143836	0.09375	0.206349	0.308511	0.285714	0.342105	0.0792501	0.0777778
DQB	DQB1_0201	DQB1*02:01	0.239362	0.280374	0.185185	0.191781	0.15625	0.206349	0.175532	0.160714	0.197368	0.337735	0.126394
DQB	DQB1_0202	DQB1*02:02	0.12766	0.149533	0.0987654	0.246575	0.1875	0.126984	0.18617	0.214286	0.144737	0.143942	0.118959
DQB	DQB1_0301	DQB1*03:01	0.164894	0.11215	0.234568	0.321918	0.25	0.301587	0.404255	0.383929	0.434211	0.234401	0.163569
DQB	DQB1_0302	DQB1*03:02	0.202128	0.242991	0.148148	0.130137	0.1875	0.222222	0.196809	0.169643	0.236842	0.34896	0.178439
DQB	DQB1_0303	DQB1*03:03	0.0265957	0.0280374	0.0246914	0.0479452	0.125	0.142857	0.0904255	0.0892857	0.0921053	0.0640475	0.0260223
DQB	DQB1_0402	DQB1*04:02	0.138298	0.0654206	0.234568	0.0342466	0	0.015873	0.0851064	0.0982143	0.0657895	0.0752724	0.200743
DQB	DQB1_0501	DQB1*05:01	0.244681	0.299065	0.17284	0.226027	0.25	0.190476	0.207447	0.223214	0.184211	0.205348	0.156134
DQB	DQB1_0602	DQB1*06:02	0.287234	0.28972	0.283951	0.260274	0.3125	0.269841	0.265957	0.276786	0.25	0.153846	0.345725
DQB	DQB1_0603	DQB1*06:03	0.180851	0.242991	0.0987654	0.0958904	0.21875	0.126984	0.106383	0.116071	0.0921053	0.0746121	0.130112
DQB	DQB1_0604	DQB1*06:04	0.0851064	0.0186916	0.17284	0.0890411	0.0625	0.015873	0.0744681	0.0446429	0.118421	0.0623968	0.0371747
DR	DRB1_0101	DRB1*01:01	0.0851064	0.121495	0.037037	0.143836	0.25	0.126984	0.175532	0.178571	0.171053	0.128628	0.0551471
DR	DRB1_0301	DRB1*03:01	0.239362	0.280374	0.185185	0.219178	0.1875	0.206349	0.175532	0.160714	0.197368	0.330145	0.169118
DR	DRB1_0401	DRB1*04:01	0.0851064	0.0280374	0.160494	0.171233	0.21875	0.190476	0.180851	0.196429	0.157895	0.225264	0.106618
DR	DRB1_0402	DRB1*04:02				0.0136986	0.03125	0.031746	0.0265957	0.0178571	0.0394737	0.0467391
DR	DRB1_0404	DRB1*04:04	0.101064	0.0747664	0.135802	0.0479452	0.03125	0.0952381				0.0804749	0.0735294
DR	DRB1_0701	DRB1*07:01	0.12766	0.140187	0.111111	0.260274	0.28125	0.174603	0.255319	0.276786	0.223684	0.183707	0.139706
DR	DRB1_0801	DRB1*08:01	0.0851064	0.0654206	0.111111	0.0205479	0	0.015873	0.0744681	0.0982143	0.0394737	0.046504	0.0367647
DR	DRB1_1101	DRB1*11:01	0.0159574	0.0186916	0.0123457	0.0821918	0.03125	0.0793651	0.202128	0.232143	0.157895	0.0718997	0.0919118
DR	DRB1_1301	DRB1*13:01	0.218085	0.261682	0.160494	0.109589	0.21875	0.111111	0.106383	0.116071	0.0921053	0.0794855	0.143382
DR	DRB1_1302	DRB1*13:02	0.106383	0.0560748	0.17284	0.130137	0.0625	0.031746	0.0797872	0.0535714	0.118421	0.0903694	0.132353
DR	DRB1_1501	DRB1*15:01	0.239362	0.271028	0.197531	0.191781	0.3125	0.285714	0.281915	0.285714	0.276316	0.121372	0.172794
DR3	DRB3_0101	DRB3*01:01	0.465517	0.446154	0.490196	0.232877	0.25	0.352941	0.410256	0.46875	0.339623	0.334464	0.44
DR3	DRB3_0202	DRB3*02:02	0.448276	0.507692	0.372549	0.294521	0.34375	0.676471	0.606838	0.609375	0.603774	0.316529	0.457143
DR3	DRB3_0301	DRB3*03:01	0.232759	0.123077	0.372549	0.157534	0.0625	0.0882353	0.128205	0.09375	0.169811	0.10858	0.234286
DR3	DRB3_9901	DRB3*99:01										0.857521
DR4	DRB4_0101	DRB4*01:01	0.289157	0.333333	0.228571	0.184932	0.09375	0.176471	0.107527	0.142857	0.0540541	0.139676	0.647727
DR4	DRB4_0103	DRB4*01:03	0.710843	0.666667	0.771429	0.376712	0.46875	0.852941	0.913978	0.892857	0.945946	0.554656	0.329545
DR4	DRB4_9901	DRB4*99:01										0.861229
DR5	DRB5_0101	DRB5*01:01	0.915254	0.885714	0.958333	0.246575	0.3125	0.875	0.868852	0.842105	0.913043	0.119084	0.896104

## Sheet: dictionary
S5	Allele Prevalence by Dataset
	locus	HLA locus (e.g., HLA-A, HLA-DQA, HLA-DR) or heterodimer (e.g., DQAB)
	binary	HLA allele
	binary_imgt	HLA allele IMGT name
	TOW	Towlerton et al. 2022 (Adaptive DNA, >5K unique TCRβ)
	TOWA	Towlerton et al. 2022 (Adaptive DNA, >25K unique TCRβ)
	TOWB	Towlerton et al. 2022 (Adaptive DNA, <25K unique TCRβ)
	VAL	Rawat et al., Cohort 3, Primary Validation Dataset (Adaptive DNA, >25K unique TCRβ, 18–65 years old) (n = 146)
	VALB	Rawat et al., Cohort 3, Older Adults (Adaptive DNA, >25K unique TCRβ, >65 years old) (n = 32)
	MIRA	Nolan et al. MIRA assay matched repertoires (Adaptive DNA, >25K unique TCRβ, n = 63)
	ROS	Rosati et al. 2022 (5′RACE RNA, >25K unique TCRβ repertoires)
	ROSA	Rosati et al. 2022 (5′RACE RNA, >25K repertoires)
	ROSB	Rosati et al. 2022 (5′RACE RNA, <25K repertoires)
	TRAIN	Full training dataset
	MUSVOSVI	Subset of training dataset from Musvosvi et al. (South Africa)
