# Supplementary material for: TCR2HLA: Calibrated inference of HLA genotypes from TCR repertoires enables identification of immunologically relevant metaclonotypes
Source: PLoS Comput Biol. 2026 Jan 16;22(1):e1013767. doi: 10.1371/journal.pcbi.1013767 (PMC12810895; doi:10.1371/journal.pcbi.1013767)
Supplement: S6 Table — (XLSX) [file pcbi.1013767.s006.xlsx]

## Sheet: S6
S6	External Validation Performance by Allele and Dataset
locus	model	calibration	dataset	gated	binary	tn	fp	fn	tp	sens	spec	ba_acc	acc	auc	mse	f1	n_total	n_gated	gate1	gate2		model	calibration	name	binary
A	v4e	S	VALA		A_0101	110	6	1	29	0.966667	0.948276	0.957471	0.952055	0.955747	0.0479452	0.892308	146	146	0.5	0.5		v4e	S	VALA_v4e_S	A_0101
A	v4e	S	VALA		A_0201	82	3	1	60	0.983607	0.964706	0.974156	0.972603	0.998457	0.0273973	0.967742	146	146	0.5	0.5		v4e	S	VALA_v4e_S	A_0201
A	v4e	S	VALA		A_0301	108	3	1	34	0.971429	0.972973	0.972201	0.972603	0.992535	0.0273973	0.944444	146	146	0.5	0.5		v4e	S	VALA_v4e_S	A_0301
A	v4e	S	VALA		A_1101	128	1	1	16	0.941176	0.992248	0.966712	0.986301	0.983584	0.0136986	0.941176	146	146	0.5	0.5		v4e	S	VALA_v4e_S	A_1101
A	v4e	S	VALA		A_2301	140	0	1	5	0.833333	1	0.916667	0.993151	1	0.00684932	0.909091	146	146	0.5	0.5		v4e	S	VALA_v4e_S	A_2301
A	v4e	S	VALA		A_2402	129	0	0	17	1	1	1	1	1	0	1	146	146	0.5	0.5		v4e	S	VALA_v4e_S	A_2402
A	v4e	S	VALA		A_2601	138	2	1	5	0.833333	0.985714	0.909524	0.979452	0.970238	0.0205479	0.769231	146	146	0.5	0.5		v4e	S	VALA_v4e_S	A_2601
A	v4e	S	VALA		A_2902	135	2	1	8	0.888889	0.985401	0.937145	0.979452	0.996756	0.0205479	0.842105	146	146	0.5	0.5		v4e	S	VALA_v4e_S	A_2902
A	v4e	S	VALA		A_3002	139	0	2	5	0.714286	1	0.857143	0.986301	0.986639	0.0136986	0.833333	146	146	0.5	0.5		v4e	S	VALA_v4e_S	A_3002
A	v4e	S	VALA		A_3101	136	1	0	9	1	0.992701	0.99635	0.993151	1	0.00684932	0.947368	146	146	0.5	0.5		v4e	S	VALA_v4e_S	A_3101
A	v4e	S	VALA		A_3201	137	1	2	6	0.75	0.992754	0.871377	0.979452	0.986413	0.0205479	0.8	146	146	0.5	0.5		v4e	S	VALA_v4e_S	A_3201
A	v4e	S	VALA		A_6801	129	2	3	12	0.8	0.984733	0.892366	0.965753	0.93486	0.0342466	0.827586	146	146	0.5	0.5		v4e	S	VALA_v4e_S	A_6801
B	v4e	S	VALA		B_0702	114	1	1	30	0.967742	0.991304	0.979523	0.986301	0.998317	0.0136986	0.967742	146	146	0.5	0.5		v4e	S	VALA_v4e_S	B_0702
B	v4e	S	VALA		B_0801	123	1	2	20	0.909091	0.991935	0.950513	0.979452	0.961877	0.0205479	0.930233	146	146	0.5	0.5		v4e	S	VALA_v4e_S	B_0801
B	v4e	S	VALA		B_1402	134	1	3	8	0.727273	0.992593	0.859933	0.972603	0.995286	0.0273973	0.8	146	146	0.5	0.5		v4e	S	VALA_v4e_S	B_1402
B	v4e	S	VALA		B_1501	134	1	0	11	1	0.992593	0.996296	0.993151	1	0.00684932	0.956522	146	146	0.5	0.5		v4e	S	VALA_v4e_S	B_1501
B	v4e	S	VALA		B_1801	135	0	0	11	1	1	1	1	1	0	1	146	146	0.5	0.5		v4e	S	VALA_v4e_S	B_1801
B	v4e	S	VALA		B_2705	142	0	1	3	0.75	1	0.875	0.993151	0.994718	0.00684932	0.857143	146	146	0.5	0.5		v4e	S	VALA_v4e_S	B_2705
B	v4e	S	VALA		B_3501	130	0	1	15	0.9375	1	0.96875	0.993151	0.999519	0.00684932	0.967742	146	146	0.5	0.5		v4e	S	VALA_v4e_S	B_3501
B	v4e	S	VALA		B_4001	127	1	0	18	1	0.992188	0.996094	0.993151	0.999566	0.00684932	0.972973	146	146	0.5	0.5		v4e	S	VALA_v4e_S	B_4001
B	v4e	S	VALA		B_4402	132	0	1	13	0.928571	1	0.964286	0.993151	0.999459	0.00684932	0.962963	146	146	0.5	0.5		v4e	S	VALA_v4e_S	B_4402
B	v4e	S	VALA		B_4403	133	0	0	13	1	1	1	1	1	0	1	146	146	0.5	0.5		v4e	S	VALA_v4e_S	B_4403
B	v4e	S	VALA		B_5101	133	1	3	9	0.75	0.992537	0.871269	0.972603	0.988184	0.0273973	0.818182	146	146	0.5	0.5		v4e	S	VALA_v4e_S	B_5101
B	v4e	S	VALA		B_5701	136	0	1	9	0.9	1	0.95	0.993151	0.990441	0.00684932	0.947368	146	146	0.5	0.5		v4e	S	VALA_v4e_S	B_5701
C	v4e	S	VALA		C_0102	135	1	6	4	0.4	0.992647	0.696324	0.952055	0.794853	0.0479452	0.533333	146	146	0.5	0.5		v4e	S	VALA_v4e_S	C_0102
C	v4e	S	VALA		C_0202	134	3	6	3	0.333333	0.978102	0.655718	0.938356	0.884834	0.0616438	0.4	146	146	0.5	0.5		v4e	S	VALA_v4e_S	C_0202
C	v4e	S	VALA		C_0303	127	2	10	7	0.411765	0.984496	0.69813	0.917808	0.925217	0.0821918	0.538462	146	146	0.5	0.5		v4e	S	VALA_v4e_S	C_0303
C	v4e	S	VALA		C_0304	117	8	2	19	0.904762	0.936	0.920381	0.931507	0.972571	0.0684932	0.791667	146	146	0.5	0.5		v4e	S	VALA_v4e_S	C_0304
C	v4e	S	VALA		C_0401	118	3	3	22	0.88	0.975207	0.927603	0.958904	0.961322	0.0410959	0.88	146	146	0.5	0.5		v4e	S	VALA_v4e_S	C_0401
C	v4e	S	VALA		C_0501	126	4	2	14	0.875	0.969231	0.922115	0.958904	0.989904	0.0410959	0.823529	146	146	0.5	0.5		v4e	S	VALA_v4e_S	C_0501
C	v4e	S	VALA		C_0602	116	1	3	26	0.896552	0.991453	0.944002	0.972603	0.985853	0.0273973	0.928571	146	146	0.5	0.5		v4e	S	VALA_v4e_S	C_0602
C	v4e	S	VALA		C_0701	114	4	3	25	0.892857	0.966102	0.929479	0.952055	0.974879	0.0479452	0.877193	146	146	0.5	0.5		v4e	S	VALA_v4e_S	C_0701
C	v4e	S	VALA		C_0702	106	6	6	28	0.823529	0.946429	0.884979	0.917808	0.94354	0.0821918	0.823529	146	146	0.5	0.5		v4e	S	VALA_v4e_S	C_0702
C	v4e	S	VALA		C_0802	132	1	2	11	0.846154	0.992481	0.919318	0.979452	0.984095	0.0205479	0.88	146	146	0.5	0.5		v4e	S	VALA_v4e_S	C_0802
C	v4e	S	VALA		C_1203	130	1	3	12	0.8	0.992366	0.896183	0.972603	0.935878	0.0273973	0.857143	146	146	0.5	0.5		v4e	S	VALA_v4e_S	C_1203
C	v4e	S	VALA		C_1502	141	0	3	2	0.4	1	0.7	0.979452	0.849645	0.0205479	0.571429	146	146	0.5	0.5		v4e	S	VALA_v4e_S	C_1502
C	v4e	S	VALA		C_1601	123	3	4	16	0.8	0.97619	0.888095	0.952055	0.940476	0.0479452	0.820513	146	146	0.5	0.5		v4e	S	VALA_v4e_S	C_1601
DPA	v4e	S	VALA		DPA1_0103	0	19	0	127	1	0	0.5	0.869863	0.75632	0.130137	0.930403	146	146	0.5	0.5		v4e	S	VALA_v4e_S	DPA1_0103
DPAB	v4e	S	VALA		DPA1_0103__DPB1_0101	123	12	0	11	1	0.911111	0.955556	0.917808	0.981145	0.0821918	0.647059	146	146	0.5	0.5		v4e	S	VALA_v4e_S	DPA1_0103__DPB1_0101
DPAB	v4e	S	VALA		DPA1_0103__DPB1_0201	112	2	0	32	1	0.982456	0.991228	0.986301	0.999178	0.0136986	0.969697	146	146	0.5	0.5		v4e	S	VALA_v4e_S	DPA1_0103__DPB1_0201
DPAB	v4e	S	VALA		DPA1_0103__DPB1_0301	120	3	1	22	0.956522	0.97561	0.966066	0.972603	0.989396	0.0273973	0.916667	146	146	0.5	0.5		v4e	S	VALA_v4e_S	DPA1_0103__DPB1_0301
DPAB	v4e	S	VALA		DPA1_0103__DPB1_0401	59	14	2	71	0.972603	0.808219	0.890411	0.890411	0.970351	0.109589	0.898734	146	146	0.5	0.5		v4e	S	VALA_v4e_S	DPA1_0103__DPB1_0401
DPAB	v4e	S	VALA		DPA1_0103__DPB1_0402	116	8	0	22	1	0.935484	0.967742	0.945205	0.982771	0.0547945	0.846154	146	146	0.5	0.5		v4e	S	VALA_v4e_S	DPA1_0103__DPB1_0402
DPA	v4e	S	VALA		DPA1_0201	87	12	19	28	0.595745	0.878788	0.737266	0.787671	0.822158	0.212329	0.643678	146	146	0.5	0.5		v4e	S	VALA_v4e_S	DPA1_0201
DPAB	v4e	S	VALA		DPA1_0201__DPB1_0101	121	7	0	18	1	0.945312	0.972656	0.952055	0.986545	0.0479452	0.837209	146	146	0.5	0.5		v4e	S	VALA_v4e_S	DPA1_0201__DPB1_0101
DPAB	v4e	S	VALA		DPA1_0201__DPB1_0201	142	0	3	1	0.25	1	0.625	0.979452	0.823063	0.0205479	0.4	146	146	0.5	0.5		v4e	S	VALA_v4e_S	DPA1_0201__DPB1_0201
DPAB	v4e	S	VALA		DPA1_0201__DPB1_0401	133	2	10	1	0.0909091	0.985185	0.538047	0.917808	0.43064	0.0821918	0.142857	146	146	0.5	0.5		v4e	S	VALA_v4e_S	DPA1_0201__DPB1_0401
DPAB	v4e	S	VALA		DPA1_0201__DPB1_1101	136	0	5	5	0.5	1	0.75	0.965753	0.940809	0.0342466	0.666667	146	146	0.5	0.5		v4e	S	VALA_v4e_S	DPA1_0201__DPB1_1101
DPA	v4e	S	VALA		DPA1_0202	123	3	7	13	0.65	0.97619	0.813095	0.931507	0.93254	0.0684932	0.722222	146	146	0.5	0.5		v4e	S	VALA_v4e_S	DPA1_0202
DPAB	v4e	S	VALA		DPA1_0202__DPB1_0101	130	2	1	13	0.928571	0.984848	0.95671	0.979452	0.992965	0.0205479	0.896552	146	146	0.5	0.5		v4e	S	VALA_v4e_S	DPA1_0202__DPB1_0101
DPA	v4e	S	VALA		DPA1_0301	137	1	2	6	0.75	0.992754	0.871377	0.979452	0.991848	0.0205479	0.8	146	146	0.5	0.5		v4e	S	VALA_v4e_S	DPA1_0301
DPB	v4e	S	VALA		DPB1_0101	120	2	0	24	1	0.983607	0.991803	0.986301	1	0.0136986	0.96	146	146	0.5	0.5		v4e	S	VALA_v4e_S	DPB1_0101
DPB	v4e	S	VALA		DPB1_0201	112	2	0	32	1	0.982456	0.991228	0.986301	0.998629	0.0136986	0.969697	146	146	0.5	0.5		v4e	S	VALA_v4e_S	DPB1_0201
DPB	v4e	S	VALA		DPB1_0301	120	3	1	22	0.956522	0.97561	0.966066	0.972603	0.987628	0.0273973	0.916667	146	146	0.5	0.5		v4e	S	VALA_v4e_S	DPB1_0301
DPB	v4e	S	VALA		DPB1_0401	57	16	3	70	0.958904	0.780822	0.869863	0.869863	0.970914	0.130137	0.880503	146	146	0.5	0.5		v4e	S	VALA_v4e_S	DPB1_0401
DPB	v4e	S	VALA		DPB1_0402	115	9	0	22	1	0.927419	0.96371	0.938356	0.983138	0.0616438	0.830189	146	146	0.5	0.5		v4e	S	VALA_v4e_S	DPB1_0402
DPB	v4e	S	VALA		DPB1_1101	135	1	3	7	0.7	0.992647	0.846324	0.972603	0.947426	0.0273973	0.777778	146	146	0.5	0.5		v4e	S	VALA_v4e_S	DPB1_1101
DQA	v4e	S	VALA		DQA1_0101	106	14	2	24	0.923077	0.883333	0.903205	0.890411	0.963141	0.109589	0.75	146	146	0.5	0.5		v4e	S	VALA_v4e_S	DQA1_0101
DQAB	v4e	S	VALA		DQA1_0101__DQB1_0302	140	5	1	0	0	0.965517	0.482759	0.958904	0.958621	0.0410959	0	146	146	0.5	0.5		v4e	S	VALA_v4e_S	DQA1_0101__DQB1_0302
DQAB	v4e	S	VALA		DQA1_0101__DQB1_0501	111	10	1	24	0.96	0.917355	0.938678	0.924658	0.990413	0.0753425	0.813559	146	146	0.5	0.5		v4e	S	VALA_v4e_S	DQA1_0101__DQB1_0501
DQA	v4e	S	VALA		DQA1_0102	77	8	3	58	0.95082	0.905882	0.928351	0.924658	0.987657	0.0753425	0.913386	146	146	0.5	0.5		v4e	S	VALA_v4e_S	DQA1_0102
DQAB	v4e	S	VALA		DQA1_0102__DQB1_0201	138	2	4	2	0.333333	0.985714	0.659524	0.958904	0.983333	0.0410959	0.4	146	146	0.5	0.5		v4e	S	VALA_v4e_S	DQA1_0102__DQB1_0201
DQAB	v4e	S	VALA		DQA1_0102__DQB1_0602	108	0	0	38	1	1	1	1	1	0	1	146	146	0.5	0.5		v4e	S	VALA_v4e_S	DQA1_0102__DQB1_0602
DQAB	v4e	S	VALA		DQA1_0102__DQB1_0604	130	4	1	11	0.916667	0.970149	0.943408	0.965753	0.990672	0.0342466	0.814815	146	146	0.5	0.5		v4e	S	VALA_v4e_S	DQA1_0102__DQB1_0604
DQA	v4e	S	VALA		DQA1_0103	127	2	2	15	0.882353	0.984496	0.933425	0.972603	0.94984	0.0273973	0.882353	146	146	0.5	0.5		v4e	S	VALA_v4e_S	DQA1_0103
DQAB	v4e	S	VALA		DQA1_0103__DQB1_0603	131	1	2	12	0.857143	0.992424	0.924784	0.979452	0.99513	0.0205479	0.888889	146	146	0.5	0.5		v4e	S	VALA_v4e_S	DQA1_0103__DQB1_0603
DQA	v4e	S	VALA		DQA1_0201	105	2	2	37	0.948718	0.981308	0.965013	0.972603	0.952672	0.0273973	0.948718	146	146	0.5	0.5		v4e	S	VALA_v4e_S	DQA1_0201
DQAB	v4e	S	VALA		DQA1_0201__DQB1_0202	111	3	2	30	0.9375	0.973684	0.955592	0.965753	0.993147	0.0342466	0.923077	146	146	0.5	0.5		v4e	S	VALA_v4e_S	DQA1_0201__DQB1_0202
DQA	v4e	S	VALA		DQA1_0301	101	32	1	12	0.923077	0.759398	0.841238	0.773973	0.923077	0.226027	0.421053	146	146	0.5	0.5		v4e	S	VALA_v4e_S	DQA1_0301
DQAB	v4e	S	VALA		DQA1_0301__DQB1_0201	135	9	0	2	1	0.9375	0.96875	0.938356	0.979167	0.0616438	0.307692	146	146	0.5	0.5		v4e	S	VALA_v4e_S	DQA1_0301__DQB1_0201
DQAB	v4e	S	VALA		DQA1_0301__DQB1_0301	132	12	1	1	0.5	0.916667	0.708333	0.910959	0.916667	0.0890411	0.133333	146	146	0.5	0.5		v4e	S	VALA_v4e_S	DQA1_0301__DQB1_0301
DQAB	v4e	S	VALA		DQA1_0301__DQB1_0302	116	17	0	13	1	0.87218	0.93609	0.883562	0.980335	0.116438	0.604651	146	146	0.5	0.5		v4e	S	VALA_v4e_S	DQA1_0301__DQB1_0302
DQAB	v4e	S	VALA		DQA1_0301__DQB1_0501	137	8	1	0	0	0.944828	0.472414	0.938356	0.944828	0.0616438	0	146	146	0.5	0.5		v4e	S	VALA_v4e_S	DQA1_0301__DQB1_0501
DQA	v4e	S	VALA		DQA1_0303	110	0	24	12	0.333333	1	0.666667	0.835616	0.859596	0.164384	0.5	146	146	0.5	0.5		v4e	S	VALA_v4e_S	DQA1_0303
DQA	v4e	S	VALA		DQA1_0401	138	2	1	5	0.833333	0.985714	0.909524	0.979452	0.994048	0.0205479	0.769231	146	146	0.5	0.5		v4e	S	VALA_v4e_S	DQA1_0401
DQAB	v4e	S	VALA		DQA1_0401__DQB1_0402	141	0	1	4	0.8	1	0.9	0.993151	1	0.00684932	0.888889	146	146	0.5	0.5		v4e	S	VALA_v4e_S	DQA1_0401__DQB1_0402
DQA	v4e	S	VALA		DQA1_0501	104	14	0	28	1	0.881356	0.940678	0.90411	0.998789	0.0958904	0.8	146	146	0.5	0.5		v4e	S	VALA_v4e_S	DQA1_0501
DQAB	v4e	S	VALA		DQA1_0501__DQB1_0201	118	0	0	28	1	1	1	1	1	0	1	146	146	0.5	0.5		v4e	S	VALA_v4e_S	DQA1_0501__DQB1_0201
DQAB	v4e	S	VALA		DQA1_0501__DQB1_0301	128	10	7	1	0.125	0.927536	0.526268	0.883562	0.806159	0.116438	0.105263	146	146	0.5	0.5		v4e	S	VALA_v4e_S	DQA1_0501__DQB1_0301
DQAB	v4e	S	VALA		DQA1_0501__DQB1_0302	138	6	0	2	1	0.958333	0.979167	0.958904	0.975694	0.0410959	0.4	146	146	0.5	0.5		v4e	S	VALA_v4e_S	DQA1_0501__DQB1_0302
DQAB	v4e	S	VALA		DQA1_0501__DQB1_0501	134	8	1	3	0.75	0.943662	0.846831	0.938356	0.941901	0.0616438	0.4	146	146	0.5	0.5		v4e	S	VALA_v4e_S	DQA1_0501__DQB1_0501
DQA	v4e	S	VALA		DQA1_0505	119	2	9	16	0.64	0.983471	0.811736	0.924658	0.913388	0.0753425	0.744186	146	146	0.5	0.5		v4e	S	VALA_v4e_S	DQA1_0505
DQAB	v4e	S	VALA		DQA1_0505__DQB1_0301	119	6	8	13	0.619048	0.952	0.785524	0.90411	0.922667	0.0958904	0.65	146	146	0.5	0.5		v4e	S	VALA_v4e_S	DQA1_0505__DQB1_0301
DQB	v4e	S	VALA		DQB1_0201	115	3	0	28	1	0.974576	0.987288	0.979452	1	0.0205479	0.949153	146	146	0.5	0.5		v4e	S	VALA_v4e_S	DQB1_0201
DQB	v4e	S	VALA		DQB1_0202	104	6	6	30	0.833333	0.945455	0.889394	0.917808	0.930303	0.0821918	0.833333	146	146	0.5	0.5		v4e	S	VALA_v4e_S	DQB1_0202
DQB	v4e	S	VALA		DQB1_0301	90	9	5	42	0.893617	0.909091	0.901354	0.90411	0.940469	0.0958904	0.857143	146	146	0.5	0.5		v4e	S	VALA_v4e_S	DQB1_0301
DQB	v4e	S	VALA		DQB1_0302	111	16	0	19	1	0.874016	0.937008	0.890411	0.972648	0.109589	0.703704	146	146	0.5	0.5		v4e	S	VALA_v4e_S	DQB1_0302
DQB	v4e	S	VALA		DQB1_0303	134	5	1	6	0.857143	0.964029	0.910586	0.958904	0.99075	0.0410959	0.666667	146	146	0.5	0.5		v4e	S	VALA_v4e_S	DQB1_0303
DQB	v4e	S	VALA		DQB1_0402	140	1	0	5	1	0.992908	0.996454	0.993151	1	0.00684932	0.909091	146	146	0.5	0.5		v4e	S	VALA_v4e_S	DQB1_0402
DQB	v4e	S	VALA		DQB1_0501	105	8	1	32	0.969697	0.929204	0.94945	0.938356	0.990346	0.0616438	0.876712	146	146	0.5	0.5		v4e	S	VALA_v4e_S	DQB1_0501
DQB	v4e	S	VALA		DQB1_0602	106	2	0	38	1	0.981481	0.990741	0.986301	1	0.0136986	0.974359	146	146	0.5	0.5		v4e	S	VALA_v4e_S	DQB1_0602
DQB	v4e	S	VALA		DQB1_0603	131	1	1	13	0.928571	0.992424	0.960498	0.986301	0.997835	0.0136986	0.928571	146	146	0.5	0.5		v4e	S	VALA_v4e_S	DQB1_0603
DQB	v4e	S	VALA		DQB1_0604	128	5	2	11	0.846154	0.962406	0.90428	0.952055	0.97513	0.0479452	0.758621	146	146	0.5	0.5		v4e	S	VALA_v4e_S	DQB1_0604
DR	v4e	S	VALA		DRB1_0101	124	1	0	21	1	0.992	0.996	0.993151	0.999238	0.00684932	0.976744	146	146	0.5	0.5		v4e	S	VALA_v4e_S	DRB1_0101
DR	v4e	S	VALA		DRB1_0301	112	2	4	28	0.875	0.982456	0.928728	0.958904	0.966831	0.0410959	0.903226	146	146	0.5	0.5		v4e	S	VALA_v4e_S	DRB1_0301
DR	v4e	S	VALA		DRB1_0401	121	0	0	25	1	1	1	1	1	0	1	146	146	0.5	0.5		v4e	S	VALA_v4e_S	DRB1_0401
DR	v4e	S	VALA		DRB1_0402	143	1	0	2	1	0.993056	0.996528	0.993151	1	0.00684932	0.8	146	146	0.5	0.5		v4e	S	VALA_v4e_S	DRB1_0402
DR	v4e	S	VALA		DRB1_0404	138	1	0	7	1	0.992806	0.996403	0.993151	1	0.00684932	0.933333	146	146	0.5	0.5		v4e	S	VALA_v4e_S	DRB1_0404
DR	v4e	S	VALA		DRB1_0701	108	0	0	38	1	1	1	1	1	0	1	146	146	0.5	0.5		v4e	S	VALA_v4e_S	DRB1_0701
DR	v4e	S	VALA		DRB1_0801	143	0	0	3	1	1	1	1	1	0	1	146	146	0.5	0.5		v4e	S	VALA_v4e_S	DRB1_0801
DR	v4e	S	VALA		DRB1_1101	134	0	1	11	0.916667	1	0.958333	0.993151	0.998134	0.00684932	0.956522	146	146	0.5	0.5		v4e	S	VALA_v4e_S	DRB1_1101
DR	v4e	S	VALA		DRB1_1301	127	3	1	15	0.9375	0.976923	0.957212	0.972603	0.985096	0.0273973	0.882353	146	146	0.5	0.5		v4e	S	VALA_v4e_S	DRB1_1301
DR	v4e	S	VALA		DRB1_1302	125	2	0	19	1	0.984252	0.992126	0.986301	1	0.0136986	0.95	146	146	0.5	0.5		v4e	S	VALA_v4e_S	DRB1_1302
DR	v4e	S	VALA		DRB1_1501	114	4	0	28	1	0.966102	0.983051	0.972603	0.991525	0.0273973	0.933333	146	146	0.5	0.5		v4e	S	VALA_v4e_S	DRB1_1501
A	v4e	S	VALA	gated	A_0101	110	6	1	29	0.966667	0.948276	0.957471	0.952055	0.955747	0.0479452	0.892308	146	146	0.1	0.9		v4e	S	VALA_v4e_S_gated	A_0101
A	v4e	S	VALA	gated	A_0201	81	2	0	59	1	0.975904	0.987952	0.985915	0.999592	0.0140845	0.983333	146	142	0.1	0.9		v4e	S	VALA_v4e_S_gated	A_0201
A	v4e	S	VALA	gated	A_0301	100	0	1	32	0.969697	1	0.984848	0.992481	0.994545	0.0075188	0.984615	146	133	0.1	0.9		v4e	S	VALA_v4e_S_gated	A_0301
A	v4e	S	VALA	gated	A_1101	127	0	1	14	0.933333	1	0.966667	0.992958	0.982152	0.00704225	0.965517	146	142	0.1	0.9		v4e	S	VALA_v4e_S_gated	A_1101
A	v4e	S	VALA	gated	A_2301	139	0	0	5	1	1	1	1	1	0	1	146	144	0.1	0.9		v4e	S	VALA_v4e_S_gated	A_2301
A	v4e	S	VALA	gated	A_2402	116	0	0	16	1	1	1	1	1	0	1	146	132	0.1	0.9		v4e	S	VALA_v4e_S_gated	A_2402
A	v4e	S	VALA	gated	A_2601	136	0	1	3	0.75	1	0.875	0.992857	0.963235	0.00714286	0.857143	146	140	0.1	0.9		v4e	S	VALA_v4e_S_gated	A_2601
A	v4e	S	VALA	gated	A_2902	134	1	0	8	1	0.992593	0.996296	0.993007	0.999074	0.00699301	0.941176	146	143	0.1	0.9		v4e	S	VALA_v4e_S_gated	A_2902
A	v4e	S	VALA	gated	A_3002	137	0	1	5	0.833333	1	0.916667	0.993007	0.987835	0.00699301	0.909091	146	143	0.1	0.9		v4e	S	VALA_v4e_S_gated	A_3002
A	v4e	S	VALA	gated	A_3101	135	0	0	8	1	1	1	1	1	0	1	146	143	0.1	0.9		v4e	S	VALA_v4e_S_gated	A_3101
A	v4e	S	VALA	gated	A_3201	130	0	1	4	0.8	1	0.9	0.992593	0.992308	0.00740741	0.888889	146	135	0.1	0.9		v4e	S	VALA_v4e_S_gated	A_3201
A	v4e	S	VALA	gated	A_6801	126	0	2	12	0.857143	1	0.928571	0.985714	0.935374	0.0142857	0.923077	146	140	0.1	0.9		v4e	S	VALA_v4e_S_gated	A_6801
B	v4e	S	VALA	gated	B_0702	114	1	1	30	0.967742	0.991304	0.979523	0.986301	0.998317	0.0136986	0.967742	146	146	0.1	0.9		v4e	S	VALA_v4e_S_gated	B_0702
B	v4e	S	VALA	gated	B_0801	122	1	2	20	0.909091	0.99187	0.95048	0.97931	0.962306	0.0206897	0.930233	146	145	0.1	0.9		v4e	S	VALA_v4e_S_gated	B_0801
B	v4e	S	VALA	gated	B_1402	134	1	3	8	0.727273	0.992593	0.859933	0.972603	0.995286	0.0273973	0.8	146	146	0.1	0.9		v4e	S	VALA_v4e_S_gated	B_1402
B	v4e	S	VALA	gated	B_1501	133	0	0	11	1	1	1	1	1	0	1	146	144	0.1	0.9		v4e	S	VALA_v4e_S_gated	B_1501
B	v4e	S	VALA	gated	B_1801	135	0	0	11	1	1	1	1	1	0	1	146	146	0.1	0.9		v4e	S	VALA_v4e_S_gated	B_1801
B	v4e	S	VALA	gated	B_2705	142	0	1	3	0.75	1	0.875	0.993151	0.994718	0.00684932	0.857143	146	146	0.1	0.9		v4e	S	VALA_v4e_S_gated	B_2705
B	v4e	S	VALA	gated	B_3501	125	0	0	11	1	1	1	1	1	0	1	146	136	0.1	0.9		v4e	S	VALA_v4e_S_gated	B_3501
B	v4e	S	VALA	gated	B_4001	126	1	0	18	1	0.992126	0.996063	0.993103	0.999563	0.00689655	0.972973	146	145	0.1	0.9		v4e	S	VALA_v4e_S_gated	B_4001
B	v4e	S	VALA	gated	B_4402	130	0	0	13	1	1	1	1	1	0	1	146	143	0.1	0.9		v4e	S	VALA_v4e_S_gated	B_4402
B	v4e	S	VALA	gated	B_4403	133	0	0	12	1	1	1	1	1	0	1	146	145	0.1	0.9		v4e	S	VALA_v4e_S_gated	B_4403
B	v4e	S	VALA	gated	B_5101	132	0	3	8	0.727273	1	0.863636	0.979021	0.991047	0.020979	0.842105	146	143	0.1	0.9		v4e	S	VALA_v4e_S_gated	B_5101
B	v4e	S	VALA	gated	B_5701	135	0	1	6	0.857143	1	0.928571	0.992958	0.987302	0.00704225	0.923077	146	142	0.1	0.9		v4e	S	VALA_v4e_S_gated	B_5701
C	v4e	S	VALA	gated	C_0102	128	0	5	1	0.166667	1	0.583333	0.962687	0.697917	0.0373134	0.285714	146	134	0.1	0.9		v4e	S	VALA_v4e_S_gated	C_0102
C	v4e	S	VALA	gated	C_0202	127	0	4	3	0.428571	1	0.714286	0.970149	0.906637	0.0298507	0.6	146	134	0.1	0.9		v4e	S	VALA_v4e_S_gated	C_0202
C	v4e	S	VALA	gated	C_0303	112	0	3	2	0.4	1	0.7	0.974359	0.916071	0.025641	0.571429	146	117	0.1	0.9		v4e	S	VALA_v4e_S_gated	C_0303
C	v4e	S	VALA	gated	C_0304	108	2	1	17	0.944444	0.981818	0.963131	0.976562	0.980808	0.0234375	0.918919	146	128	0.1	0.9		v4e	S	VALA_v4e_S_gated	C_0304
C	v4e	S	VALA	gated	C_0401	110	0	3	22	0.88	1	0.94	0.977778	0.969455	0.0222222	0.93617	146	135	0.1	0.9		v4e	S	VALA_v4e_S_gated	C_0401
C	v4e	S	VALA	gated	C_0501	115	2	0	13	1	0.982906	0.991453	0.984615	0.99474	0.0153846	0.928571	146	130	0.1	0.9		v4e	S	VALA_v4e_S_gated	C_0501
C	v4e	S	VALA	gated	C_0602	107	1	2	26	0.928571	0.990741	0.959656	0.977941	0.993386	0.0220588	0.945455	146	136	0.1	0.9		v4e	S	VALA_v4e_S_gated	C_0602
C	v4e	S	VALA	gated	C_0701	107	2	3	23	0.884615	0.981651	0.933133	0.962963	0.983063	0.037037	0.901961	146	135	0.1	0.9		v4e	S	VALA_v4e_S_gated	C_0701
C	v4e	S	VALA	gated	C_0702	94	4	3	24	0.888889	0.959184	0.924036	0.944	0.952003	0.056	0.872727	146	125	0.1	0.9		v4e	S	VALA_v4e_S_gated	C_0702
C	v4e	S	VALA	gated	C_0802	132	1	2	11	0.846154	0.992481	0.919318	0.979452	0.984095	0.0205479	0.88	146	146	0.1	0.9		v4e	S	VALA_v4e_S_gated	C_0802
C	v4e	S	VALA	gated	C_1203	125	0	2	10	0.833333	1	0.916667	0.985401	0.924667	0.0145985	0.909091	146	137	0.1	0.9		v4e	S	VALA_v4e_S_gated	C_1203
C	v4e	S	VALA	gated	C_1502	134	0	1	1	0.5	1	0.75	0.992647	0.645522	0.00735294	0.666667	146	136	0.1	0.9		v4e	S	VALA_v4e_S_gated	C_1502
C	v4e	S	VALA	gated	C_1601	119	2	2	12	0.857143	0.983471	0.920307	0.97037	0.929162	0.0296296	0.857143	146	135	0.1	0.9		v4e	S	VALA_v4e_S_gated	C_1601
DPA	v4e	S	VALA	gated	DPA1_0103	0	5	0	84	1	0	0.5	0.94382	0.828571	0.0561798	0.971098	146	89	0.1	0.9		v4e	S	VALA_v4e_S_gated	DPA1_0103
DPAB	v4e	S	VALA	gated	DPA1_0103__DPB1_0101	114	5	0	9	1	0.957983	0.978992	0.960938	0.988796	0.0390625	0.782609	146	128	0.1	0.9		v4e	S	VALA_v4e_S_gated	DPA1_0103__DPB1_0101
DPAB	v4e	S	VALA	gated	DPA1_0103__DPB1_0201	98	1	0	29	1	0.989899	0.994949	0.992188	1	0.0078125	0.983051	146	128	0.1	0.9		v4e	S	VALA_v4e_S_gated	DPA1_0103__DPB1_0201
DPAB	v4e	S	VALA	gated	DPA1_0103__DPB1_0301	110	3	0	20	1	0.973451	0.986726	0.977444	0.99115	0.0225564	0.930233	146	133	0.1	0.9		v4e	S	VALA_v4e_S_gated	DPA1_0103__DPB1_0301
DPAB	v4e	S	VALA	gated	DPA1_0103__DPB1_0401	24	4	0	57	1	0.857143	0.928571	0.952941	0.994361	0.0470588	0.966102	146	85	0.1	0.9		v4e	S	VALA_v4e_S_gated	DPA1_0103__DPB1_0401
DPAB	v4e	S	VALA	gated	DPA1_0103__DPB1_0402	105	3	0	19	1	0.972222	0.986111	0.976378	0.985867	0.023622	0.926829	146	127	0.1	0.9		v4e	S	VALA_v4e_S_gated	DPA1_0103__DPB1_0402
DPA	v4e	S	VALA	gated	DPA1_0201	18	2	1	7	0.875	0.9	0.8875	0.892857	0.89375	0.107143	0.823529	146	28	0.1	0.9		v4e	S	VALA_v4e_S_gated	DPA1_0201
DPAB	v4e	S	VALA	gated	DPA1_0201__DPB1_0101	112	4	0	14	1	0.965517	0.982759	0.969231	0.994458	0.0307692	0.875	146	130	0.1	0.9		v4e	S	VALA_v4e_S_gated	DPA1_0201__DPB1_0101
DPAB	v4e	S	VALA	gated	DPA1_0201__DPB1_1101	130	0	1	4	0.8	1	0.9	0.992593	0.885385	0.00740741	0.888889	146	135	0.1	0.9		v4e	S	VALA_v4e_S_gated	DPA1_0201__DPB1_1101
DPA	v4e	S	VALA	gated	DPA1_0202	111	0	2	5	0.714286	1	0.857143	0.983051	0.879022	0.0169492	0.833333	146	118	0.1	0.9		v4e	S	VALA_v4e_S_gated	DPA1_0202
DPAB	v4e	S	VALA	gated	DPA1_0202__DPB1_0101	128	1	1	10	0.909091	0.992248	0.950669	0.985714	0.996476	0.0142857	0.909091	146	140	0.1	0.9		v4e	S	VALA_v4e_S_gated	DPA1_0202__DPB1_0101
DPA	v4e	S	VALA	gated	DPA1_0301	131	0	0	5	1	1	1	1	1	0	1	146	136	0.1	0.9		v4e	S	VALA_v4e_S_gated	DPA1_0301
DPB	v4e	S	VALA	gated	DPB1_0101	115	0	0	23	1	1	1	1	1	0	1	146	138	0.1	0.9		v4e	S	VALA_v4e_S_gated	DPB1_0101
DPB	v4e	S	VALA	gated	DPB1_0201	94	1	0	29	1	0.989474	0.994737	0.991935	1	0.00806452	0.983051	146	124	0.1	0.9		v4e	S	VALA_v4e_S_gated	DPB1_0201
DPB	v4e	S	VALA	gated	DPB1_0301	104	3	0	17	1	0.971963	0.985981	0.975806	0.992303	0.0241935	0.918919	146	124	0.1	0.9		v4e	S	VALA_v4e_S_gated	DPB1_0301
DPB	v4e	S	VALA	gated	DPB1_0401	25	3	0	59	1	0.892857	0.946429	0.965517	0.993341	0.0344828	0.975207	146	87	0.1	0.9		v4e	S	VALA_v4e_S_gated	DPB1_0401
DPB	v4e	S	VALA	gated	DPB1_0402	97	3	0	17	1	0.97	0.985	0.974359	0.987059	0.025641	0.918919	146	117	0.1	0.9		v4e	S	VALA_v4e_S_gated	DPB1_0402
DPB	v4e	S	VALA	gated	DPB1_1101	132	0	1	4	0.8	1	0.9	0.992701	0.905303	0.00729927	0.888889	146	137	0.1	0.9		v4e	S	VALA_v4e_S_gated	DPB1_1101
DQA	v4e	S	VALA	gated	DQA1_0101	105	10	1	24	0.96	0.913043	0.936522	0.921429	0.966957	0.0785714	0.813559	146	140	0.1	0.9		v4e	S	VALA_v4e_S_gated	DQA1_0101
DQAB	v4e	S	VALA	gated	DQA1_0101__DQB1_0501	110	6	1	23	0.958333	0.948276	0.953305	0.95	0.993534	0.05	0.867925	146	140	0.1	0.9		v4e	S	VALA_v4e_S_gated	DQA1_0101__DQB1_0501
DQA	v4e	S	VALA	gated	DQA1_0102	69	6	1	58	0.983051	0.92	0.951525	0.947761	0.992542	0.0522388	0.943089	146	134	0.1	0.9		v4e	S	VALA_v4e_S_gated	DQA1_0102
DQAB	v4e	S	VALA	gated	DQA1_0102__DQB1_0602	108	0	0	38	1	1	1	1	1	0	1	146	146	0.1	0.9		v4e	S	VALA_v4e_S_gated	DQA1_0102__DQB1_0602
DQAB	v4e	S	VALA	gated	DQA1_0102__DQB1_0604	129	4	1	11	0.916667	0.969925	0.943296	0.965517	0.991228	0.0344828	0.814815	146	145	0.1	0.9		v4e	S	VALA_v4e_S_gated	DQA1_0102__DQB1_0604
DQA	v4e	S	VALA	gated	DQA1_0103	116	0	1	13	0.928571	1	0.964286	0.992308	0.94335	0.00769231	0.962963	146	130	0.1	0.9		v4e	S	VALA_v4e_S_gated	DQA1_0103
DQAB	v4e	S	VALA	gated	DQA1_0103__DQB1_0603	129	1	1	12	0.923077	0.992308	0.957692	0.986014	0.99645	0.013986	0.923077	146	143	0.1	0.9		v4e	S	VALA_v4e_S_gated	DQA1_0103__DQB1_0603
DQA	v4e	S	VALA	gated	DQA1_0201	105	2	2	36	0.947368	0.981308	0.964338	0.972414	0.951918	0.0275862	0.947368	146	145	0.1	0.9		v4e	S	VALA_v4e_S_gated	DQA1_0201
DQAB	v4e	S	VALA	gated	DQA1_0201__DQB1_0202	111	3	2	30	0.9375	0.973684	0.955592	0.965753	0.993147	0.0342466	0.923077	146	146	0.1	0.9		v4e	S	VALA_v4e_S_gated	DQA1_0201__DQB1_0202
DQA	v4e	S	VALA	gated	DQA1_0301	60	13	0	9	1	0.821918	0.910959	0.841463	0.928463	0.158537	0.580645	146	82	0.1	0.9		v4e	S	VALA_v4e_S_gated	DQA1_0301
DQAB	v4e	S	VALA	gated	DQA1_0301__DQB1_0201	118	4	0	2	1	0.967213	0.983607	0.967742	0.97541	0.0322581	0.5	146	124	0.1	0.9		v4e	S	VALA_v4e_S_gated	DQA1_0301__DQB1_0201
DQAB	v4e	S	VALA	gated	DQA1_0301__DQB1_0302	96	8	0	13	1	0.923077	0.961538	0.931624	0.974852	0.0683761	0.764706	146	117	0.1	0.9		v4e	S	VALA_v4e_S_gated	DQA1_0301__DQB1_0302
DQA	v4e	S	VALA	gated	DQA1_0303	108	0	20	7	0.259259	1	0.62963	0.851852	0.824074	0.148148	0.411765	146	135	0.1	0.9		v4e	S	VALA_v4e_S_gated	DQA1_0303
DQA	v4e	S	VALA	gated	DQA1_0401	135	1	0	3	1	0.992647	0.996324	0.992806	1	0.00719424	0.857143	146	139	0.1	0.9		v4e	S	VALA_v4e_S_gated	DQA1_0401
DQAB	v4e	S	VALA	gated	DQA1_0401__DQB1_0402	141	0	0	4	1	1	1	1	1	0	1	146	145	0.1	0.9		v4e	S	VALA_v4e_S_gated	DQA1_0401__DQB1_0402
DQA	v4e	S	VALA	gated	DQA1_0501	88	8	0	28	1	0.916667	0.958333	0.935484	0.998512	0.0645161	0.875	146	124	0.1	0.9		v4e	S	VALA_v4e_S_gated	DQA1_0501
DQAB	v4e	S	VALA	gated	DQA1_0501__DQB1_0201	118	0	0	27	1	1	1	1	1	0	1	146	145	0.1	0.9		v4e	S	VALA_v4e_S_gated	DQA1_0501__DQB1_0201
DQAB	v4e	S	VALA	gated	DQA1_0501__DQB1_0301	111	3	3	0	0	0.973684	0.486842	0.948718	0.847953	0.0512821	0	146	117	0.1	0.9		v4e	S	VALA_v4e_S_gated	DQA1_0501__DQB1_0301
DQAB	v4e	S	VALA	gated	DQA1_0501__DQB1_0302	126	3	0	1	1	0.976744	0.988372	0.976923	0.976744	0.0230769	0.4	146	130	0.1	0.9		v4e	S	VALA_v4e_S_gated	DQA1_0501__DQB1_0302
DQAB	v4e	S	VALA	gated	DQA1_0501__DQB1_0501	124	1	1	0	0	0.992	0.496	0.984127	0.96	0.015873	0	146	126	0.1	0.9		v4e	S	VALA_v4e_S_gated	DQA1_0501__DQB1_0501
DQA	v4e	S	VALA	gated	DQA1_0505	115	1	6	10	0.625	0.991379	0.80819	0.94697	0.882543	0.0530303	0.740741	146	132	0.1	0.9		v4e	S	VALA_v4e_S_gated	DQA1_0505
DQAB	v4e	S	VALA	gated	DQA1_0505__DQB1_0301	112	2	6	8	0.571429	0.982456	0.776942	0.9375	0.93797	0.0625	0.666667	146	128	0.1	0.9		v4e	S	VALA_v4e_S_gated	DQA1_0505__DQB1_0301
DQB	v4e	S	VALA	gated	DQB1_0201	110	0	0	28	1	1	1	1	1	0	1	146	138	0.1	0.9		v4e	S	VALA_v4e_S_gated	DQB1_0201
DQB	v4e	S	VALA	gated	DQB1_0202	102	5	4	20	0.833333	0.953271	0.893302	0.931298	0.921729	0.0687023	0.816327	146	131	0.1	0.9		v4e	S	VALA_v4e_S_gated	DQB1_0202
DQB	v4e	S	VALA	gated	DQB1_0301	79	6	4	41	0.911111	0.929412	0.920261	0.923077	0.948497	0.0769231	0.891304	146	130	0.1	0.9		v4e	S	VALA_v4e_S_gated	DQB1_0301
DQB	v4e	S	VALA	gated	DQB1_0302	85	6	0	14	1	0.934066	0.967033	0.942857	0.985871	0.0571429	0.823529	146	105	0.1	0.9		v4e	S	VALA_v4e_S_gated	DQB1_0302
DQB	v4e	S	VALA	gated	DQB1_0303	123	2	0	6	1	0.984	0.992	0.984733	0.996	0.0152672	0.857143	146	131	0.1	0.9		v4e	S	VALA_v4e_S_gated	DQB1_0303
DQB	v4e	S	VALA	gated	DQB1_0402	137	0	0	5	1	1	1	1	1	0	1	146	142	0.1	0.9		v4e	S	VALA_v4e_S_gated	DQB1_0402
DQB	v4e	S	VALA	gated	DQB1_0501	104	5	0	30	1	0.954128	0.977064	0.964029	0.995107	0.0359712	0.923077	146	139	0.1	0.9		v4e	S	VALA_v4e_S_gated	DQB1_0501
DQB	v4e	S	VALA	gated	DQB1_0602	106	1	0	38	1	0.990654	0.995327	0.993103	1	0.00689655	0.987013	146	145	0.1	0.9		v4e	S	VALA_v4e_S_gated	DQB1_0602
DQB	v4e	S	VALA	gated	DQB1_0603	130	1	0	12	1	0.992366	0.996183	0.993007	0.999364	0.00699301	0.96	146	143	0.1	0.9		v4e	S	VALA_v4e_S_gated	DQB1_0603
DQB	v4e	S	VALA	gated	DQB1_0604	128	4	2	11	0.846154	0.969697	0.907925	0.958621	0.976107	0.0413793	0.785714	146	145	0.1	0.9		v4e	S	VALA_v4e_S_gated	DQB1_0604
DR	v4e	S	VALA	gated	DRB1_0101	124	1	0	21	1	0.992	0.996	0.993151	0.999238	0.00684932	0.976744	146	146	0.1	0.9		v4e	S	VALA_v4e_S_gated	DRB1_0101
DR	v4e	S	VALA	gated	DRB1_0301	112	1	4	28	0.875	0.99115	0.933075	0.965517	0.967644	0.0344828	0.918033	146	145	0.1	0.9		v4e	S	VALA_v4e_S_gated	DRB1_0301
DR	v4e	S	VALA	gated	DRB1_0401	120	0	0	25	1	1	1	1	1	0	1	146	145	0.1	0.9		v4e	S	VALA_v4e_S_gated	DRB1_0401
DR	v4e	S	VALA	gated	DRB1_0402	143	1	0	2	1	0.993056	0.996528	0.993151	1	0.00684932	0.8	146	146	0.1	0.9		v4e	S	VALA_v4e_S_gated	DRB1_0402
DR	v4e	S	VALA	gated	DRB1_0404	136	1	0	7	1	0.992701	0.99635	0.993056	1	0.00694444	0.933333	146	144	0.1	0.9		v4e	S	VALA_v4e_S_gated	DRB1_0404
DR	v4e	S	VALA	gated	DRB1_0701	108	0	0	38	1	1	1	1	1	0	1	146	146	0.1	0.9		v4e	S	VALA_v4e_S_gated	DRB1_0701
DR	v4e	S	VALA	gated	DRB1_0801	143	0	0	3	1	1	1	1	1	0	1	146	146	0.1	0.9		v4e	S	VALA_v4e_S_gated	DRB1_0801
DR	v4e	S	VALA	gated	DRB1_1101	132	0	1	10	0.909091	1	0.954545	0.993007	0.999311	0.00699301	0.952381	146	143	0.1	0.9		v4e	S	VALA_v4e_S_gated	DRB1_1101
DR	v4e	S	VALA	gated	DRB1_1301	126	2	1	14	0.933333	0.984375	0.958854	0.979021	0.985938	0.020979	0.903226	146	143	0.1	0.9		v4e	S	VALA_v4e_S_gated	DRB1_1301
DR	v4e	S	VALA	gated	DRB1_1302	125	1	0	19	1	0.992063	0.996032	0.993103	1	0.00689655	0.974359	146	145	0.1	0.9		v4e	S	VALA_v4e_S_gated	DRB1_1302
DR	v4e	S	VALA	gated	DRB1_1501	114	4	0	28	1	0.966102	0.983051	0.972603	0.991525	0.0273973	0.933333	146	146	0.1	0.9		v4e	S	VALA_v4e_S_gated	DRB1_1501
A	v4e	HS2	VALA		A_0101	112	4	1	29	0.966667	0.965517	0.966092	0.965753	0.970402	0.0342466	0.920635	146	146	0.5	0.5		v4e	HS2	VALA_v4e_HS2	A_0101
A	v4e	HS2	VALA		A_0201	82	3	1	60	0.983607	0.964706	0.974156	0.972603	0.998457	0.0273973	0.967742	146	146	0.5	0.5		v4e	HS2	VALA_v4e_HS2	A_0201
A	v4e	HS2	VALA		A_0301	108	3	3	32	0.914286	0.972973	0.943629	0.958904	0.989704	0.0410959	0.914286	146	146	0.5	0.5		v4e	HS2	VALA_v4e_HS2	A_0301
A	v4e	HS2	VALA		A_1101	129	0	1	16	0.941176	1	0.970588	0.993151	0.992248	0.00684932	0.969697	146	146	0.5	0.5		v4e	HS2	VALA_v4e_HS2	A_1101
A	v4e	HS2	VALA		A_2301	139	1	0	6	1	0.992857	0.996429	0.993151	1	0.00684932	0.923077	146	146	0.5	0.5		v4e	HS2	VALA_v4e_HS2	A_2301
A	v4e	HS2	VALA		A_2402	129	0	0	17	1	1	1	1	1	0	1	146	146	0.5	0.5		v4e	HS2	VALA_v4e_HS2	A_2402
A	v4e	HS2	VALA		A_2601	137	3	1	5	0.833333	0.978571	0.905952	0.972603	0.983333	0.0273973	0.714286	146	146	0.5	0.5		v4e	HS2	VALA_v4e_HS2	A_2601
A	v4e	HS2	VALA		A_2902	136	1	0	9	1	0.992701	0.99635	0.993151	0.996756	0.00684932	0.947368	146	146	0.5	0.5		v4e	HS2	VALA_v4e_HS2	A_2902
A	v4e	HS2	VALA		A_3002	136	3	1	6	0.857143	0.978417	0.91778	0.972603	0.994861	0.0273973	0.75	146	146	0.5	0.5		v4e	HS2	VALA_v4e_HS2	A_3002
A	v4e	HS2	VALA		A_3101	137	0	0	9	1	1	1	1	1	0	1	146	146	0.5	0.5		v4e	HS2	VALA_v4e_HS2	A_3101
A	v4e	HS2	VALA		A_3201	136	2	1	7	0.875	0.985507	0.930254	0.979452	0.927536	0.0205479	0.823529	146	146	0.5	0.5		v4e	HS2	VALA_v4e_HS2	A_3201
A	v4e	HS2	VALA		A_6801	128	3	2	13	0.866667	0.977099	0.921883	0.965753	0.946056	0.0342466	0.83871	146	146	0.5	0.5		v4e	HS2	VALA_v4e_HS2	A_6801
B	v4e	HS2	VALA		B_0702	113	2	1	30	0.967742	0.982609	0.975175	0.979452	0.997475	0.0205479	0.952381	146	146	0.5	0.5		v4e	HS2	VALA_v4e_HS2	B_0702
B	v4e	HS2	VALA		B_0801	124	0	2	20	0.909091	1	0.954545	0.986301	0.977639	0.0136986	0.952381	146	146	0.5	0.5		v4e	HS2	VALA_v4e_HS2	B_0801
B	v4e	HS2	VALA		B_1402	134	1	1	10	0.909091	0.992593	0.950842	0.986301	0.99798	0.0136986	0.909091	146	146	0.5	0.5		v4e	HS2	VALA_v4e_HS2	B_1402
B	v4e	HS2	VALA		B_1501	135	0	0	11	1	1	1	1	1	0	1	146	146	0.5	0.5		v4e	HS2	VALA_v4e_HS2	B_1501
B	v4e	HS2	VALA		B_1801	135	0	0	11	1	1	1	1	1	0	1	146	146	0.5	0.5		v4e	HS2	VALA_v4e_HS2	B_1801
B	v4e	HS2	VALA		B_2705	142	0	1	3	0.75	1	0.875	0.993151	1	0.00684932	0.857143	146	146	0.5	0.5		v4e	HS2	VALA_v4e_HS2	B_2705
B	v4e	HS2	VALA		B_3501	130	0	1	15	0.9375	1	0.96875	0.993151	1	0.00684932	0.967742	146	146	0.5	0.5		v4e	HS2	VALA_v4e_HS2	B_3501
B	v4e	HS2	VALA		B_4001	126	2	0	18	1	0.984375	0.992188	0.986301	1	0.0136986	0.947368	146	146	0.5	0.5		v4e	HS2	VALA_v4e_HS2	B_4001
B	v4e	HS2	VALA		B_4402	131	1	1	13	0.928571	0.992424	0.960498	0.986301	0.999459	0.0136986	0.928571	146	146	0.5	0.5		v4e	HS2	VALA_v4e_HS2	B_4402
B	v4e	HS2	VALA		B_4403	132	1	0	13	1	0.992481	0.996241	0.993151	1	0.00684932	0.962963	146	146	0.5	0.5		v4e	HS2	VALA_v4e_HS2	B_4403
B	v4e	HS2	VALA		B_5101	133	1	3	9	0.75	0.992537	0.871269	0.972603	0.994403	0.0273973	0.818182	146	146	0.5	0.5		v4e	HS2	VALA_v4e_HS2	B_5101
B	v4e	HS2	VALA		B_5701	136	0	1	9	0.9	1	0.95	0.993151	0.997794	0.00684932	0.947368	146	146	0.5	0.5		v4e	HS2	VALA_v4e_HS2	B_5701
C	v4e	HS2	VALA		C_0102	136	0	6	4	0.4	1	0.7	0.958904	0.813235	0.0410959	0.571429	146	146	0.5	0.5		v4e	HS2	VALA_v4e_HS2	C_0102
C	v4e	HS2	VALA		C_0202	133	4	6	3	0.333333	0.970803	0.652068	0.931507	0.823195	0.0684932	0.375	146	146	0.5	0.5		v4e	HS2	VALA_v4e_HS2	C_0202
C	v4e	HS2	VALA		C_0303	126	3	9	8	0.470588	0.976744	0.723666	0.917808	0.94984	0.0821918	0.571429	146	146	0.5	0.5		v4e	HS2	VALA_v4e_HS2	C_0303
C	v4e	HS2	VALA		C_0304	116	9	1	20	0.952381	0.928	0.94019	0.931507	0.978667	0.0684932	0.8	146	146	0.5	0.5		v4e	HS2	VALA_v4e_HS2	C_0304
C	v4e	HS2	VALA		C_0401	119	2	3	22	0.88	0.983471	0.931736	0.965753	0.950413	0.0342466	0.897959	146	146	0.5	0.5		v4e	HS2	VALA_v4e_HS2	C_0401
C	v4e	HS2	VALA		C_0501	123	7	1	15	0.9375	0.946154	0.941827	0.945205	0.985096	0.0547945	0.789474	146	146	0.5	0.5		v4e	HS2	VALA_v4e_HS2	C_0501
C	v4e	HS2	VALA		C_0602	110	7	3	26	0.896552	0.940171	0.918361	0.931507	0.977601	0.0684932	0.83871	146	146	0.5	0.5		v4e	HS2	VALA_v4e_HS2	C_0602
C	v4e	HS2	VALA		C_0701	111	7	3	25	0.892857	0.940678	0.916768	0.931507	0.980932	0.0684932	0.833333	146	146	0.5	0.5		v4e	HS2	VALA_v4e_HS2	C_0701
C	v4e	HS2	VALA		C_0702	107	5	6	28	0.823529	0.955357	0.889443	0.924658	0.941702	0.0753425	0.835821	146	146	0.5	0.5		v4e	HS2	VALA_v4e_HS2	C_0702
C	v4e	HS2	VALA		C_0802	130	3	1	12	0.923077	0.977444	0.95026	0.972603	0.981492	0.0273973	0.857143	146	146	0.5	0.5		v4e	HS2	VALA_v4e_HS2	C_0802
C	v4e	HS2	VALA		C_1203	129	2	3	12	0.8	0.984733	0.892366	0.965753	0.922646	0.0342466	0.827586	146	146	0.5	0.5		v4e	HS2	VALA_v4e_HS2	C_1203
C	v4e	HS2	VALA		C_1502	139	2	2	3	0.6	0.985816	0.792908	0.972603	0.860993	0.0273973	0.6	146	146	0.5	0.5		v4e	HS2	VALA_v4e_HS2	C_1502
C	v4e	HS2	VALA		C_1601	122	4	4	16	0.8	0.968254	0.884127	0.945205	0.934127	0.0547945	0.8	146	146	0.5	0.5		v4e	HS2	VALA_v4e_HS2	C_1601
DPA	v4e	HS2	VALA		DPA1_0103	0	19	0	127	1	0	0.5	0.869863	0.764194	0.130137	0.930403	146	146	0.5	0.5		v4e	HS2	VALA_v4e_HS2	DPA1_0103
DPAB	v4e	HS2	VALA		DPA1_0103__DPB1_0101	125	10	0	11	1	0.925926	0.962963	0.931507	0.985859	0.0684932	0.6875	146	146	0.5	0.5		v4e	HS2	VALA_v4e_HS2	DPA1_0103__DPB1_0101
DPAB	v4e	HS2	VALA		DPA1_0103__DPB1_0201	111	3	1	31	0.96875	0.973684	0.971217	0.972603	0.996436	0.0273973	0.939394	146	146	0.5	0.5		v4e	HS2	VALA_v4e_HS2	DPA1_0103__DPB1_0201
DPAB	v4e	HS2	VALA		DPA1_0103__DPB1_0301	118	5	0	23	1	0.95935	0.979675	0.965753	0.991163	0.0342466	0.901961	146	146	0.5	0.5		v4e	HS2	VALA_v4e_HS2	DPA1_0103__DPB1_0301
DPAB	v4e	HS2	VALA		DPA1_0103__DPB1_0401	55	18	1	72	0.986301	0.753425	0.869863	0.869863	0.98161	0.130137	0.883436	146	146	0.5	0.5		v4e	HS2	VALA_v4e_HS2	DPA1_0103__DPB1_0401
DPAB	v4e	HS2	VALA		DPA1_0103__DPB1_0402	114	10	0	22	1	0.919355	0.959677	0.931507	0.986804	0.0684932	0.814815	146	146	0.5	0.5		v4e	HS2	VALA_v4e_HS2	DPA1_0103__DPB1_0402
DPA	v4e	HS2	VALA		DPA1_0201	80	19	13	34	0.723404	0.808081	0.765743	0.780822	0.824629	0.219178	0.68	146	146	0.5	0.5		v4e	HS2	VALA_v4e_HS2	DPA1_0201
DPAB	v4e	HS2	VALA		DPA1_0201__DPB1_0101	118	10	0	18	1	0.921875	0.960938	0.931507	0.990885	0.0684932	0.782609	146	146	0.5	0.5		v4e	HS2	VALA_v4e_HS2	DPA1_0201__DPB1_0101
DPAB	v4e	HS2	VALA		DPA1_0201__DPB1_0201	139	3	3	1	0.25	0.978873	0.614437	0.958904	0.746479	0.0410959	0.25	146	146	0.5	0.5		v4e	HS2	VALA_v4e_HS2	DPA1_0201__DPB1_0201
DPAB	v4e	HS2	VALA		DPA1_0201__DPB1_0401	131	4	10	1	0.0909091	0.97037	0.53064	0.90411	0.46532	0.0958904	0.125	146	146	0.5	0.5		v4e	HS2	VALA_v4e_HS2	DPA1_0201__DPB1_0401
DPAB	v4e	HS2	VALA		DPA1_0201__DPB1_1101	134	2	4	6	0.6	0.985294	0.792647	0.958904	0.919118	0.0410959	0.666667	146	146	0.5	0.5		v4e	HS2	VALA_v4e_HS2	DPA1_0201__DPB1_1101
DPA	v4e	HS2	VALA		DPA1_0202	122	4	5	15	0.75	0.968254	0.859127	0.938356	0.948413	0.0616438	0.769231	146	146	0.5	0.5		v4e	HS2	VALA_v4e_HS2	DPA1_0202
DPAB	v4e	HS2	VALA		DPA1_0202__DPB1_0101	130	2	2	12	0.857143	0.984848	0.920996	0.972603	0.99026	0.0273973	0.857143	146	146	0.5	0.5		v4e	HS2	VALA_v4e_HS2	DPA1_0202__DPB1_0101
DPA	v4e	HS2	VALA		DPA1_0301	136	2	2	6	0.75	0.985507	0.867754	0.972603	0.996377	0.0273973	0.75	146	146	0.5	0.5		v4e	HS2	VALA_v4e_HS2	DPA1_0301
DPB	v4e	HS2	VALA		DPB1_0101	119	3	0	24	1	0.97541	0.987705	0.979452	1	0.0205479	0.941176	146	146	0.5	0.5		v4e	HS2	VALA_v4e_HS2	DPB1_0101
DPB	v4e	HS2	VALA		DPB1_0201	107	7	1	31	0.96875	0.938596	0.953673	0.945205	0.996985	0.0547945	0.885714	146	146	0.5	0.5		v4e	HS2	VALA_v4e_HS2	DPB1_0201
DPB	v4e	HS2	VALA		DPB1_0301	118	5	0	23	1	0.95935	0.979675	0.965753	0.990809	0.0342466	0.901961	146	146	0.5	0.5		v4e	HS2	VALA_v4e_HS2	DPB1_0301
DPB	v4e	HS2	VALA		DPB1_0401	54	19	2	71	0.972603	0.739726	0.856164	0.856164	0.981235	0.143836	0.871166	146	146	0.5	0.5		v4e	HS2	VALA_v4e_HS2	DPB1_0401
DPB	v4e	HS2	VALA		DPB1_0402	114	10	0	22	1	0.919355	0.959677	0.931507	0.984238	0.0684932	0.814815	146	146	0.5	0.5		v4e	HS2	VALA_v4e_HS2	DPB1_0402
DPB	v4e	HS2	VALA		DPB1_1101	134	2	4	6	0.6	0.985294	0.792647	0.958904	0.951471	0.0410959	0.666667	146	146	0.5	0.5		v4e	HS2	VALA_v4e_HS2	DPB1_1101
DQA	v4e	HS2	VALA		DQA1_0101	107	13	2	24	0.923077	0.891667	0.907372	0.89726	0.966026	0.10274	0.761905	146	146	0.5	0.5		v4e	HS2	VALA_v4e_HS2	DQA1_0101
DQAB	v4e	HS2	VALA		DQA1_0101__DQB1_0302	139	6	0	1	1	0.958621	0.97931	0.958904	0.972414	0.0410959	0.25	146	146	0.5	0.5		v4e	HS2	VALA_v4e_HS2	DQA1_0101__DQB1_0302
DQAB	v4e	HS2	VALA		DQA1_0101__DQB1_0501	110	11	0	25	1	0.909091	0.954545	0.924658	0.993388	0.0753425	0.819672	146	146	0.5	0.5		v4e	HS2	VALA_v4e_HS2	DQA1_0101__DQB1_0501
DQA	v4e	HS2	VALA		DQA1_0102	77	8	2	59	0.967213	0.905882	0.936548	0.931507	0.990935	0.0684932	0.921875	146	146	0.5	0.5		v4e	HS2	VALA_v4e_HS2	DQA1_0102
DQAB	v4e	HS2	VALA		DQA1_0102__DQB1_0201	137	3	0	6	1	0.978571	0.989286	0.979452	0.992857	0.0205479	0.8	146	146	0.5	0.5		v4e	HS2	VALA_v4e_HS2	DQA1_0102__DQB1_0201
DQAB	v4e	HS2	VALA		DQA1_0102__DQB1_0302	139	0	6	1	0.142857	1	0.571429	0.958904	0.8037	0.0410959	0.25	146	146	0.5	0.5		v4e	HS2	VALA_v4e_HS2	DQA1_0102__DQB1_0302
DQAB	v4e	HS2	VALA		DQA1_0102__DQB1_0602	108	0	0	38	1	1	1	1	1	0	1	146	146	0.5	0.5		v4e	HS2	VALA_v4e_HS2	DQA1_0102__DQB1_0602
DQAB	v4e	HS2	VALA		DQA1_0102__DQB1_0604	129	5	1	11	0.916667	0.962687	0.939677	0.958904	0.994403	0.0410959	0.785714	146	146	0.5	0.5		v4e	HS2	VALA_v4e_HS2	DQA1_0102__DQB1_0604
DQA	v4e	HS2	VALA		DQA1_0103	125	4	1	16	0.941176	0.968992	0.955084	0.965753	0.950752	0.0342466	0.864865	146	146	0.5	0.5		v4e	HS2	VALA_v4e_HS2	DQA1_0103
DQAB	v4e	HS2	VALA		DQA1_0103__DQB1_0603	130	2	0	14	1	0.984848	0.992424	0.986301	0.998377	0.0136986	0.933333	146	146	0.5	0.5		v4e	HS2	VALA_v4e_HS2	DQA1_0103__DQB1_0603
DQA	v4e	HS2	VALA		DQA1_0201	105	2	2	37	0.948718	0.981308	0.965013	0.972603	0.956147	0.0273973	0.948718	146	146	0.5	0.5		v4e	HS2	VALA_v4e_HS2	DQA1_0201
DQAB	v4e	HS2	VALA		DQA1_0201__DQB1_0202	109	5	2	30	0.9375	0.95614	0.94682	0.952055	0.984923	0.0479452	0.895522	146	146	0.5	0.5		v4e	HS2	VALA_v4e_HS2	DQA1_0201__DQB1_0202
DQA	v4e	HS2	VALA		DQA1_0301	97	36	0	13	1	0.729323	0.864662	0.753425	0.932909	0.246575	0.419355	146	146	0.5	0.5		v4e	HS2	VALA_v4e_HS2	DQA1_0301
DQAB	v4e	HS2	VALA		DQA1_0301__DQB1_0201	131	13	0	2	1	0.909722	0.954861	0.910959	0.982639	0.0890411	0.235294	146	146	0.5	0.5		v4e	HS2	VALA_v4e_HS2	DQA1_0301__DQB1_0201
DQAB	v4e	HS2	VALA		DQA1_0301__DQB1_0301	127	17	0	2	1	0.881944	0.940972	0.883562	0.920139	0.116438	0.190476	146	146	0.5	0.5		v4e	HS2	VALA_v4e_HS2	DQA1_0301__DQB1_0301
DQAB	v4e	HS2	VALA		DQA1_0301__DQB1_0302	115	18	0	13	1	0.864662	0.932331	0.876712	0.985541	0.123288	0.590909	146	146	0.5	0.5		v4e	HS2	VALA_v4e_HS2	DQA1_0301__DQB1_0302
DQAB	v4e	HS2	VALA		DQA1_0301__DQB1_0501	132	13	0	1	1	0.910345	0.955172	0.910959	0.944828	0.0890411	0.133333	146	146	0.5	0.5		v4e	HS2	VALA_v4e_HS2	DQA1_0301__DQB1_0501
DQA	v4e	HS2	VALA		DQA1_0303	110	0	23	13	0.361111	1	0.680556	0.842466	0.856818	0.157534	0.530612	146	146	0.5	0.5		v4e	HS2	VALA_v4e_HS2	DQA1_0303
DQA	v4e	HS2	VALA		DQA1_0401	139	1	1	5	0.833333	0.992857	0.913095	0.986301	0.992857	0.0136986	0.833333	146	146	0.5	0.5		v4e	HS2	VALA_v4e_HS2	DQA1_0401
DQAB	v4e	HS2	VALA		DQA1_0401__DQB1_0402	141	0	0	5	1	1	1	1	1	0	1	146	146	0.5	0.5		v4e	HS2	VALA_v4e_HS2	DQA1_0401__DQB1_0402
DQA	v4e	HS2	VALA		DQA1_0501	107	11	0	28	1	0.90678	0.95339	0.924658	0.999395	0.0753425	0.835821	146	146	0.5	0.5		v4e	HS2	VALA_v4e_HS2	DQA1_0501
DQAB	v4e	HS2	VALA		DQA1_0501__DQB1_0201	118	0	0	28	1	1	1	1	1	0	1	146	146	0.5	0.5		v4e	HS2	VALA_v4e_HS2	DQA1_0501__DQB1_0201
DQAB	v4e	HS2	VALA		DQA1_0501__DQB1_0301	127	11	7	1	0.125	0.92029	0.522645	0.876712	0.841486	0.123288	0.1	146	146	0.5	0.5		v4e	HS2	VALA_v4e_HS2	DQA1_0501__DQB1_0301
DQAB	v4e	HS2	VALA		DQA1_0501__DQB1_0302	133	11	0	2	1	0.923611	0.961806	0.924658	0.986111	0.0753425	0.266667	146	146	0.5	0.5		v4e	HS2	VALA_v4e_HS2	DQA1_0501__DQB1_0302
DQAB	v4e	HS2	VALA		DQA1_0501__DQB1_0501	129	13	1	3	0.75	0.908451	0.829225	0.90411	0.838028	0.0958904	0.3	146	146	0.5	0.5		v4e	HS2	VALA_v4e_HS2	DQA1_0501__DQB1_0501
DQA	v4e	HS2	VALA		DQA1_0505	116	5	5	20	0.8	0.958678	0.879339	0.931507	0.90314	0.0684932	0.8	146	146	0.5	0.5		v4e	HS2	VALA_v4e_HS2	DQA1_0505
DQAB	v4e	HS2	VALA		DQA1_0505__DQB1_0301	115	10	6	15	0.714286	0.92	0.817143	0.890411	0.925714	0.109589	0.652174	146	146	0.5	0.5		v4e	HS2	VALA_v4e_HS2	DQA1_0505__DQB1_0301
DQB	v4e	HS2	VALA		DQB1_0201	114	4	0	28	1	0.966102	0.983051	0.972603	1	0.0273973	0.933333	146	146	0.5	0.5		v4e	HS2	VALA_v4e_HS2	DQB1_0201
DQB	v4e	HS2	VALA		DQB1_0202	103	7	5	31	0.861111	0.936364	0.898737	0.917808	0.916919	0.0821918	0.837838	146	146	0.5	0.5		v4e	HS2	VALA_v4e_HS2	DQB1_0202
DQB	v4e	HS2	VALA		DQB1_0301	88	11	5	42	0.893617	0.888889	0.891253	0.890411	0.947991	0.109589	0.84	146	146	0.5	0.5		v4e	HS2	VALA_v4e_HS2	DQB1_0301
DQB	v4e	HS2	VALA		DQB1_0302	111	16	0	19	1	0.874016	0.937008	0.890411	0.976378	0.109589	0.703704	146	146	0.5	0.5		v4e	HS2	VALA_v4e_HS2	DQB1_0302
DQB	v4e	HS2	VALA		DQB1_0303	128	11	0	7	1	0.920863	0.960432	0.924658	0.992806	0.0753425	0.56	146	146	0.5	0.5		v4e	HS2	VALA_v4e_HS2	DQB1_0303
DQB	v4e	HS2	VALA		DQB1_0402	138	3	0	5	1	0.978723	0.989362	0.979452	1	0.0205479	0.769231	146	146	0.5	0.5		v4e	HS2	VALA_v4e_HS2	DQB1_0402
DQB	v4e	HS2	VALA		DQB1_0501	104	9	0	33	1	0.920354	0.960177	0.938356	0.994368	0.0616438	0.88	146	146	0.5	0.5		v4e	HS2	VALA_v4e_HS2	DQB1_0501
DQB	v4e	HS2	VALA		DQB1_0602	106	2	0	38	1	0.981481	0.990741	0.986301	1	0.0136986	0.974359	146	146	0.5	0.5		v4e	HS2	VALA_v4e_HS2	DQB1_0602
DQB	v4e	HS2	VALA		DQB1_0603	127	5	0	14	1	0.962121	0.981061	0.965753	0.998918	0.0342466	0.848485	146	146	0.5	0.5		v4e	HS2	VALA_v4e_HS2	DQB1_0603
DQB	v4e	HS2	VALA		DQB1_0604	128	5	2	11	0.846154	0.962406	0.90428	0.952055	0.930596	0.0479452	0.758621	146	146	0.5	0.5		v4e	HS2	VALA_v4e_HS2	DQB1_0604
DR	v4e	HS2	VALA		DRB1_0101	124	1	0	21	1	0.992	0.996	0.993151	0.999238	0.00684932	0.976744	146	146	0.5	0.5		v4e	HS2	VALA_v4e_HS2	DRB1_0101
DR	v4e	HS2	VALA		DRB1_0301	112	2	4	28	0.875	0.982456	0.928728	0.958904	0.955592	0.0410959	0.903226	146	146	0.5	0.5		v4e	HS2	VALA_v4e_HS2	DRB1_0301
DR	v4e	HS2	VALA		DRB1_0401	121	0	0	25	1	1	1	1	1	0	1	146	146	0.5	0.5		v4e	HS2	VALA_v4e_HS2	DRB1_0401
DR	v4e	HS2	VALA		DRB1_0402	144	0	0	2	1	1	1	1	1	0	1	146	146	0.5	0.5		v4e	HS2	VALA_v4e_HS2	DRB1_0402
DR	v4e	HS2	VALA		DRB1_0404	137	2	0	7	1	0.985612	0.992806	0.986301	1	0.0136986	0.875	146	146	0.5	0.5		v4e	HS2	VALA_v4e_HS2	DRB1_0404
DR	v4e	HS2	VALA		DRB1_0701	107	1	0	38	1	0.990741	0.99537	0.993151	1	0.00684932	0.987013	146	146	0.5	0.5		v4e	HS2	VALA_v4e_HS2	DRB1_0701
DR	v4e	HS2	VALA		DRB1_0801	142	1	0	3	1	0.993007	0.996503	0.993151	1	0.00684932	0.857143	146	146	0.5	0.5		v4e	HS2	VALA_v4e_HS2	DRB1_0801
DR	v4e	HS2	VALA		DRB1_1101	132	2	1	11	0.916667	0.985075	0.950871	0.979452	0.998756	0.0205479	0.88	146	146	0.5	0.5		v4e	HS2	VALA_v4e_HS2	DRB1_1101
DR	v4e	HS2	VALA		DRB1_1301	128	2	1	15	0.9375	0.984615	0.961058	0.979452	0.990385	0.0205479	0.909091	146	146	0.5	0.5		v4e	HS2	VALA_v4e_HS2	DRB1_1301
DR	v4e	HS2	VALA		DRB1_1302	126	1	0	19	1	0.992126	0.996063	0.993151	1	0.00684932	0.974359	146	146	0.5	0.5		v4e	HS2	VALA_v4e_HS2	DRB1_1302
DR	v4e	HS2	VALA		DRB1_1501	116	2	0	28	1	0.983051	0.991525	0.986301	1	0.0136986	0.965517	146	146	0.5	0.5		v4e	HS2	VALA_v4e_HS2	DRB1_1501
A	v4e	HS2	VALA	gated	A_0101	109	4	1	29	0.966667	0.964602	0.965634	0.965035	0.970501	0.034965	0.920635	146	143	0.1	0.9		v4e	HS2	VALA_v4e_HS2_gated	A_0101
A	v4e	HS2	VALA	gated	A_0201	75	3	0	60	1	0.961538	0.980769	0.978261	0.999145	0.0217391	0.97561	146	138	0.1	0.9		v4e	HS2	VALA_v4e_HS2_gated	A_0201
A	v4e	HS2	VALA	gated	A_0301	98	0	1	31	0.96875	1	0.984375	0.992308	0.99713	0.00769231	0.984127	146	130	0.1	0.9		v4e	HS2	VALA_v4e_HS2_gated	A_0301
A	v4e	HS2	VALA	gated	A_1101	122	0	1	16	0.941176	1	0.970588	0.992806	0.995178	0.00719424	0.969697	146	139	0.1	0.9		v4e	HS2	VALA_v4e_HS2_gated	A_1101
A	v4e	HS2	VALA	gated	A_2301	138	0	0	5	1	1	1	1	1	0	1	146	143	0.1	0.9		v4e	HS2	VALA_v4e_HS2_gated	A_2301
A	v4e	HS2	VALA	gated	A_2402	115	0	0	17	1	1	1	1	1	0	1	146	132	0.1	0.9		v4e	HS2	VALA_v4e_HS2_gated	A_2402
A	v4e	HS2	VALA	gated	A_2601	135	1	1	4	0.8	0.992647	0.896324	0.985816	0.988235	0.0141844	0.8	146	141	0.1	0.9		v4e	HS2	VALA_v4e_HS2_gated	A_2601
A	v4e	HS2	VALA	gated	A_2902	135	1	0	8	1	0.992647	0.996324	0.993056	0.997243	0.00694444	0.941176	146	144	0.1	0.9		v4e	HS2	VALA_v4e_HS2_gated	A_2902
A	v4e	HS2	VALA	gated	A_3002	135	0	1	6	0.857143	1	0.928571	0.992958	0.998942	0.00704225	0.923077	146	142	0.1	0.9		v4e	HS2	VALA_v4e_HS2_gated	A_3002
A	v4e	HS2	VALA	gated	A_3101	133	0	0	9	1	1	1	1	1	0	1	146	142	0.1	0.9		v4e	HS2	VALA_v4e_HS2_gated	A_3101
A	v4e	HS2	VALA	gated	A_3201	130	0	1	5	0.833333	1	0.916667	0.992647	0.911538	0.00735294	0.909091	146	136	0.1	0.9		v4e	HS2	VALA_v4e_HS2_gated	A_3201
A	v4e	HS2	VALA	gated	A_6801	122	0	2	12	0.857143	1	0.928571	0.985294	0.950234	0.0147059	0.923077	146	136	0.1	0.9		v4e	HS2	VALA_v4e_HS2_gated	A_6801
B	v4e	HS2	VALA	gated	B_0702	110	0	1	28	0.965517	1	0.982759	0.992806	0.999373	0.00719424	0.982456	146	139	0.1	0.9		v4e	HS2	VALA_v4e_HS2_gated	B_0702
B	v4e	HS2	VALA	gated	B_0801	111	0	1	20	0.952381	1	0.97619	0.992424	0.980695	0.00757576	0.97561	146	132	0.1	0.9		v4e	HS2	VALA_v4e_HS2_gated	B_0801
B	v4e	HS2	VALA	gated	B_1402	130	1	0	9	1	0.992366	0.996183	0.992857	1	0.00714286	0.947368	146	140	0.1	0.9		v4e	HS2	VALA_v4e_HS2_gated	B_1402
B	v4e	HS2	VALA	gated	B_1501	132	0	0	11	1	1	1	1	1	0	1	146	143	0.1	0.9		v4e	HS2	VALA_v4e_HS2_gated	B_1501
B	v4e	HS2	VALA	gated	B_1801	133	0	0	11	1	1	1	1	1	0	1	146	144	0.1	0.9		v4e	HS2	VALA_v4e_HS2_gated	B_1801
B	v4e	HS2	VALA	gated	B_2705	139	0	0	3	1	1	1	1	1	0	1	146	142	0.1	0.9		v4e	HS2	VALA_v4e_HS2_gated	B_2705
B	v4e	HS2	VALA	gated	B_3501	129	0	0	14	1	1	1	1	1	0	1	146	143	0.1	0.9		v4e	HS2	VALA_v4e_HS2_gated	B_3501
B	v4e	HS2	VALA	gated	B_4001	122	0	0	18	1	1	1	1	1	0	1	146	140	0.1	0.9		v4e	HS2	VALA_v4e_HS2_gated	B_4001
B	v4e	HS2	VALA	gated	B_4402	126	0	0	13	1	1	1	1	1	0	1	146	139	0.1	0.9		v4e	HS2	VALA_v4e_HS2_gated	B_4402
B	v4e	HS2	VALA	gated	B_4403	128	0	0	13	1	1	1	1	1	0	1	146	141	0.1	0.9		v4e	HS2	VALA_v4e_HS2_gated	B_4403
B	v4e	HS2	VALA	gated	B_5101	129	0	1	9	0.9	1	0.95	0.992806	0.999225	0.00719424	0.947368	146	139	0.1	0.9		v4e	HS2	VALA_v4e_HS2_gated	B_5101
B	v4e	HS2	VALA	gated	B_5701	135	0	1	9	0.9	1	0.95	0.993103	0.998519	0.00689655	0.947368	146	145	0.1	0.9		v4e	HS2	VALA_v4e_HS2_gated	B_5701
C	v4e	HS2	VALA	gated	C_0102	127	0	3	2	0.4	1	0.7	0.977273	0.655118	0.0227273	0.571429	146	132	0.1	0.9		v4e	HS2	VALA_v4e_HS2_gated	C_0102
C	v4e	HS2	VALA	gated	C_0202	125	1	4	3	0.428571	0.992063	0.710317	0.962406	0.81746	0.037594	0.545455	146	133	0.1	0.9		v4e	HS2	VALA_v4e_HS2_gated	C_0202
C	v4e	HS2	VALA	gated	C_0303	109	0	2	5	0.714286	1	0.857143	0.982759	0.989515	0.0172414	0.833333	146	116	0.1	0.9		v4e	HS2	VALA_v4e_HS2_gated	C_0303
C	v4e	HS2	VALA	gated	C_0304	104	2	1	17	0.944444	0.981132	0.962788	0.975806	0.988994	0.0241935	0.918919	146	124	0.1	0.9		v4e	HS2	VALA_v4e_HS2_gated	C_0304
C	v4e	HS2	VALA	gated	C_0401	107	1	3	21	0.875	0.990741	0.93287	0.969697	0.957948	0.030303	0.913043	146	132	0.1	0.9		v4e	HS2	VALA_v4e_HS2_gated	C_0401
C	v4e	HS2	VALA	gated	C_0501	108	4	0	13	1	0.964286	0.982143	0.968	0.994505	0.032	0.866667	146	125	0.1	0.9		v4e	HS2	VALA_v4e_HS2_gated	C_0501
C	v4e	HS2	VALA	gated	C_0602	102	1	1	26	0.962963	0.990291	0.976627	0.984615	0.983459	0.0153846	0.962963	146	130	0.1	0.9		v4e	HS2	VALA_v4e_HS2_gated	C_0602
C	v4e	HS2	VALA	gated	C_0701	103	2	1	23	0.958333	0.980952	0.969643	0.976744	0.990873	0.0232558	0.938776	146	129	0.1	0.9		v4e	HS2	VALA_v4e_HS2_gated	C_0701
C	v4e	HS2	VALA	gated	C_0702	89	4	2	24	0.923077	0.956989	0.940033	0.94958	0.94665	0.0504202	0.888889	146	119	0.1	0.9		v4e	HS2	VALA_v4e_HS2_gated	C_0702
C	v4e	HS2	VALA	gated	C_0802	127	1	1	12	0.923077	0.992188	0.957632	0.985816	0.983774	0.0141844	0.923077	146	141	0.1	0.9		v4e	HS2	VALA_v4e_HS2_gated	C_0802
C	v4e	HS2	VALA	gated	C_1203	121	0	2	11	0.846154	1	0.923077	0.985075	0.921805	0.0149254	0.916667	146	134	0.1	0.9		v4e	HS2	VALA_v4e_HS2_gated	C_1203
C	v4e	HS2	VALA	gated	C_1502	134	0	1	2	0.666667	1	0.833333	0.992701	0.78607	0.00729927	0.8	146	137	0.1	0.9		v4e	HS2	VALA_v4e_HS2_gated	C_1502
C	v4e	HS2	VALA	gated	C_1601	113	0	4	14	0.777778	1	0.888889	0.969466	0.946411	0.0305344	0.875	146	131	0.1	0.9		v4e	HS2	VALA_v4e_HS2_gated	C_1601
DPA	v4e	HS2	VALA	gated	DPA1_0103	0	5	0	84	1	0	0.5	0.94382	0.816667	0.0561798	0.971098	146	89	0.1	0.9		v4e	HS2	VALA_v4e_HS2_gated	DPA1_0103
DPAB	v4e	HS2	VALA	gated	DPA1_0103__DPB1_0101	113	6	0	11	1	0.94958	0.97479	0.953846	0.983957	0.0461538	0.785714	146	130	0.1	0.9		v4e	HS2	VALA_v4e_HS2_gated	DPA1_0103__DPB1_0101
DPAB	v4e	HS2	VALA	gated	DPA1_0103__DPB1_0201	84	1	0	30	1	0.988235	0.994118	0.991304	0.999608	0.00869565	0.983607	146	115	0.1	0.9		v4e	HS2	VALA_v4e_HS2_gated	DPA1_0103__DPB1_0201
DPAB	v4e	HS2	VALA	gated	DPA1_0103__DPB1_0301	107	3	0	22	1	0.972727	0.986364	0.977273	0.990909	0.0227273	0.93617	146	132	0.1	0.9		v4e	HS2	VALA_v4e_HS2_gated	DPA1_0103__DPB1_0301
DPAB	v4e	HS2	VALA	gated	DPA1_0103__DPB1_0401	14	3	0	64	1	0.823529	0.911765	0.962963	0.977941	0.037037	0.977099	146	81	0.1	0.9		v4e	HS2	VALA_v4e_HS2_gated	DPA1_0103__DPB1_0401
DPAB	v4e	HS2	VALA	gated	DPA1_0103__DPB1_0402	99	4	0	20	1	0.961165	0.980583	0.96748	0.986893	0.0325203	0.909091	146	123	0.1	0.9		v4e	HS2	VALA_v4e_HS2_gated	DPA1_0103__DPB1_0402
DPA	v4e	HS2	VALA	gated	DPA1_0201	18	3	1	11	0.916667	0.857143	0.886905	0.878788	0.90873	0.121212	0.846154	146	33	0.1	0.9		v4e	HS2	VALA_v4e_HS2_gated	DPA1_0201
DPAB	v4e	HS2	VALA	gated	DPA1_0201__DPB1_0101	104	4	0	17	1	0.962963	0.981481	0.968	0.99183	0.032	0.894737	146	125	0.1	0.9		v4e	HS2	VALA_v4e_HS2_gated	DPA1_0201__DPB1_0101
DPAB	v4e	HS2	VALA	gated	DPA1_0201__DPB1_0201	125	0	1	1	0.5	1	0.75	0.992126	0.532	0.00787402	0.666667	146	127	0.1	0.9		v4e	HS2	VALA_v4e_HS2_gated	DPA1_0201__DPB1_0201
DPAB	v4e	HS2	VALA	gated	DPA1_0201__DPB1_1101	128	0	3	5	0.625	1	0.8125	0.977941	0.920898	0.0220588	0.769231	146	136	0.1	0.9		v4e	HS2	VALA_v4e_HS2_gated	DPA1_0201__DPB1_1101
DPA	v4e	HS2	VALA	gated	DPA1_0202	103	0	2	7	0.777778	1	0.888889	0.982143	0.952535	0.0178571	0.875	146	112	0.1	0.9		v4e	HS2	VALA_v4e_HS2_gated	DPA1_0202
DPAB	v4e	HS2	VALA	gated	DPA1_0202__DPB1_0101	125	2	0	12	1	0.984252	0.992126	0.985612	0.996063	0.0143885	0.923077	146	139	0.1	0.9		v4e	HS2	VALA_v4e_HS2_gated	DPA1_0202__DPB1_0101
DPA	v4e	HS2	VALA	gated	DPA1_0301	124	0	0	6	1	1	1	1	1	0	1	146	130	0.1	0.9		v4e	HS2	VALA_v4e_HS2_gated	DPA1_0301
DPB	v4e	HS2	VALA	gated	DPB1_0101	105	0	0	23	1	1	1	1	1	0	1	146	128	0.1	0.9		v4e	HS2	VALA_v4e_HS2_gated	DPB1_0101
DPB	v4e	HS2	VALA	gated	DPB1_0201	80	1	0	30	1	0.987654	0.993827	0.990991	0.999588	0.00900901	0.983607	146	111	0.1	0.9		v4e	HS2	VALA_v4e_HS2_gated	DPB1_0201
DPB	v4e	HS2	VALA	gated	DPB1_0301	106	3	0	21	1	0.972477	0.986239	0.976923	0.991699	0.0230769	0.933333	146	130	0.1	0.9		v4e	HS2	VALA_v4e_HS2_gated	DPB1_0301
DPB	v4e	HS2	VALA	gated	DPB1_0401	18	4	0	63	1	0.818182	0.909091	0.952941	0.994228	0.0470588	0.969231	146	85	0.1	0.9		v4e	HS2	VALA_v4e_HS2_gated	DPB1_0401
DPB	v4e	HS2	VALA	gated	DPB1_0402	84	3	0	17	1	0.965517	0.982759	0.971154	0.98783	0.0288462	0.918919	146	104	0.1	0.9		v4e	HS2	VALA_v4e_HS2_gated	DPB1_0402
DPB	v4e	HS2	VALA	gated	DPB1_1101	130	0	3	4	0.571429	1	0.785714	0.978102	0.950549	0.0218978	0.727273	146	137	0.1	0.9		v4e	HS2	VALA_v4e_HS2_gated	DPB1_1101
DQA	v4e	HS2	VALA	gated	DQA1_0101	93	8	1	24	0.96	0.920792	0.940396	0.928571	0.970693	0.0714286	0.842105	146	126	0.1	0.9		v4e	HS2	VALA_v4e_HS2_gated	DQA1_0101
DQAB	v4e	HS2	VALA	gated	DQA1_0101__DQB1_0501	103	9	0	24	1	0.919643	0.959821	0.933824	0.995908	0.0661765	0.842105	146	136	0.1	0.9		v4e	HS2	VALA_v4e_HS2_gated	DQA1_0101__DQB1_0501
DQA	v4e	HS2	VALA	gated	DQA1_0102	63	3	0	56	1	0.954545	0.977273	0.97541	0.997565	0.0245902	0.973913	146	122	0.1	0.9		v4e	HS2	VALA_v4e_HS2_gated	DQA1_0102
DQAB	v4e	HS2	VALA	gated	DQA1_0102__DQB1_0201	120	1	0	2	1	0.991736	0.995868	0.99187	0.991736	0.00813008	0.8	146	123	0.1	0.9		v4e	HS2	VALA_v4e_HS2_gated	DQA1_0102__DQB1_0201
DQAB	v4e	HS2	VALA	gated	DQA1_0102__DQB1_0602	107	0	0	37	1	1	1	1	1	0	1	146	144	0.1	0.9		v4e	HS2	VALA_v4e_HS2_gated	DQA1_0102__DQB1_0602
DQAB	v4e	HS2	VALA	gated	DQA1_0102__DQB1_0604	127	3	0	11	1	0.976923	0.988462	0.978723	0.998601	0.0212766	0.88	146	141	0.1	0.9		v4e	HS2	VALA_v4e_HS2_gated	DQA1_0102__DQB1_0604
DQA	v4e	HS2	VALA	gated	DQA1_0103	111	0	1	13	0.928571	1	0.964286	0.992	0.945302	0.008	0.962963	146	125	0.1	0.9		v4e	HS2	VALA_v4e_HS2_gated	DQA1_0103
DQAB	v4e	HS2	VALA	gated	DQA1_0103__DQB1_0603	129	1	0	13	1	0.992308	0.996154	0.993007	0.999408	0.00699301	0.962963	146	143	0.1	0.9		v4e	HS2	VALA_v4e_HS2_gated	DQA1_0103__DQB1_0603
DQA	v4e	HS2	VALA	gated	DQA1_0201	102	2	2	36	0.947368	0.980769	0.964069	0.971831	0.955719	0.028169	0.947368	146	142	0.1	0.9		v4e	HS2	VALA_v4e_HS2_gated	DQA1_0201
DQAB	v4e	HS2	VALA	gated	DQA1_0201__DQB1_0202	108	3	2	30	0.9375	0.972973	0.955236	0.965035	0.986205	0.034965	0.923077	146	143	0.1	0.9		v4e	HS2	VALA_v4e_HS2_gated	DQA1_0201__DQB1_0202
DQA	v4e	HS2	VALA	gated	DQA1_0301	61	17	0	12	1	0.782051	0.891026	0.811111	0.903846	0.188889	0.585366	146	90	0.1	0.9		v4e	HS2	VALA_v4e_HS2_gated	DQA1_0301
DQAB	v4e	HS2	VALA	gated	DQA1_0301__DQB1_0201	115	7	0	2	1	0.942623	0.971311	0.943548	0.979508	0.0564516	0.363636	146	124	0.1	0.9		v4e	HS2	VALA_v4e_HS2_gated	DQA1_0301__DQB1_0201
DQAB	v4e	HS2	VALA	gated	DQA1_0301__DQB1_0302	90	10	0	13	1	0.9	0.95	0.911504	0.980769	0.0884956	0.722222	146	113	0.1	0.9		v4e	HS2	VALA_v4e_HS2_gated	DQA1_0301__DQB1_0302
DQAB	v4e	HS2	VALA	gated	DQA1_0301__DQB1_0501	123	9	0	1	1	0.931818	0.965909	0.932331	0.939394	0.0676692	0.181818	146	133	0.1	0.9		v4e	HS2	VALA_v4e_HS2_gated	DQA1_0301__DQB1_0501
DQA	v4e	HS2	VALA	gated	DQA1_0303	97	0	12	7	0.368421	1	0.684211	0.896552	0.806294	0.103448	0.538462	146	116	0.1	0.9		v4e	HS2	VALA_v4e_HS2_gated	DQA1_0303
DQA	v4e	HS2	VALA	gated	DQA1_0401	137	1	1	4	0.8	0.992754	0.896377	0.986014	0.995652	0.013986	0.8	146	143	0.1	0.9		v4e	HS2	VALA_v4e_HS2_gated	DQA1_0401
DQAB	v4e	HS2	VALA	gated	DQA1_0401__DQB1_0402	139	0	0	4	1	1	1	1	1	0	1	146	143	0.1	0.9		v4e	HS2	VALA_v4e_HS2_gated	DQA1_0401__DQB1_0402
DQA	v4e	HS2	VALA	gated	DQA1_0501	80	4	0	28	1	0.952381	0.97619	0.964286	0.99915	0.0357143	0.933333	146	112	0.1	0.9		v4e	HS2	VALA_v4e_HS2_gated	DQA1_0501
DQAB	v4e	HS2	VALA	gated	DQA1_0501__DQB1_0201	118	0	0	27	1	1	1	1	1	0	1	146	145	0.1	0.9		v4e	HS2	VALA_v4e_HS2_gated	DQA1_0501__DQB1_0201
DQAB	v4e	HS2	VALA	gated	DQA1_0501__DQB1_0301	115	5	3	0	0	0.958333	0.479167	0.934959	0.894444	0.0650407	0	146	123	0.1	0.9		v4e	HS2	VALA_v4e_HS2_gated	DQA1_0501__DQB1_0301
DQAB	v4e	HS2	VALA	gated	DQA1_0501__DQB1_0302	120	5	0	2	1	0.96	0.98	0.96063	0.984	0.0393701	0.444444	146	127	0.1	0.9		v4e	HS2	VALA_v4e_HS2_gated	DQA1_0501__DQB1_0302
DQAB	v4e	HS2	VALA	gated	DQA1_0501__DQB1_0501	116	9	1	2	0.666667	0.928	0.797333	0.921875	0.829333	0.078125	0.285714	146	128	0.1	0.9		v4e	HS2	VALA_v4e_HS2_gated	DQA1_0501__DQB1_0501
DQA	v4e	HS2	VALA	gated	DQA1_0505	103	2	4	16	0.8	0.980952	0.890476	0.952	0.899524	0.048	0.842105	146	125	0.1	0.9		v4e	HS2	VALA_v4e_HS2_gated	DQA1_0505
DQAB	v4e	HS2	VALA	gated	DQA1_0505__DQB1_0301	101	4	3	12	0.8	0.961905	0.880952	0.941667	0.944762	0.0583333	0.774194	146	120	0.1	0.9		v4e	HS2	VALA_v4e_HS2_gated	DQA1_0505__DQB1_0301
DQB	v4e	HS2	VALA	gated	DQB1_0201	102	0	0	28	1	1	1	1	1	0	1	146	130	0.1	0.9		v4e	HS2	VALA_v4e_HS2_gated	DQB1_0201
DQB	v4e	HS2	VALA	gated	DQB1_0202	101	5	5	24	0.827586	0.95283	0.890208	0.925926	0.912817	0.0740741	0.827586	146	135	0.1	0.9		v4e	HS2	VALA_v4e_HS2_gated	DQB1_0202
DQB	v4e	HS2	VALA	gated	DQB1_0301	70	6	4	42	0.913043	0.921053	0.917048	0.918033	0.96167	0.0819672	0.893617	146	122	0.1	0.9		v4e	HS2	VALA_v4e_HS2_gated	DQB1_0301
DQB	v4e	HS2	VALA	gated	DQB1_0302	81	7	0	15	1	0.920455	0.960227	0.932039	0.985606	0.0679612	0.810811	146	103	0.1	0.9		v4e	HS2	VALA_v4e_HS2_gated	DQB1_0302
DQB	v4e	HS2	VALA	gated	DQB1_0303	117	4	0	6	1	0.966942	0.983471	0.968504	0.995868	0.0314961	0.75	146	127	0.1	0.9		v4e	HS2	VALA_v4e_HS2_gated	DQB1_0303
DQB	v4e	HS2	VALA	gated	DQB1_0402	132	1	0	5	1	0.992481	0.996241	0.992754	1	0.00724638	0.909091	146	138	0.1	0.9		v4e	HS2	VALA_v4e_HS2_gated	DQB1_0402
DQB	v4e	HS2	VALA	gated	DQB1_0501	96	6	0	31	1	0.941176	0.970588	0.954887	0.99747	0.0451128	0.911765	146	133	0.1	0.9		v4e	HS2	VALA_v4e_HS2_gated	DQB1_0501
DQB	v4e	HS2	VALA	gated	DQB1_0602	104	0	0	38	1	1	1	1	1	0	1	146	142	0.1	0.9		v4e	HS2	VALA_v4e_HS2_gated	DQB1_0602
DQB	v4e	HS2	VALA	gated	DQB1_0603	123	2	0	13	1	0.984	0.992	0.985507	1	0.0144928	0.928571	146	138	0.1	0.9		v4e	HS2	VALA_v4e_HS2_gated	DQB1_0603
DQB	v4e	HS2	VALA	gated	DQB1_0604	125	4	2	11	0.846154	0.968992	0.907573	0.957746	0.933214	0.0422535	0.785714	146	142	0.1	0.9		v4e	HS2	VALA_v4e_HS2_gated	DQB1_0604
DR	v4e	HS2	VALA	gated	DRB1_0101	124	1	0	21	1	0.992	0.996	0.993151	0.999238	0.00684932	0.976744	146	146	0.1	0.9		v4e	HS2	VALA_v4e_HS2_gated	DRB1_0101
DR	v4e	HS2	VALA	gated	DRB1_0301	109	1	4	28	0.875	0.990909	0.932955	0.964789	0.958523	0.0352113	0.918033	146	142	0.1	0.9		v4e	HS2	VALA_v4e_HS2_gated	DRB1_0301
DR	v4e	HS2	VALA	gated	DRB1_0401	117	0	0	25	1	1	1	1	1	0	1	146	142	0.1	0.9		v4e	HS2	VALA_v4e_HS2_gated	DRB1_0401
DR	v4e	HS2	VALA	gated	DRB1_0402	144	0	0	2	1	1	1	1	1	0	1	146	146	0.1	0.9		v4e	HS2	VALA_v4e_HS2_gated	DRB1_0402
DR	v4e	HS2	VALA	gated	DRB1_0404	129	1	0	7	1	0.992308	0.996154	0.992701	1	0.00729927	0.933333	146	137	0.1	0.9		v4e	HS2	VALA_v4e_HS2_gated	DRB1_0404
DR	v4e	HS2	VALA	gated	DRB1_0701	105	0	0	38	1	1	1	1	1	0	1	146	143	0.1	0.9		v4e	HS2	VALA_v4e_HS2_gated	DRB1_0701
DR	v4e	HS2	VALA	gated	DRB1_0801	142	0	0	3	1	1	1	1	1	0	1	146	145	0.1	0.9		v4e	HS2	VALA_v4e_HS2_gated	DRB1_0801
DR	v4e	HS2	VALA	gated	DRB1_1101	131	1	0	11	1	0.992424	0.996212	0.993007	1	0.00699301	0.956522	146	143	0.1	0.9		v4e	HS2	VALA_v4e_HS2_gated	DRB1_1101
DR	v4e	HS2	VALA	gated	DRB1_1301	120	1	1	15	0.9375	0.991736	0.964618	0.985401	0.994318	0.0145985	0.9375	146	137	0.1	0.9		v4e	HS2	VALA_v4e_HS2_gated	DRB1_1301
DR	v4e	HS2	VALA	gated	DRB1_1302	121	1	0	19	1	0.991803	0.995902	0.992908	1	0.0070922	0.974359	146	141	0.1	0.9		v4e	HS2	VALA_v4e_HS2_gated	DRB1_1302
DR	v4e	HS2	VALA	gated	DRB1_1501	114	1	0	28	1	0.991304	0.995652	0.993007	1	0.00699301	0.982456	146	143	0.1	0.9		v4e	HS2	VALA_v4e_HS2_gated	DRB1_1501
A	v4e	S	VALB		A_0101	22	0	2	8	0.8	1	0.9	0.9375	0.977273	0.0625	0.888889	32	32	0.5	0.5		v4e	S	VALB_v4e_S	A_0101
A	v4e	S	VALB		A_0201	14	0	2	16	0.888889	1	0.944444	0.9375	1	0.0625	0.941176	32	32	0.5	0.5		v4e	S	VALB_v4e_S	A_0201
A	v4e	S	VALB		A_0301	23	1	0	8	1	0.958333	0.979167	0.96875	1	0.03125	0.941176	32	32	0.5	0.5		v4e	S	VALB_v4e_S	A_0301
A	v4e	S	VALB		A_1101	27	0	0	5	1	1	1	1	1	0	1	32	32	0.5	0.5		v4e	S	VALB_v4e_S	A_1101
A	v4e	S	VALB		A_2301	30	0	0	2	1	1	1	1	1	0	1	32	32	0.5	0.5		v4e	S	VALB_v4e_S	A_2301
A	v4e	S	VALB		A_2402	28	1	1	2	0.666667	0.965517	0.816092	0.9375	0.954023	0.0625	0.666667	32	32	0.5	0.5		v4e	S	VALB_v4e_S	A_2402
A	v4e	S	VALB		A_2601	31	0	0	1	1	1	1	1	1	0	1	32	32	0.5	0.5		v4e	S	VALB_v4e_S	A_2601
A	v4e	S	VALB		A_3002	31	0	0	1	1	1	1	1	1	0	1	32	32	0.5	0.5		v4e	S	VALB_v4e_S	A_3002
A	v4e	S	VALB		A_3101	31	0	0	1	1	1	1	1	1	0	1	32	32	0.5	0.5		v4e	S	VALB_v4e_S	A_3101
A	v4e	S	VALB		A_6801	27	0	1	4	0.8	1	0.9	0.96875	1	0.03125	0.888889	32	32	0.5	0.5		v4e	S	VALB_v4e_S	A_6801
B	v4e	S	VALB		B_0702	26	1	1	4	0.8	0.962963	0.881481	0.9375	0.992593	0.0625	0.8	32	32	0.5	0.5		v4e	S	VALB_v4e_S	B_0702
B	v4e	S	VALB		B_0801	26	0	1	5	0.833333	1	0.916667	0.96875	0.967949	0.03125	0.909091	32	32	0.5	0.5		v4e	S	VALB_v4e_S	B_0801
B	v4e	S	VALB		B_1402	30	0	1	1	0.5	1	0.75	0.96875	1	0.03125	0.666667	32	32	0.5	0.5		v4e	S	VALB_v4e_S	B_1402
B	v4e	S	VALB		B_1501	25	0	3	4	0.571429	1	0.785714	0.90625	0.977143	0.09375	0.727273	32	32	0.5	0.5		v4e	S	VALB_v4e_S	B_1501
B	v4e	S	VALB		B_1801	29	0	0	3	1	1	1	1	1	0	1	32	32	0.5	0.5		v4e	S	VALB_v4e_S	B_1801
B	v4e	S	VALB		B_2705	29	1	1	1	0.5	0.966667	0.733333	0.9375	0.95	0.0625	0.5	32	32	0.5	0.5		v4e	S	VALB_v4e_S	B_2705
B	v4e	S	VALB		B_3501	28	0	1	3	0.75	1	0.875	0.96875	1	0.03125	0.857143	32	32	0.5	0.5		v4e	S	VALB_v4e_S	B_3501
B	v4e	S	VALB		B_4001	28	0	0	4	1	1	1	1	1	0	1	32	32	0.5	0.5		v4e	S	VALB_v4e_S	B_4001
B	v4e	S	VALB		B_4402	25	0	1	6	0.857143	1	0.928571	0.96875	0.982857	0.03125	0.923077	32	32	0.5	0.5		v4e	S	VALB_v4e_S	B_4402
B	v4e	S	VALB		B_4403	28	1	0	3	1	0.965517	0.982759	0.96875	1	0.03125	0.857143	32	32	0.5	0.5		v4e	S	VALB_v4e_S	B_4403
B	v4e	S	VALB		B_5101	30	0	1	1	0.5	1	0.75	0.96875	0.983333	0.03125	0.666667	32	32	0.5	0.5		v4e	S	VALB_v4e_S	B_5101
B	v4e	S	VALB		B_5701	28	0	2	2	0.5	1	0.75	0.9375	1	0.0625	0.666667	32	32	0.5	0.5		v4e	S	VALB_v4e_S	B_5701
C	v4e	S	VALB		C_0102	29	0	2	1	0.333333	1	0.666667	0.9375	0.850575	0.0625	0.5	32	32	0.5	0.5		v4e	S	VALB_v4e_S	C_0102
C	v4e	S	VALB		C_0202	30	0	0	2	1	1	1	1	1	0	1	32	32	0.5	0.5		v4e	S	VALB_v4e_S	C_0202
C	v4e	S	VALB		C_0303	26	1	5	0	0	0.962963	0.481481	0.8125	0.696296	0.1875	0	32	32	0.5	0.5		v4e	S	VALB_v4e_S	C_0303
C	v4e	S	VALB		C_0304	23	0	4	5	0.555556	1	0.777778	0.875	0.89372	0.125	0.714286	32	32	0.5	0.5		v4e	S	VALB_v4e_S	C_0304
C	v4e	S	VALB		C_0401	24	0	2	6	0.75	1	0.875	0.9375	0.942708	0.0625	0.857143	32	32	0.5	0.5		v4e	S	VALB_v4e_S	C_0401
C	v4e	S	VALB		C_0501	21	1	4	6	0.6	0.954545	0.777273	0.84375	0.872727	0.15625	0.705882	32	32	0.5	0.5		v4e	S	VALB_v4e_S	C_0501
C	v4e	S	VALB		C_0602	23	0	1	8	0.888889	1	0.944444	0.96875	0.995169	0.03125	0.941176	32	32	0.5	0.5		v4e	S	VALB_v4e_S	C_0602
C	v4e	S	VALB		C_0701	25	0	2	5	0.714286	1	0.857143	0.9375	0.982857	0.0625	0.833333	32	32	0.5	0.5		v4e	S	VALB_v4e_S	C_0701
C	v4e	S	VALB		C_0702	27	0	0	5	1	1	1	1	1	0	1	32	32	0.5	0.5		v4e	S	VALB_v4e_S	C_0702
C	v4e	S	VALB		C_0802	30	0	1	1	0.5	1	0.75	0.96875	1	0.03125	0.666667	32	32	0.5	0.5		v4e	S	VALB_v4e_S	C_0802
C	v4e	S	VALB		C_1203	31	0	0	1	1	1	1	1	1	0	1	32	32	0.5	0.5		v4e	S	VALB_v4e_S	C_1203
C	v4e	S	VALB		C_1502	30	1	1	0	0	0.967742	0.483871	0.9375	0.806452	0.0625	0	32	32	0.5	0.5		v4e	S	VALB_v4e_S	C_1502
DPAB	v4e	S	VALB		DPA1_0103__DPB1_0101	30	1	0	1	1	0.967742	0.983871	0.96875	1	0.03125	0.666667	32	32	0.5	0.5		v4e	S	VALB_v4e_S	DPA1_0103__DPB1_0101
DPAB	v4e	S	VALB		DPA1_0103__DPB1_0201	26	0	0	6	1	1	1	1	1	0	1	32	32	0.5	0.5		v4e	S	VALB_v4e_S	DPA1_0103__DPB1_0201
DPAB	v4e	S	VALB		DPA1_0103__DPB1_0301	24	1	1	6	0.857143	0.96	0.908571	0.9375	0.954286	0.0625	0.857143	32	32	0.5	0.5		v4e	S	VALB_v4e_S	DPA1_0103__DPB1_0301
DPAB	v4e	S	VALB		DPA1_0103__DPB1_0401	7	0	0	25	1	1	1	1	1	0	1	32	32	0.5	0.5		v4e	S	VALB_v4e_S	DPA1_0103__DPB1_0401
DPAB	v4e	S	VALB		DPA1_0103__DPB1_0402	24	1	1	6	0.857143	0.96	0.908571	0.9375	0.994286	0.0625	0.857143	32	32	0.5	0.5		v4e	S	VALB_v4e_S	DPA1_0103__DPB1_0402
DPA	v4e	S	VALB		DPA1_0201	22	3	4	3	0.428571	0.88	0.654286	0.78125	0.777143	0.21875	0.461538	32	32	0.5	0.5		v4e	S	VALB_v4e_S	DPA1_0201
DPAB	v4e	S	VALB		DPA1_0201__DPB1_0101	31	0	0	1	1	1	1	1	1	0	1	32	32	0.5	0.5		v4e	S	VALB_v4e_S	DPA1_0201__DPB1_0101
DPAB	v4e	S	VALB		DPA1_0201__DPB1_1101	31	0	0	1	1	1	1	1	1	0	1	32	32	0.5	0.5		v4e	S	VALB_v4e_S	DPA1_0201__DPB1_1101
DPB	v4e	S	VALB		DPB1_0101	30	1	0	1	1	0.967742	0.983871	0.96875	1	0.03125	0.666667	32	32	0.5	0.5		v4e	S	VALB_v4e_S	DPB1_0101
DPB	v4e	S	VALB		DPB1_0201	25	1	0	6	1	0.961538	0.980769	0.96875	1	0.03125	0.923077	32	32	0.5	0.5		v4e	S	VALB_v4e_S	DPB1_0201
DPB	v4e	S	VALB		DPB1_0301	23	2	1	6	0.857143	0.92	0.888571	0.90625	0.942857	0.09375	0.8	32	32	0.5	0.5		v4e	S	VALB_v4e_S	DPB1_0301
DPB	v4e	S	VALB		DPB1_0401	7	0	0	25	1	1	1	1	1	0	1	32	32	0.5	0.5		v4e	S	VALB_v4e_S	DPB1_0401
DPB	v4e	S	VALB		DPB1_0402	24	1	1	6	0.857143	0.96	0.908571	0.9375	0.971429	0.0625	0.857143	32	32	0.5	0.5		v4e	S	VALB_v4e_S	DPB1_0402
DPB	v4e	S	VALB		DPB1_1101	30	1	0	1	1	0.967742	0.983871	0.96875	1	0.03125	0.666667	32	32	0.5	0.5		v4e	S	VALB_v4e_S	DPB1_1101
DQA	v4e	S	VALB		DQA1_0101	22	2	1	7	0.875	0.916667	0.895833	0.90625	0.989583	0.09375	0.823529	32	32	0.5	0.5		v4e	S	VALB_v4e_S	DQA1_0101
DQAB	v4e	S	VALB		DQA1_0101__DQB1_0302	31	0	0	1	1	1	1	1	1	0	1	32	32	0.5	0.5		v4e	S	VALB_v4e_S	DQA1_0101__DQB1_0302
DQAB	v4e	S	VALB		DQA1_0101__DQB1_0501	22	2	0	8	1	0.916667	0.958333	0.9375	1	0.0625	0.888889	32	32	0.5	0.5		v4e	S	VALB_v4e_S	DQA1_0101__DQB1_0501
DQA	v4e	S	VALB		DQA1_0102	19	1	0	12	1	0.95	0.975	0.96875	1	0.03125	0.96	32	32	0.5	0.5		v4e	S	VALB_v4e_S	DQA1_0102
DQAB	v4e	S	VALB		DQA1_0102__DQB1_0302	31	0	0	1	1	1	1	1	1	0	1	32	32	0.5	0.5		v4e	S	VALB_v4e_S	DQA1_0102__DQB1_0302
DQAB	v4e	S	VALB		DQA1_0102__DQB1_0602	22	0	1	9	0.9	1	0.95	0.96875	1	0.03125	0.947368	32	32	0.5	0.5		v4e	S	VALB_v4e_S	DQA1_0102__DQB1_0602
DQAB	v4e	S	VALB		DQA1_0102__DQB1_0604	30	0	0	2	1	1	1	1	1	0	1	32	32	0.5	0.5		v4e	S	VALB_v4e_S	DQA1_0102__DQB1_0604
DQA	v4e	S	VALB		DQA1_0103	23	2	0	7	1	0.92	0.96	0.9375	1	0.0625	0.875	32	32	0.5	0.5		v4e	S	VALB_v4e_S	DQA1_0103
DQAB	v4e	S	VALB		DQA1_0103__DQB1_0603	25	0	0	7	1	1	1	1	1	0	1	32	32	0.5	0.5		v4e	S	VALB_v4e_S	DQA1_0103__DQB1_0603
DQA	v4e	S	VALB		DQA1_0201	23	0	0	9	1	1	1	1	1	0	1	32	32	0.5	0.5		v4e	S	VALB_v4e_S	DQA1_0201
DQAB	v4e	S	VALB		DQA1_0201__DQB1_0202	26	0	0	6	1	1	1	1	1	0	1	32	32	0.5	0.5		v4e	S	VALB_v4e_S	DQA1_0201__DQB1_0202
DQA	v4e	S	VALB		DQA1_0301	21	5	0	6	1	0.807692	0.903846	0.84375	0.955128	0.15625	0.705882	32	32	0.5	0.5		v4e	S	VALB_v4e_S	DQA1_0301
DQAB	v4e	S	VALB		DQA1_0301__DQB1_0301	29	2	0	1	1	0.935484	0.967742	0.9375	0.967742	0.0625	0.5	32	32	0.5	0.5		v4e	S	VALB_v4e_S	DQA1_0301__DQB1_0301
DQAB	v4e	S	VALB		DQA1_0301__DQB1_0302	23	3	0	6	1	0.884615	0.942308	0.90625	0.99359	0.09375	0.8	32	32	0.5	0.5		v4e	S	VALB_v4e_S	DQA1_0301__DQB1_0302
DQAB	v4e	S	VALB		DQA1_0301__DQB1_0501	30	1	0	1	1	0.967742	0.983871	0.96875	0.967742	0.03125	0.666667	32	32	0.5	0.5		v4e	S	VALB_v4e_S	DQA1_0301__DQB1_0501
DQA	v4e	S	VALB		DQA1_0303	28	1	0	3	1	0.965517	0.982759	0.96875	0.988506	0.03125	0.857143	32	32	0.5	0.5		v4e	S	VALB_v4e_S	DQA1_0303
DQA	v4e	S	VALB		DQA1_0501	23	4	0	5	1	0.851852	0.925926	0.875	1	0.125	0.714286	32	32	0.5	0.5		v4e	S	VALB_v4e_S	DQA1_0501
DQAB	v4e	S	VALB		DQA1_0501__DQB1_0201	27	0	0	5	1	1	1	1	1	0	1	32	32	0.5	0.5		v4e	S	VALB_v4e_S	DQA1_0501__DQB1_0201
DQAB	v4e	S	VALB		DQA1_0501__DQB1_0501	28	1	2	1	0.333333	0.965517	0.649425	0.90625	0.954023	0.09375	0.4	32	32	0.5	0.5		v4e	S	VALB_v4e_S	DQA1_0501__DQB1_0501
DQAB	v4e	S	VALB		DQA1_0505__DQB1_0301	28	1	3	0	0	0.965517	0.482759	0.875	0.885057	0.125	0	32	32	0.5	0.5		v4e	S	VALB_v4e_S	DQA1_0505__DQB1_0301
DQB	v4e	S	VALB		DQB1_0201	26	1	0	5	1	0.962963	0.981481	0.96875	1	0.03125	0.909091	32	32	0.5	0.5		v4e	S	VALB_v4e_S	DQB1_0201
DQB	v4e	S	VALB		DQB1_0202	24	2	1	5	0.833333	0.923077	0.878205	0.90625	0.967949	0.09375	0.769231	32	32	0.5	0.5		v4e	S	VALB_v4e_S	DQB1_0202
DQB	v4e	S	VALB		DQB1_0301	23	1	1	7	0.875	0.958333	0.916667	0.9375	0.942708	0.0625	0.875	32	32	0.5	0.5		v4e	S	VALB_v4e_S	DQB1_0301
DQB	v4e	S	VALB		DQB1_0302	23	3	0	6	1	0.884615	0.942308	0.90625	1	0.09375	0.8	32	32	0.5	0.5		v4e	S	VALB_v4e_S	DQB1_0302
DQB	v4e	S	VALB		DQB1_0303	26	2	1	3	0.75	0.928571	0.839286	0.90625	0.9375	0.09375	0.666667	32	32	0.5	0.5		v4e	S	VALB_v4e_S	DQB1_0303
DQB	v4e	S	VALB		DQB1_0501	24	0	0	8	1	1	1	1	1	0	1	32	32	0.5	0.5		v4e	S	VALB_v4e_S	DQB1_0501
DQB	v4e	S	VALB		DQB1_0602	22	0	0	10	1	1	1	1	1	0	1	32	32	0.5	0.5		v4e	S	VALB_v4e_S	DQB1_0602
DQB	v4e	S	VALB		DQB1_0603	25	0	0	7	1	1	1	1	1	0	1	32	32	0.5	0.5		v4e	S	VALB_v4e_S	DQB1_0603
DQB	v4e	S	VALB		DQB1_0604	29	1	0	2	1	0.966667	0.983333	0.96875	1	0.03125	0.8	32	32	0.5	0.5		v4e	S	VALB_v4e_S	DQB1_0604
DR	v4e	S	VALB		DRB1_0101	24	0	0	8	1	1	1	1	1	0	1	32	32	0.5	0.5		v4e	S	VALB_v4e_S	DRB1_0101
DR	v4e	S	VALB		DRB1_0301	26	0	1	5	0.833333	1	0.916667	0.96875	0.955128	0.03125	0.909091	32	32	0.5	0.5		v4e	S	VALB_v4e_S	DRB1_0301
DR	v4e	S	VALB		DRB1_0401	25	0	0	7	1	1	1	1	1	0	1	32	32	0.5	0.5		v4e	S	VALB_v4e_S	DRB1_0401
DR	v4e	S	VALB		DRB1_0402	31	0	0	1	1	1	1	1	1	0	1	32	32	0.5	0.5		v4e	S	VALB_v4e_S	DRB1_0402
DR	v4e	S	VALB		DRB1_0404	31	0	0	1	1	1	1	1	1	0	1	32	32	0.5	0.5		v4e	S	VALB_v4e_S	DRB1_0404
DR	v4e	S	VALB		DRB1_0701	23	0	0	9	1	1	1	1	1	0	1	32	32	0.5	0.5		v4e	S	VALB_v4e_S	DRB1_0701
DR	v4e	S	VALB		DRB1_1101	30	1	0	1	1	0.967742	0.983871	0.96875	1	0.03125	0.666667	32	32	0.5	0.5		v4e	S	VALB_v4e_S	DRB1_1101
DR	v4e	S	VALB		DRB1_1301	25	0	0	7	1	1	1	1	1	0	1	32	32	0.5	0.5		v4e	S	VALB_v4e_S	DRB1_1301
DR	v4e	S	VALB		DRB1_1302	29	1	0	2	1	0.966667	0.983333	0.96875	1	0.03125	0.8	32	32	0.5	0.5		v4e	S	VALB_v4e_S	DRB1_1302
DR	v4e	S	VALB		DRB1_1501	22	0	0	10	1	1	1	1	1	0	1	32	32	0.5	0.5		v4e	S	VALB_v4e_S	DRB1_1501
A	v4e	S	VALB	gated	A_0101	22	0	2	8	0.8	1	0.9	0.9375	0.977273	0.0625	0.888889	32	32	0.1	0.9		v4e	S	VALB_v4e_S_gated	A_0101
A	v4e	S	VALB	gated	A_0201	14	0	1	16	0.941176	1	0.970588	0.967742	1	0.0322581	0.969697	32	31	0.1	0.9		v4e	S	VALB_v4e_S_gated	A_0201
A	v4e	S	VALB	gated	A_0301	23	0	0	7	1	1	1	1	1	0	1	32	30	0.1	0.9		v4e	S	VALB_v4e_S_gated	A_0301
A	v4e	S	VALB	gated	A_1101	26	0	0	4	1	1	1	1	1	0	1	32	30	0.1	0.9		v4e	S	VALB_v4e_S_gated	A_1101
A	v4e	S	VALB	gated	A_2301	30	0	0	2	1	1	1	1	1	0	1	32	32	0.1	0.9		v4e	S	VALB_v4e_S_gated	A_2301
A	v4e	S	VALB	gated	A_2402	24	1	0	2	1	0.96	0.98	0.962963	1	0.037037	0.8	32	27	0.1	0.9		v4e	S	VALB_v4e_S_gated	A_2402
A	v4e	S	VALB	gated	A_2601	31	0	0	1	1	1	1	1	1	0	1	32	32	0.1	0.9		v4e	S	VALB_v4e_S_gated	A_2601
A	v4e	S	VALB	gated	A_3002	31	0	0	1	1	1	1	1	1	0	1	32	32	0.1	0.9		v4e	S	VALB_v4e_S_gated	A_3002
A	v4e	S	VALB	gated	A_6801	27	0	0	4	1	1	1	1	1	0	1	32	31	0.1	0.9		v4e	S	VALB_v4e_S_gated	A_6801
B	v4e	S	VALB	gated	B_0702	26	1	1	4	0.8	0.962963	0.881481	0.9375	0.992593	0.0625	0.8	32	32	0.1	0.9		v4e	S	VALB_v4e_S_gated	B_0702
B	v4e	S	VALB	gated	B_0801	25	0	1	4	0.8	1	0.9	0.966667	0.968	0.0333333	0.888889	32	30	0.1	0.9		v4e	S	VALB_v4e_S_gated	B_0801
B	v4e	S	VALB	gated	B_1402	30	0	1	1	0.5	1	0.75	0.96875	1	0.03125	0.666667	32	32	0.1	0.9		v4e	S	VALB_v4e_S_gated	B_1402
B	v4e	S	VALB	gated	B_1501	25	0	1	2	0.666667	1	0.833333	0.964286	0.946667	0.0357143	0.8	32	28	0.1	0.9		v4e	S	VALB_v4e_S_gated	B_1501
B	v4e	S	VALB	gated	B_1801	29	0	0	2	1	1	1	1	1	0	1	32	31	0.1	0.9		v4e	S	VALB_v4e_S_gated	B_1801
B	v4e	S	VALB	gated	B_2705	29	0	1	1	0.5	1	0.75	0.967742	0.965517	0.0322581	0.666667	32	31	0.1	0.9		v4e	S	VALB_v4e_S_gated	B_2705
B	v4e	S	VALB	gated	B_3501	28	0	0	1	1	1	1	1	1	0	1	32	29	0.1	0.9		v4e	S	VALB_v4e_S_gated	B_3501
B	v4e	S	VALB	gated	B_4001	28	0	0	4	1	1	1	1	1	0	1	32	32	0.1	0.9		v4e	S	VALB_v4e_S_gated	B_4001
B	v4e	S	VALB	gated	B_4402	25	0	1	6	0.857143	1	0.928571	0.96875	0.982857	0.03125	0.923077	32	32	0.1	0.9		v4e	S	VALB_v4e_S_gated	B_4402
B	v4e	S	VALB	gated	B_4403	28	0	0	3	1	1	1	1	1	0	1	32	31	0.1	0.9		v4e	S	VALB_v4e_S_gated	B_4403
B	v4e	S	VALB	gated	B_5701	28	0	0	1	1	1	1	1	1	0	1	32	29	0.1	0.9		v4e	S	VALB_v4e_S_gated	B_5701
C	v4e	S	VALB	gated	C_0304	18	0	2	3	0.6	1	0.8	0.913043	0.9	0.0869565	0.75	32	23	0.1	0.9		v4e	S	VALB_v4e_S_gated	C_0304
C	v4e	S	VALB	gated	C_0401	24	0	1	4	0.8	1	0.9	0.965517	0.908333	0.0344828	0.888889	32	29	0.1	0.9		v4e	S	VALB_v4e_S_gated	C_0401
C	v4e	S	VALB	gated	C_0501	21	0	3	4	0.571429	1	0.785714	0.892857	0.843537	0.107143	0.727273	32	28	0.1	0.9		v4e	S	VALB_v4e_S_gated	C_0501
C	v4e	S	VALB	gated	C_0602	22	0	0	5	1	1	1	1	1	0	1	32	27	0.1	0.9		v4e	S	VALB_v4e_S_gated	C_0602
C	v4e	S	VALB	gated	C_0701	22	0	0	4	1	1	1	1	1	0	1	32	26	0.1	0.9		v4e	S	VALB_v4e_S_gated	C_0701
C	v4e	S	VALB	gated	C_0702	23	0	0	4	1	1	1	1	1	0	1	32	27	0.1	0.9		v4e	S	VALB_v4e_S_gated	C_0702
C	v4e	S	VALB	gated	C_0802	30	0	1	1	0.5	1	0.75	0.96875	1	0.03125	0.666667	32	32	0.1	0.9		v4e	S	VALB_v4e_S_gated	C_0802
C	v4e	S	VALB	gated	C_1203	31	0	0	1	1	1	1	1	1	0	1	32	32	0.1	0.9		v4e	S	VALB_v4e_S_gated	C_1203
DPAB	v4e	S	VALB	gated	DPA1_0103__DPB1_0101	27	0	0	1	1	1	1	1	1	0	1	32	28	0.1	0.9		v4e	S	VALB_v4e_S_gated	DPA1_0103__DPB1_0101
DPAB	v4e	S	VALB	gated	DPA1_0103__DPB1_0201	23	0	0	6	1	1	1	1	1	0	1	32	29	0.1	0.9		v4e	S	VALB_v4e_S_gated	DPA1_0103__DPB1_0201
DPAB	v4e	S	VALB	gated	DPA1_0103__DPB1_0301	22	1	1	5	0.833333	0.956522	0.894928	0.931034	0.963768	0.0689655	0.833333	32	29	0.1	0.9		v4e	S	VALB_v4e_S_gated	DPA1_0103__DPB1_0301
DPAB	v4e	S	VALB	gated	DPA1_0103__DPB1_0401	1	0	0	23	1	1	1	1	1	0	1	32	24	0.1	0.9		v4e	S	VALB_v4e_S_gated	DPA1_0103__DPB1_0401
DPAB	v4e	S	VALB	gated	DPA1_0103__DPB1_0402	22	0	0	6	1	1	1	1	1	0	1	32	28	0.1	0.9		v4e	S	VALB_v4e_S_gated	DPA1_0103__DPB1_0402
DPAB	v4e	S	VALB	gated	DPA1_0201__DPB1_0101	31	0	0	1	1	1	1	1	1	0	1	32	32	0.1	0.9		v4e	S	VALB_v4e_S_gated	DPA1_0201__DPB1_0101
DPB	v4e	S	VALB	gated	DPB1_0101	28	1	0	1	1	0.965517	0.982759	0.966667	1	0.0333333	0.666667	32	30	0.1	0.9		v4e	S	VALB_v4e_S_gated	DPB1_0101
DPB	v4e	S	VALB	gated	DPB1_0201	23	0	0	6	1	1	1	1	1	0	1	32	29	0.1	0.9		v4e	S	VALB_v4e_S_gated	DPB1_0201
DPB	v4e	S	VALB	gated	DPB1_0301	21	1	1	5	0.833333	0.954545	0.893939	0.928571	0.954545	0.0714286	0.833333	32	28	0.1	0.9		v4e	S	VALB_v4e_S_gated	DPB1_0301
DPB	v4e	S	VALB	gated	DPB1_0401	2	0	0	20	1	1	1	1	1	0	1	32	22	0.1	0.9		v4e	S	VALB_v4e_S_gated	DPB1_0401
DPB	v4e	S	VALB	gated	DPB1_0402	23	0	1	6	0.857143	1	0.928571	0.966667	0.981366	0.0333333	0.923077	32	30	0.1	0.9		v4e	S	VALB_v4e_S_gated	DPB1_0402
DQA	v4e	S	VALB	gated	DQA1_0101	22	1	1	7	0.875	0.956522	0.915761	0.935484	0.994565	0.0645161	0.875	32	31	0.1	0.9		v4e	S	VALB_v4e_S_gated	DQA1_0101
DQAB	v4e	S	VALB	gated	DQA1_0101__DQB1_0302	30	0	0	1	1	1	1	1	1	0	1	32	31	0.1	0.9		v4e	S	VALB_v4e_S_gated	DQA1_0101__DQB1_0302
DQAB	v4e	S	VALB	gated	DQA1_0101__DQB1_0501	21	0	0	8	1	1	1	1	1	0	1	32	29	0.1	0.9		v4e	S	VALB_v4e_S_gated	DQA1_0101__DQB1_0501
DQA	v4e	S	VALB	gated	DQA1_0102	19	0	0	12	1	1	1	1	1	0	1	32	31	0.1	0.9		v4e	S	VALB_v4e_S_gated	DQA1_0102
DQAB	v4e	S	VALB	gated	DQA1_0102__DQB1_0602	22	0	0	9	1	1	1	1	1	0	1	32	31	0.1	0.9		v4e	S	VALB_v4e_S_gated	DQA1_0102__DQB1_0602
DQAB	v4e	S	VALB	gated	DQA1_0102__DQB1_0604	29	0	0	2	1	1	1	1	1	0	1	32	31	0.1	0.9		v4e	S	VALB_v4e_S_gated	DQA1_0102__DQB1_0604
DQA	v4e	S	VALB	gated	DQA1_0103	21	0	0	7	1	1	1	1	1	0	1	32	28	0.1	0.9		v4e	S	VALB_v4e_S_gated	DQA1_0103
DQAB	v4e	S	VALB	gated	DQA1_0103__DQB1_0603	25	0	0	6	1	1	1	1	1	0	1	32	31	0.1	0.9		v4e	S	VALB_v4e_S_gated	DQA1_0103__DQB1_0603
DQA	v4e	S	VALB	gated	DQA1_0201	23	0	0	9	1	1	1	1	1	0	1	32	32	0.1	0.9		v4e	S	VALB_v4e_S_gated	DQA1_0201
DQAB	v4e	S	VALB	gated	DQA1_0201__DQB1_0202	25	0	0	6	1	1	1	1	1	0	1	32	31	0.1	0.9		v4e	S	VALB_v4e_S_gated	DQA1_0201__DQB1_0202
DQA	v4e	S	VALB	gated	DQA1_0301	13	1	0	4	1	0.928571	0.964286	0.944444	0.964286	0.0555556	0.888889	32	18	0.1	0.9		v4e	S	VALB_v4e_S_gated	DQA1_0301
DQAB	v4e	S	VALB	gated	DQA1_0301__DQB1_0302	21	0	0	5	1	1	1	1	1	0	1	32	26	0.1	0.9		v4e	S	VALB_v4e_S_gated	DQA1_0301__DQB1_0302
DQA	v4e	S	VALB	gated	DQA1_0303	27	1	0	2	1	0.964286	0.982143	0.966667	1	0.0333333	0.8	32	30	0.1	0.9		v4e	S	VALB_v4e_S_gated	DQA1_0303
DQA	v4e	S	VALB	gated	DQA1_0501	18	2	0	5	1	0.9	0.95	0.92	1	0.08	0.833333	32	25	0.1	0.9		v4e	S	VALB_v4e_S_gated	DQA1_0501
DQAB	v4e	S	VALB	gated	DQA1_0501__DQB1_0201	27	0	0	5	1	1	1	1	1	0	1	32	32	0.1	0.9		v4e	S	VALB_v4e_S_gated	DQA1_0501__DQB1_0201
DQB	v4e	S	VALB	gated	DQB1_0201	25	0	0	5	1	1	1	1	1	0	1	32	30	0.1	0.9		v4e	S	VALB_v4e_S_gated	DQB1_0201
DQB	v4e	S	VALB	gated	DQB1_0202	23	0	0	2	1	1	1	1	1	0	1	32	25	0.1	0.9		v4e	S	VALB_v4e_S_gated	DQB1_0202
DQB	v4e	S	VALB	gated	DQB1_0301	16	0	1	7	0.875	1	0.9375	0.958333	0.976562	0.0416667	0.933333	32	24	0.1	0.9		v4e	S	VALB_v4e_S_gated	DQB1_0301
DQB	v4e	S	VALB	gated	DQB1_0302	21	1	0	6	1	0.954545	0.977273	0.964286	1	0.0357143	0.923077	32	28	0.1	0.9		v4e	S	VALB_v4e_S_gated	DQB1_0302
DQB	v4e	S	VALB	gated	DQB1_0303	24	0	0	1	1	1	1	1	1	0	1	32	25	0.1	0.9		v4e	S	VALB_v4e_S_gated	DQB1_0303
DQB	v4e	S	VALB	gated	DQB1_0501	22	0	0	7	1	1	1	1	1	0	1	32	29	0.1	0.9		v4e	S	VALB_v4e_S_gated	DQB1_0501
DQB	v4e	S	VALB	gated	DQB1_0602	22	0	0	10	1	1	1	1	1	0	1	32	32	0.1	0.9		v4e	S	VALB_v4e_S_gated	DQB1_0602
DQB	v4e	S	VALB	gated	DQB1_0603	25	0	0	7	1	1	1	1	1	0	1	32	32	0.1	0.9		v4e	S	VALB_v4e_S_gated	DQB1_0603
DQB	v4e	S	VALB	gated	DQB1_0604	29	1	0	2	1	0.966667	0.983333	0.96875	1	0.03125	0.8	32	32	0.1	0.9		v4e	S	VALB_v4e_S_gated	DQB1_0604
DR	v4e	S	VALB	gated	DRB1_0101	24	0	0	8	1	1	1	1	1	0	1	32	32	0.1	0.9		v4e	S	VALB_v4e_S_gated	DRB1_0101
DR	v4e	S	VALB	gated	DRB1_0301	25	0	1	5	0.833333	1	0.916667	0.967742	0.96	0.0322581	0.909091	32	31	0.1	0.9		v4e	S	VALB_v4e_S_gated	DRB1_0301
DR	v4e	S	VALB	gated	DRB1_0401	25	0	0	6	1	1	1	1	1	0	1	32	31	0.1	0.9		v4e	S	VALB_v4e_S_gated	DRB1_0401
DR	v4e	S	VALB	gated	DRB1_0402	31	0	0	1	1	1	1	1	1	0	1	32	32	0.1	0.9		v4e	S	VALB_v4e_S_gated	DRB1_0402
DR	v4e	S	VALB	gated	DRB1_0404	29	0	0	1	1	1	1	1	1	0	1	32	30	0.1	0.9		v4e	S	VALB_v4e_S_gated	DRB1_0404
DR	v4e	S	VALB	gated	DRB1_0701	23	0	0	9	1	1	1	1	1	0	1	32	32	0.1	0.9		v4e	S	VALB_v4e_S_gated	DRB1_0701
DR	v4e	S	VALB	gated	DRB1_1101	30	0	0	1	1	1	1	1	1	0	1	32	31	0.1	0.9		v4e	S	VALB_v4e_S_gated	DRB1_1101
DR	v4e	S	VALB	gated	DRB1_1301	23	0	0	7	1	1	1	1	1	0	1	32	30	0.1	0.9		v4e	S	VALB_v4e_S_gated	DRB1_1301
DR	v4e	S	VALB	gated	DRB1_1302	29	0	0	2	1	1	1	1	1	0	1	32	31	0.1	0.9		v4e	S	VALB_v4e_S_gated	DRB1_1302
DR	v4e	S	VALB	gated	DRB1_1501	22	0	0	10	1	1	1	1	1	0	1	32	32	0.1	0.9		v4e	S	VALB_v4e_S_gated	DRB1_1501
A	v4e	HS2	VALB		A_0101	22	0	2	8	0.8	1	0.9	0.9375	0.972727	0.0625	0.888889	32	32	0.5	0.5		v4e	HS2	VALB_v4e_HS2	A_0101
A	v4e	HS2	VALB		A_0201	14	0	1	17	0.944444	1	0.972222	0.96875	0.992063	0.03125	0.971429	32	32	0.5	0.5		v4e	HS2	VALB_v4e_HS2	A_0201
A	v4e	HS2	VALB		A_0301	23	1	1	7	0.875	0.958333	0.916667	0.9375	0.973958	0.0625	0.875	32	32	0.5	0.5		v4e	HS2	VALB_v4e_HS2	A_0301
A	v4e	HS2	VALB		A_1101	27	0	1	4	0.8	1	0.9	0.96875	1	0.03125	0.888889	32	32	0.5	0.5		v4e	HS2	VALB_v4e_HS2	A_1101
A	v4e	HS2	VALB		A_2301	30	0	0	2	1	1	1	1	1	0	1	32	32	0.5	0.5		v4e	HS2	VALB_v4e_HS2	A_2301
A	v4e	HS2	VALB		A_2402	28	1	1	2	0.666667	0.965517	0.816092	0.9375	0.942529	0.0625	0.666667	32	32	0.5	0.5		v4e	HS2	VALB_v4e_HS2	A_2402
A	v4e	HS2	VALB		A_2601	31	0	0	1	1	1	1	1	1	0	1	32	32	0.5	0.5		v4e	HS2	VALB_v4e_HS2	A_2601
A	v4e	HS2	VALB		A_3002	31	0	0	1	1	1	1	1	1	0	1	32	32	0.5	0.5		v4e	HS2	VALB_v4e_HS2	A_3002
A	v4e	HS2	VALB		A_3101	31	0	0	1	1	1	1	1	1	0	1	32	32	0.5	0.5		v4e	HS2	VALB_v4e_HS2	A_3101
A	v4e	HS2	VALB		A_6801	27	0	0	5	1	1	1	1	1	0	1	32	32	0.5	0.5		v4e	HS2	VALB_v4e_HS2	A_6801
B	v4e	HS2	VALB		B_0702	26	1	1	4	0.8	0.962963	0.881481	0.9375	0.992593	0.0625	0.8	32	32	0.5	0.5		v4e	HS2	VALB_v4e_HS2	B_0702
B	v4e	HS2	VALB		B_0801	26	0	1	5	0.833333	1	0.916667	0.96875	0.935897	0.03125	0.909091	32	32	0.5	0.5		v4e	HS2	VALB_v4e_HS2	B_0801
B	v4e	HS2	VALB		B_1402	30	0	1	1	0.5	1	0.75	0.96875	0.966667	0.03125	0.666667	32	32	0.5	0.5		v4e	HS2	VALB_v4e_HS2	B_1402
B	v4e	HS2	VALB		B_1501	25	0	4	3	0.428571	1	0.714286	0.875	0.977143	0.125	0.6	32	32	0.5	0.5		v4e	HS2	VALB_v4e_HS2	B_1501
B	v4e	HS2	VALB		B_1801	28	1	0	3	1	0.965517	0.982759	0.96875	1	0.03125	0.857143	32	32	0.5	0.5		v4e	HS2	VALB_v4e_HS2	B_1801
B	v4e	HS2	VALB		B_2705	29	1	1	1	0.5	0.966667	0.733333	0.9375	0.95	0.0625	0.5	32	32	0.5	0.5		v4e	HS2	VALB_v4e_HS2	B_2705
B	v4e	HS2	VALB		B_3501	28	0	0	4	1	1	1	1	1	0	1	32	32	0.5	0.5		v4e	HS2	VALB_v4e_HS2	B_3501
B	v4e	HS2	VALB		B_4001	28	0	0	4	1	1	1	1	1	0	1	32	32	0.5	0.5		v4e	HS2	VALB_v4e_HS2	B_4001
B	v4e	HS2	VALB		B_4402	25	0	1	6	0.857143	1	0.928571	0.96875	0.994286	0.03125	0.923077	32	32	0.5	0.5		v4e	HS2	VALB_v4e_HS2	B_4402
B	v4e	HS2	VALB		B_4403	28	1	0	3	1	0.965517	0.982759	0.96875	1	0.03125	0.857143	32	32	0.5	0.5		v4e	HS2	VALB_v4e_HS2	B_4403
B	v4e	HS2	VALB		B_5101	30	0	1	1	0.5	1	0.75	0.96875	0.916667	0.03125	0.666667	32	32	0.5	0.5		v4e	HS2	VALB_v4e_HS2	B_5101
B	v4e	HS2	VALB		B_5701	28	0	1	3	0.75	1	0.875	0.96875	0.991071	0.03125	0.857143	32	32	0.5	0.5		v4e	HS2	VALB_v4e_HS2	B_5701
C	v4e	HS2	VALB		C_0102	29	0	1	2	0.666667	1	0.833333	0.96875	0.747126	0.03125	0.8	32	32	0.5	0.5		v4e	HS2	VALB_v4e_HS2	C_0102
C	v4e	HS2	VALB		C_0202	30	0	0	2	1	1	1	1	1	0	1	32	32	0.5	0.5		v4e	HS2	VALB_v4e_HS2	C_0202
C	v4e	HS2	VALB		C_0303	25	2	5	0	0	0.925926	0.462963	0.78125	0.666667	0.21875	0	32	32	0.5	0.5		v4e	HS2	VALB_v4e_HS2	C_0303
C	v4e	HS2	VALB		C_0304	23	0	3	6	0.666667	1	0.833333	0.90625	0.917874	0.09375	0.8	32	32	0.5	0.5		v4e	HS2	VALB_v4e_HS2	C_0304
C	v4e	HS2	VALB		C_0401	24	0	2	6	0.75	1	0.875	0.9375	0.96875	0.0625	0.857143	32	32	0.5	0.5		v4e	HS2	VALB_v4e_HS2	C_0401
C	v4e	HS2	VALB		C_0501	21	1	5	5	0.5	0.954545	0.727273	0.8125	0.831818	0.1875	0.625	32	32	0.5	0.5		v4e	HS2	VALB_v4e_HS2	C_0501
C	v4e	HS2	VALB		C_0602	22	1	2	7	0.777778	0.956522	0.86715	0.90625	0.975845	0.09375	0.823529	32	32	0.5	0.5		v4e	HS2	VALB_v4e_HS2	C_0602
C	v4e	HS2	VALB		C_0701	25	0	2	5	0.714286	1	0.857143	0.9375	0.965714	0.0625	0.833333	32	32	0.5	0.5		v4e	HS2	VALB_v4e_HS2	C_0701
C	v4e	HS2	VALB		C_0702	26	1	0	5	1	0.962963	0.981481	0.96875	1	0.03125	0.909091	32	32	0.5	0.5		v4e	HS2	VALB_v4e_HS2	C_0702
C	v4e	HS2	VALB		C_0802	30	0	1	1	0.5	1	0.75	0.96875	1	0.03125	0.666667	32	32	0.5	0.5		v4e	HS2	VALB_v4e_HS2	C_0802
C	v4e	HS2	VALB		C_1203	31	0	0	1	1	1	1	1	1	0	1	32	32	0.5	0.5		v4e	HS2	VALB_v4e_HS2	C_1203
C	v4e	HS2	VALB		C_1502	30	1	1	0	0	0.967742	0.483871	0.9375	0.83871	0.0625	0	32	32	0.5	0.5		v4e	HS2	VALB_v4e_HS2	C_1502
DPAB	v4e	HS2	VALB		DPA1_0103__DPB1_0101	31	0	0	1	1	1	1	1	1	0	1	32	32	0.5	0.5		v4e	HS2	VALB_v4e_HS2	DPA1_0103__DPB1_0101
DPAB	v4e	HS2	VALB		DPA1_0103__DPB1_0201	25	1	0	6	1	0.961538	0.980769	0.96875	1	0.03125	0.923077	32	32	0.5	0.5		v4e	HS2	VALB_v4e_HS2	DPA1_0103__DPB1_0201
DPAB	v4e	HS2	VALB		DPA1_0103__DPB1_0301	24	1	1	6	0.857143	0.96	0.908571	0.9375	0.977143	0.0625	0.857143	32	32	0.5	0.5		v4e	HS2	VALB_v4e_HS2	DPA1_0103__DPB1_0301
DPAB	v4e	HS2	VALB		DPA1_0103__DPB1_0401	6	1	1	24	0.96	0.857143	0.908571	0.9375	0.977143	0.0625	0.96	32	32	0.5	0.5		v4e	HS2	VALB_v4e_HS2	DPA1_0103__DPB1_0401
DPAB	v4e	HS2	VALB		DPA1_0103__DPB1_0402	24	1	1	6	0.857143	0.96	0.908571	0.9375	0.977143	0.0625	0.857143	32	32	0.5	0.5		v4e	HS2	VALB_v4e_HS2	DPA1_0103__DPB1_0402
DPA	v4e	HS2	VALB		DPA1_0201	20	5	2	5	0.714286	0.8	0.757143	0.78125	0.788571	0.21875	0.588235	32	32	0.5	0.5		v4e	HS2	VALB_v4e_HS2	DPA1_0201
DPAB	v4e	HS2	VALB		DPA1_0201__DPB1_0101	31	0	0	1	1	1	1	1	1	0	1	32	32	0.5	0.5		v4e	HS2	VALB_v4e_HS2	DPA1_0201__DPB1_0101
DPAB	v4e	HS2	VALB		DPA1_0201__DPB1_1101	31	0	0	1	1	1	1	1	1	0	1	32	32	0.5	0.5		v4e	HS2	VALB_v4e_HS2	DPA1_0201__DPB1_1101
DPB	v4e	HS2	VALB		DPB1_0101	30	1	0	1	1	0.967742	0.983871	0.96875	1	0.03125	0.666667	32	32	0.5	0.5		v4e	HS2	VALB_v4e_HS2	DPB1_0101
DPB	v4e	HS2	VALB		DPB1_0201	25	1	0	6	1	0.961538	0.980769	0.96875	1	0.03125	0.923077	32	32	0.5	0.5		v4e	HS2	VALB_v4e_HS2	DPB1_0201
DPB	v4e	HS2	VALB		DPB1_0301	24	1	1	6	0.857143	0.96	0.908571	0.9375	0.971429	0.0625	0.857143	32	32	0.5	0.5		v4e	HS2	VALB_v4e_HS2	DPB1_0301
DPB	v4e	HS2	VALB		DPB1_0401	6	1	1	24	0.96	0.857143	0.908571	0.9375	0.988571	0.0625	0.96	32	32	0.5	0.5		v4e	HS2	VALB_v4e_HS2	DPB1_0401
DPB	v4e	HS2	VALB		DPB1_0402	24	1	1	6	0.857143	0.96	0.908571	0.9375	0.931429	0.0625	0.857143	32	32	0.5	0.5		v4e	HS2	VALB_v4e_HS2	DPB1_0402
DPB	v4e	HS2	VALB		DPB1_1101	31	0	0	1	1	1	1	1	1	0	1	32	32	0.5	0.5		v4e	HS2	VALB_v4e_HS2	DPB1_1101
DQA	v4e	HS2	VALB		DQA1_0101	22	2	1	7	0.875	0.916667	0.895833	0.90625	0.989583	0.09375	0.823529	32	32	0.5	0.5		v4e	HS2	VALB_v4e_HS2	DQA1_0101
DQAB	v4e	HS2	VALB		DQA1_0101__DQB1_0302	31	0	0	1	1	1	1	1	1	0	1	32	32	0.5	0.5		v4e	HS2	VALB_v4e_HS2	DQA1_0101__DQB1_0302
DQAB	v4e	HS2	VALB		DQA1_0101__DQB1_0501	23	1	0	8	1	0.958333	0.979167	0.96875	1	0.03125	0.941176	32	32	0.5	0.5		v4e	HS2	VALB_v4e_HS2	DQA1_0101__DQB1_0501
DQA	v4e	HS2	VALB		DQA1_0102	19	1	0	12	1	0.95	0.975	0.96875	1	0.03125	0.96	32	32	0.5	0.5		v4e	HS2	VALB_v4e_HS2	DQA1_0102
DQAB	v4e	HS2	VALB		DQA1_0102__DQB1_0302	31	0	0	1	1	1	1	1	1	0	1	32	32	0.5	0.5		v4e	HS2	VALB_v4e_HS2	DQA1_0102__DQB1_0302
DQAB	v4e	HS2	VALB		DQA1_0102__DQB1_0602	22	0	1	9	0.9	1	0.95	0.96875	1	0.03125	0.947368	32	32	0.5	0.5		v4e	HS2	VALB_v4e_HS2	DQA1_0102__DQB1_0602
DQAB	v4e	HS2	VALB		DQA1_0102__DQB1_0604	30	0	0	2	1	1	1	1	1	0	1	32	32	0.5	0.5		v4e	HS2	VALB_v4e_HS2	DQA1_0102__DQB1_0604
DQA	v4e	HS2	VALB		DQA1_0103	22	3	0	7	1	0.88	0.94	0.90625	1	0.09375	0.823529	32	32	0.5	0.5		v4e	HS2	VALB_v4e_HS2	DQA1_0103
DQAB	v4e	HS2	VALB		DQA1_0103__DQB1_0603	25	0	0	7	1	1	1	1	1	0	1	32	32	0.5	0.5		v4e	HS2	VALB_v4e_HS2	DQA1_0103__DQB1_0603
DQA	v4e	HS2	VALB		DQA1_0201	23	0	0	9	1	1	1	1	1	0	1	32	32	0.5	0.5		v4e	HS2	VALB_v4e_HS2	DQA1_0201
DQAB	v4e	HS2	VALB		DQA1_0201__DQB1_0202	24	2	0	6	1	0.923077	0.961538	0.9375	0.99359	0.0625	0.857143	32	32	0.5	0.5		v4e	HS2	VALB_v4e_HS2	DQA1_0201__DQB1_0202
DQA	v4e	HS2	VALB		DQA1_0301	24	2	0	6	1	0.923077	0.961538	0.9375	0.967949	0.0625	0.857143	32	32	0.5	0.5		v4e	HS2	VALB_v4e_HS2	DQA1_0301
DQAB	v4e	HS2	VALB		DQA1_0301__DQB1_0301	29	2	0	1	1	0.935484	0.967742	0.9375	0.967742	0.0625	0.5	32	32	0.5	0.5		v4e	HS2	VALB_v4e_HS2	DQA1_0301__DQB1_0301
DQAB	v4e	HS2	VALB		DQA1_0301__DQB1_0302	25	1	0	6	1	0.961538	0.980769	0.96875	1	0.03125	0.923077	32	32	0.5	0.5		v4e	HS2	VALB_v4e_HS2	DQA1_0301__DQB1_0302
DQAB	v4e	HS2	VALB		DQA1_0301__DQB1_0501	29	2	0	1	1	0.935484	0.967742	0.9375	1	0.0625	0.5	32	32	0.5	0.5		v4e	HS2	VALB_v4e_HS2	DQA1_0301__DQB1_0501
DQA	v4e	HS2	VALB		DQA1_0303	28	1	0	3	1	0.965517	0.982759	0.96875	0.988506	0.03125	0.857143	32	32	0.5	0.5		v4e	HS2	VALB_v4e_HS2	DQA1_0303
DQA	v4e	HS2	VALB		DQA1_0501	25	2	0	5	1	0.925926	0.962963	0.9375	1	0.0625	0.833333	32	32	0.5	0.5		v4e	HS2	VALB_v4e_HS2	DQA1_0501
DQAB	v4e	HS2	VALB		DQA1_0501__DQB1_0201	27	0	0	5	1	1	1	1	1	0	1	32	32	0.5	0.5		v4e	HS2	VALB_v4e_HS2	DQA1_0501__DQB1_0201
DQAB	v4e	HS2	VALB		DQA1_0501__DQB1_0501	28	1	0	3	1	0.965517	0.982759	0.96875	0.977011	0.03125	0.857143	32	32	0.5	0.5		v4e	HS2	VALB_v4e_HS2	DQA1_0501__DQB1_0501
DQAB	v4e	HS2	VALB		DQA1_0505__DQB1_0301	28	1	1	2	0.666667	0.965517	0.816092	0.9375	0.91954	0.0625	0.666667	32	32	0.5	0.5		v4e	HS2	VALB_v4e_HS2	DQA1_0505__DQB1_0301
DQB	v4e	HS2	VALB		DQB1_0201	26	1	0	5	1	0.962963	0.981481	0.96875	1	0.03125	0.909091	32	32	0.5	0.5		v4e	HS2	VALB_v4e_HS2	DQB1_0201
DQB	v4e	HS2	VALB		DQB1_0202	23	3	2	4	0.666667	0.884615	0.775641	0.84375	0.935897	0.15625	0.615385	32	32	0.5	0.5		v4e	HS2	VALB_v4e_HS2	DQB1_0202
DQB	v4e	HS2	VALB		DQB1_0301	21	3	1	7	0.875	0.875	0.875	0.875	0.927083	0.125	0.777778	32	32	0.5	0.5		v4e	HS2	VALB_v4e_HS2	DQB1_0301
DQB	v4e	HS2	VALB		DQB1_0302	24	2	0	6	1	0.923077	0.961538	0.9375	1	0.0625	0.857143	32	32	0.5	0.5		v4e	HS2	VALB_v4e_HS2	DQB1_0302
DQB	v4e	HS2	VALB		DQB1_0303	26	2	1	3	0.75	0.928571	0.839286	0.90625	0.973214	0.09375	0.666667	32	32	0.5	0.5		v4e	HS2	VALB_v4e_HS2	DQB1_0303
DQB	v4e	HS2	VALB		DQB1_0501	24	0	0	8	1	1	1	1	1	0	1	32	32	0.5	0.5		v4e	HS2	VALB_v4e_HS2	DQB1_0501
DQB	v4e	HS2	VALB		DQB1_0602	22	0	0	10	1	1	1	1	1	0	1	32	32	0.5	0.5		v4e	HS2	VALB_v4e_HS2	DQB1_0602
DQB	v4e	HS2	VALB		DQB1_0603	25	0	0	7	1	1	1	1	1	0	1	32	32	0.5	0.5		v4e	HS2	VALB_v4e_HS2	DQB1_0603
DQB	v4e	HS2	VALB		DQB1_0604	30	0	0	2	1	1	1	1	1	0	1	32	32	0.5	0.5		v4e	HS2	VALB_v4e_HS2	DQB1_0604
DR	v4e	HS2	VALB		DRB1_0101	24	0	0	8	1	1	1	1	1	0	1	32	32	0.5	0.5		v4e	HS2	VALB_v4e_HS2	DRB1_0101
DR	v4e	HS2	VALB		DRB1_0301	26	0	1	5	0.833333	1	0.916667	0.96875	0.980769	0.03125	0.909091	32	32	0.5	0.5		v4e	HS2	VALB_v4e_HS2	DRB1_0301
DR	v4e	HS2	VALB		DRB1_0401	25	0	0	7	1	1	1	1	1	0	1	32	32	0.5	0.5		v4e	HS2	VALB_v4e_HS2	DRB1_0401
DR	v4e	HS2	VALB		DRB1_0402	31	0	0	1	1	1	1	1	1	0	1	32	32	0.5	0.5		v4e	HS2	VALB_v4e_HS2	DRB1_0402
DR	v4e	HS2	VALB		DRB1_0404	31	0	0	1	1	1	1	1	1	0	1	32	32	0.5	0.5		v4e	HS2	VALB_v4e_HS2	DRB1_0404
DR	v4e	HS2	VALB		DRB1_0701	23	0	0	9	1	1	1	1	1	0	1	32	32	0.5	0.5		v4e	HS2	VALB_v4e_HS2	DRB1_0701
DR	v4e	HS2	VALB		DRB1_1101	30	1	0	1	1	0.967742	0.983871	0.96875	0.967742	0.03125	0.666667	32	32	0.5	0.5		v4e	HS2	VALB_v4e_HS2	DRB1_1101
DR	v4e	HS2	VALB		DRB1_1301	23	2	0	7	1	0.92	0.96	0.9375	1	0.0625	0.875	32	32	0.5	0.5		v4e	HS2	VALB_v4e_HS2	DRB1_1301
DR	v4e	HS2	VALB		DRB1_1302	30	0	0	2	1	1	1	1	1	0	1	32	32	0.5	0.5		v4e	HS2	VALB_v4e_HS2	DRB1_1302
DR	v4e	HS2	VALB		DRB1_1501	22	0	1	9	0.9	1	0.95	0.96875	1	0.03125	0.947368	32	32	0.5	0.5		v4e	HS2	VALB_v4e_HS2	DRB1_1501
A	v4e	HS2	VALB	gated	A_0101	22	0	2	7	0.777778	1	0.888889	0.935484	0.969697	0.0645161	0.875	32	31	0.1	0.9		v4e	HS2	VALB_v4e_HS2_gated	A_0101
A	v4e	HS2	VALB	gated	A_0201	13	0	1	16	0.941176	1	0.970588	0.966667	0.995475	0.0333333	0.969697	32	30	0.1	0.9		v4e	HS2	VALB_v4e_HS2_gated	A_0201
A	v4e	HS2	VALB	gated	A_0301	20	0	1	6	0.857143	1	0.928571	0.962963	0.992857	0.037037	0.923077	32	27	0.1	0.9		v4e	HS2	VALB_v4e_HS2_gated	A_0301
A	v4e	HS2	VALB	gated	A_1101	27	0	0	3	1	1	1	1	1	0	1	32	30	0.1	0.9		v4e	HS2	VALB_v4e_HS2_gated	A_1101
A	v4e	HS2	VALB	gated	A_2301	29	0	0	2	1	1	1	1	1	0	1	32	31	0.1	0.9		v4e	HS2	VALB_v4e_HS2_gated	A_2301
A	v4e	HS2	VALB	gated	A_2402	24	0	1	2	0.666667	1	0.833333	0.962963	1	0.037037	0.8	32	27	0.1	0.9		v4e	HS2	VALB_v4e_HS2_gated	A_2402
A	v4e	HS2	VALB	gated	A_2601	30	0	0	1	1	1	1	1	1	0	1	32	31	0.1	0.9		v4e	HS2	VALB_v4e_HS2_gated	A_2601
A	v4e	HS2	VALB	gated	A_3002	31	0	0	1	1	1	1	1	1	0	1	32	32	0.1	0.9		v4e	HS2	VALB_v4e_HS2_gated	A_3002
A	v4e	HS2	VALB	gated	A_3101	30	0	0	1	1	1	1	1	1	0	1	32	31	0.1	0.9		v4e	HS2	VALB_v4e_HS2_gated	A_3101
A	v4e	HS2	VALB	gated	A_6801	26	0	0	5	1	1	1	1	1	0	1	32	31	0.1	0.9		v4e	HS2	VALB_v4e_HS2_gated	A_6801
B	v4e	HS2	VALB	gated	B_0702	26	1	1	4	0.8	0.962963	0.881481	0.9375	0.992593	0.0625	0.8	32	32	0.1	0.9		v4e	HS2	VALB_v4e_HS2_gated	B_0702
B	v4e	HS2	VALB	gated	B_0801	25	0	1	5	0.833333	1	0.916667	0.967742	0.94	0.0322581	0.909091	32	31	0.1	0.9		v4e	HS2	VALB_v4e_HS2_gated	B_0801
B	v4e	HS2	VALB	gated	B_1402	30	0	1	1	0.5	1	0.75	0.96875	0.966667	0.03125	0.666667	32	32	0.1	0.9		v4e	HS2	VALB_v4e_HS2_gated	B_1402
B	v4e	HS2	VALB	gated	B_1501	23	0	1	3	0.75	1	0.875	0.962963	0.98913	0.037037	0.857143	32	27	0.1	0.9		v4e	HS2	VALB_v4e_HS2_gated	B_1501
B	v4e	HS2	VALB	gated	B_1801	27	0	0	3	1	1	1	1	1	0	1	32	30	0.1	0.9		v4e	HS2	VALB_v4e_HS2_gated	B_1801
B	v4e	HS2	VALB	gated	B_2705	27	0	1	1	0.5	1	0.75	0.965517	1	0.0344828	0.666667	32	29	0.1	0.9		v4e	HS2	VALB_v4e_HS2_gated	B_2705
B	v4e	HS2	VALB	gated	B_3501	28	0	0	3	1	1	1	1	1	0	1	32	31	0.1	0.9		v4e	HS2	VALB_v4e_HS2_gated	B_3501
B	v4e	HS2	VALB	gated	B_4001	27	0	0	4	1	1	1	1	1	0	1	32	31	0.1	0.9		v4e	HS2	VALB_v4e_HS2_gated	B_4001
B	v4e	HS2	VALB	gated	B_4402	24	0	1	6	0.857143	1	0.928571	0.967742	1	0.0322581	0.923077	32	31	0.1	0.9		v4e	HS2	VALB_v4e_HS2_gated	B_4402
B	v4e	HS2	VALB	gated	B_4403	28	1	0	3	1	0.965517	0.982759	0.96875	1	0.03125	0.857143	32	32	0.1	0.9		v4e	HS2	VALB_v4e_HS2_gated	B_4403
B	v4e	HS2	VALB	gated	B_5701	27	0	1	1	0.5	1	0.75	0.965517	1	0.0344828	0.666667	32	29	0.1	0.9		v4e	HS2	VALB_v4e_HS2_gated	B_5701
C	v4e	HS2	VALB	gated	C_0102	27	0	1	2	0.666667	1	0.833333	0.966667	0.753086	0.0333333	0.8	32	30	0.1	0.9		v4e	HS2	VALB_v4e_HS2_gated	C_0102
C	v4e	HS2	VALB	gated	C_0202	30	0	0	1	1	1	1	1	1	0	1	32	31	0.1	0.9		v4e	HS2	VALB_v4e_HS2_gated	C_0202
C	v4e	HS2	VALB	gated	C_0304	16	0	2	4	0.666667	1	0.833333	0.909091	1	0.0909091	0.8	32	22	0.1	0.9		v4e	HS2	VALB_v4e_HS2_gated	C_0304
C	v4e	HS2	VALB	gated	C_0401	23	0	1	4	0.8	1	0.9	0.964286	0.956522	0.0357143	0.888889	32	28	0.1	0.9		v4e	HS2	VALB_v4e_HS2_gated	C_0401
C	v4e	HS2	VALB	gated	C_0501	19	0	3	5	0.625	1	0.8125	0.888889	0.835526	0.111111	0.769231	32	27	0.1	0.9		v4e	HS2	VALB_v4e_HS2_gated	C_0501
C	v4e	HS2	VALB	gated	C_0602	20	0	0	5	1	1	1	1	1	0	1	32	25	0.1	0.9		v4e	HS2	VALB_v4e_HS2_gated	C_0602
C	v4e	HS2	VALB	gated	C_0701	23	0	1	5	0.833333	1	0.916667	0.965517	0.971014	0.0344828	0.909091	32	29	0.1	0.9		v4e	HS2	VALB_v4e_HS2_gated	C_0701
C	v4e	HS2	VALB	gated	C_0702	23	0	0	5	1	1	1	1	1	0	1	32	28	0.1	0.9		v4e	HS2	VALB_v4e_HS2_gated	C_0702
C	v4e	HS2	VALB	gated	C_0802	30	0	1	1	0.5	1	0.75	0.96875	1	0.03125	0.666667	32	32	0.1	0.9		v4e	HS2	VALB_v4e_HS2_gated	C_0802
C	v4e	HS2	VALB	gated	C_1203	31	0	0	1	1	1	1	1	1	0	1	32	32	0.1	0.9		v4e	HS2	VALB_v4e_HS2_gated	C_1203
DPAB	v4e	HS2	VALB	gated	DPA1_0103__DPB1_0101	25	0	0	1	1	1	1	1	1	0	1	32	26	0.1	0.9		v4e	HS2	VALB_v4e_HS2_gated	DPA1_0103__DPB1_0101
DPAB	v4e	HS2	VALB	gated	DPA1_0103__DPB1_0201	21	0	0	6	1	1	1	1	1	0	1	32	27	0.1	0.9		v4e	HS2	VALB_v4e_HS2_gated	DPA1_0103__DPB1_0201
DPAB	v4e	HS2	VALB	gated	DPA1_0103__DPB1_0301	22	1	1	6	0.857143	0.956522	0.906832	0.933333	0.987578	0.0666667	0.857143	32	30	0.1	0.9		v4e	HS2	VALB_v4e_HS2_gated	DPA1_0103__DPB1_0301
DPAB	v4e	HS2	VALB	gated	DPA1_0103__DPB1_0402	22	0	1	6	0.857143	1	0.928571	0.965517	0.993506	0.0344828	0.923077	32	29	0.1	0.9		v4e	HS2	VALB_v4e_HS2_gated	DPA1_0103__DPB1_0402
DPAB	v4e	HS2	VALB	gated	DPA1_0201__DPB1_0101	30	0	0	1	1	1	1	1	1	0	1	32	31	0.1	0.9		v4e	HS2	VALB_v4e_HS2_gated	DPA1_0201__DPB1_0101
DPAB	v4e	HS2	VALB	gated	DPA1_0201__DPB1_1101	29	0	0	1	1	1	1	1	1	0	1	32	30	0.1	0.9		v4e	HS2	VALB_v4e_HS2_gated	DPA1_0201__DPB1_1101
DPB	v4e	HS2	VALB	gated	DPB1_0101	27	1	0	1	1	0.964286	0.982143	0.965517	1	0.0344828	0.666667	32	29	0.1	0.9		v4e	HS2	VALB_v4e_HS2_gated	DPB1_0101
DPB	v4e	HS2	VALB	gated	DPB1_0201	21	0	0	6	1	1	1	1	1	0	1	32	27	0.1	0.9		v4e	HS2	VALB_v4e_HS2_gated	DPB1_0201
DPB	v4e	HS2	VALB	gated	DPB1_0301	21	1	1	6	0.857143	0.954545	0.905844	0.931034	0.987013	0.0689655	0.857143	32	29	0.1	0.9		v4e	HS2	VALB_v4e_HS2_gated	DPB1_0301
DPB	v4e	HS2	VALB	gated	DPB1_0402	22	0	1	6	0.857143	1	0.928571	0.965517	0.941558	0.0344828	0.923077	32	29	0.1	0.9		v4e	HS2	VALB_v4e_HS2_gated	DPB1_0402
DPB	v4e	HS2	VALB	gated	DPB1_1101	30	0	0	1	1	1	1	1	1	0	1	32	31	0.1	0.9		v4e	HS2	VALB_v4e_HS2_gated	DPB1_1101
DQA	v4e	HS2	VALB	gated	DQA1_0101	21	1	0	7	1	0.954545	0.977273	0.965517	1	0.0344828	0.933333	32	29	0.1	0.9		v4e	HS2	VALB_v4e_HS2_gated	DQA1_0101
DQAB	v4e	HS2	VALB	gated	DQA1_0101__DQB1_0302	27	0	0	1	1	1	1	1	1	0	1	32	28	0.1	0.9		v4e	HS2	VALB_v4e_HS2_gated	DQA1_0101__DQB1_0302
DQAB	v4e	HS2	VALB	gated	DQA1_0101__DQB1_0501	22	0	0	8	1	1	1	1	1	0	1	32	30	0.1	0.9		v4e	HS2	VALB_v4e_HS2_gated	DQA1_0101__DQB1_0501
DQA	v4e	HS2	VALB	gated	DQA1_0102	17	0	0	12	1	1	1	1	1	0	1	32	29	0.1	0.9		v4e	HS2	VALB_v4e_HS2_gated	DQA1_0102
DQAB	v4e	HS2	VALB	gated	DQA1_0102__DQB1_0602	22	0	0	8	1	1	1	1	1	0	1	32	30	0.1	0.9		v4e	HS2	VALB_v4e_HS2_gated	DQA1_0102__DQB1_0602
DQAB	v4e	HS2	VALB	gated	DQA1_0102__DQB1_0604	30	0	0	2	1	1	1	1	1	0	1	32	32	0.1	0.9		v4e	HS2	VALB_v4e_HS2_gated	DQA1_0102__DQB1_0604
DQA	v4e	HS2	VALB	gated	DQA1_0103	21	0	0	7	1	1	1	1	1	0	1	32	28	0.1	0.9		v4e	HS2	VALB_v4e_HS2_gated	DQA1_0103
DQAB	v4e	HS2	VALB	gated	DQA1_0103__DQB1_0603	24	0	0	6	1	1	1	1	1	0	1	32	30	0.1	0.9		v4e	HS2	VALB_v4e_HS2_gated	DQA1_0103__DQB1_0603
DQA	v4e	HS2	VALB	gated	DQA1_0201	22	0	0	9	1	1	1	1	1	0	1	32	31	0.1	0.9		v4e	HS2	VALB_v4e_HS2_gated	DQA1_0201
DQAB	v4e	HS2	VALB	gated	DQA1_0201__DQB1_0202	23	0	0	5	1	1	1	1	1	0	1	32	28	0.1	0.9		v4e	HS2	VALB_v4e_HS2_gated	DQA1_0201__DQB1_0202
DQA	v4e	HS2	VALB	gated	DQA1_0301	12	1	0	4	1	0.923077	0.961538	0.941176	0.980769	0.0588235	0.888889	32	17	0.1	0.9		v4e	HS2	VALB_v4e_HS2_gated	DQA1_0301
DQAB	v4e	HS2	VALB	gated	DQA1_0301__DQB1_0301	26	1	0	1	1	0.962963	0.981481	0.964286	0.962963	0.0357143	0.666667	32	28	0.1	0.9		v4e	HS2	VALB_v4e_HS2_gated	DQA1_0301__DQB1_0301
DQAB	v4e	HS2	VALB	gated	DQA1_0301__DQB1_0302	20	0	0	5	1	1	1	1	1	0	1	32	25	0.1	0.9		v4e	HS2	VALB_v4e_HS2_gated	DQA1_0301__DQB1_0302
DQAB	v4e	HS2	VALB	gated	DQA1_0301__DQB1_0501	24	0	0	1	1	1	1	1	1	0	1	32	25	0.1	0.9		v4e	HS2	VALB_v4e_HS2_gated	DQA1_0301__DQB1_0501
DQA	v4e	HS2	VALB	gated	DQA1_0303	24	1	0	2	1	0.96	0.98	0.962963	1	0.037037	0.8	32	27	0.1	0.9		v4e	HS2	VALB_v4e_HS2_gated	DQA1_0303
DQA	v4e	HS2	VALB	gated	DQA1_0501	18	1	0	5	1	0.947368	0.973684	0.958333	1	0.0416667	0.909091	32	24	0.1	0.9		v4e	HS2	VALB_v4e_HS2_gated	DQA1_0501
DQAB	v4e	HS2	VALB	gated	DQA1_0501__DQB1_0201	25	0	0	5	1	1	1	1	1	0	1	32	30	0.1	0.9		v4e	HS2	VALB_v4e_HS2_gated	DQA1_0501__DQB1_0201
DQAB	v4e	HS2	VALB	gated	DQA1_0501__DQB1_0501	26	1	0	1	1	0.962963	0.981481	0.964286	1	0.0357143	0.666667	32	28	0.1	0.9		v4e	HS2	VALB_v4e_HS2_gated	DQA1_0501__DQB1_0501
DQB	v4e	HS2	VALB	gated	DQB1_0201	25	0	0	5	1	1	1	1	1	0	1	32	30	0.1	0.9		v4e	HS2	VALB_v4e_HS2_gated	DQB1_0201
DQB	v4e	HS2	VALB	gated	DQB1_0202	23	0	0	2	1	1	1	1	1	0	1	32	25	0.1	0.9		v4e	HS2	VALB_v4e_HS2_gated	DQB1_0202
DQB	v4e	HS2	VALB	gated	DQB1_0301	15	0	1	7	0.875	1	0.9375	0.956522	0.958333	0.0434783	0.933333	32	23	0.1	0.9		v4e	HS2	VALB_v4e_HS2_gated	DQB1_0301
DQB	v4e	HS2	VALB	gated	DQB1_0302	19	0	0	6	1	1	1	1	1	0	1	32	25	0.1	0.9		v4e	HS2	VALB_v4e_HS2_gated	DQB1_0302
DQB	v4e	HS2	VALB	gated	DQB1_0303	24	0	0	2	1	1	1	1	1	0	1	32	26	0.1	0.9		v4e	HS2	VALB_v4e_HS2_gated	DQB1_0303
DQB	v4e	HS2	VALB	gated	DQB1_0501	23	0	0	8	1	1	1	1	1	0	1	32	31	0.1	0.9		v4e	HS2	VALB_v4e_HS2_gated	DQB1_0501
DQB	v4e	HS2	VALB	gated	DQB1_0602	22	0	0	9	1	1	1	1	1	0	1	32	31	0.1	0.9		v4e	HS2	VALB_v4e_HS2_gated	DQB1_0602
DQB	v4e	HS2	VALB	gated	DQB1_0603	23	0	0	7	1	1	1	1	1	0	1	32	30	0.1	0.9		v4e	HS2	VALB_v4e_HS2_gated	DQB1_0603
DQB	v4e	HS2	VALB	gated	DQB1_0604	30	0	0	2	1	1	1	1	1	0	1	32	32	0.1	0.9		v4e	HS2	VALB_v4e_HS2_gated	DQB1_0604
DR	v4e	HS2	VALB	gated	DRB1_0101	24	0	0	8	1	1	1	1	1	0	1	32	32	0.1	0.9		v4e	HS2	VALB_v4e_HS2_gated	DRB1_0101
DR	v4e	HS2	VALB	gated	DRB1_0301	26	0	1	5	0.833333	1	0.916667	0.96875	0.980769	0.03125	0.909091	32	32	0.1	0.9		v4e	HS2	VALB_v4e_HS2_gated	DRB1_0301
DR	v4e	HS2	VALB	gated	DRB1_0401	23	0	0	7	1	1	1	1	1	0	1	32	30	0.1	0.9		v4e	HS2	VALB_v4e_HS2_gated	DRB1_0401
DR	v4e	HS2	VALB	gated	DRB1_0402	31	0	0	1	1	1	1	1	1	0	1	32	32	0.1	0.9		v4e	HS2	VALB_v4e_HS2_gated	DRB1_0402
DR	v4e	HS2	VALB	gated	DRB1_0404	30	0	0	1	1	1	1	1	1	0	1	32	31	0.1	0.9		v4e	HS2	VALB_v4e_HS2_gated	DRB1_0404
DR	v4e	HS2	VALB	gated	DRB1_0701	23	0	0	9	1	1	1	1	1	0	1	32	32	0.1	0.9		v4e	HS2	VALB_v4e_HS2_gated	DRB1_0701
DR	v4e	HS2	VALB	gated	DRB1_1101	30	1	0	1	1	0.967742	0.983871	0.96875	0.967742	0.03125	0.666667	32	32	0.1	0.9		v4e	HS2	VALB_v4e_HS2_gated	DRB1_1101
DR	v4e	HS2	VALB	gated	DRB1_1301	23	0	0	7	1	1	1	1	1	0	1	32	30	0.1	0.9		v4e	HS2	VALB_v4e_HS2_gated	DRB1_1301
DR	v4e	HS2	VALB	gated	DRB1_1302	29	0	0	2	1	1	1	1	1	0	1	32	31	0.1	0.9		v4e	HS2	VALB_v4e_HS2_gated	DRB1_1302
DR	v4e	HS2	VALB	gated	DRB1_1501	22	0	0	9	1	1	1	1	1	0	1	32	31	0.1	0.9		v4e	HS2	VALB_v4e_HS2_gated	DRB1_1501
A	v4e	S	TOWA		A_0101	80	5	1	21	0.954545	0.941176	0.947861	0.943925	0.990107	0.0560748	0.875	107	107	0.5	0.5		v4e	S	TOWA_v4e_S	A_0101
A	v4e	S	TOWA		A_0201	63	0	4	40	0.909091	1	0.954545	0.962617	0.990981	0.0373832	0.952381	107	107	0.5	0.5		v4e	S	TOWA_v4e_S	A_0201
A	v4e	S	TOWA		A_0301	73	0	3	31	0.911765	1	0.955882	0.971963	0.999597	0.0280374	0.953846	107	107	0.5	0.5		v4e	S	TOWA_v4e_S	A_0301
A	v4e	S	TOWA		A_1101	93	0	8	6	0.428571	1	0.714286	0.925234	0.861751	0.0747664	0.6	107	107	0.5	0.5		v4e	S	TOWA_v4e_S	A_1101
A	v4e	S	TOWA		A_2301	101	0	0	6	1	1	1	1	1	0	1	107	107	0.5	0.5		v4e	S	TOWA_v4e_S	A_2301
A	v4e	S	TOWA		A_2402	100	1	3	3	0.5	0.990099	0.74505	0.962617	0.971947	0.0373832	0.6	107	107	0.5	0.5		v4e	S	TOWA_v4e_S	A_2402
A	v4e	S	TOWA		A_2601	101	0	0	6	1	1	1	1	1	0	1	107	107	0.5	0.5		v4e	S	TOWA_v4e_S	A_2601
A	v4e	S	TOWA		A_2902	98	0	4	5	0.555556	1	0.777778	0.962617	0.993197	0.0373832	0.714286	107	107	0.5	0.5		v4e	S	TOWA_v4e_S	A_2902
A	v4e	S	TOWA		A_3002	101	0	5	1	0.166667	1	0.583333	0.953271	0.872937	0.046729	0.285714	107	107	0.5	0.5		v4e	S	TOWA_v4e_S	A_3002
A	v4e	S	TOWA		A_3101	97	0	3	7	0.7	1	0.85	0.971963	1	0.0280374	0.823529	107	107	0.5	0.5		v4e	S	TOWA_v4e_S	A_3101
A	v4e	S	TOWA		A_3201	94	0	10	3	0.230769	1	0.615385	0.906542	0.907529	0.0934579	0.375	107	107	0.5	0.5		v4e	S	TOWA_v4e_S	A_3201
A	v4e	S	TOWA		A_6801	86	0	9	12	0.571429	1	0.785714	0.915888	0.991694	0.0841121	0.727273	107	107	0.5	0.5		v4e	S	TOWA_v4e_S	A_6801
B	v4e	S	TOWA		B_0702	83	0	3	21	0.875	1	0.9375	0.971963	0.997992	0.0280374	0.933333	107	107	0.5	0.5		v4e	S	TOWA_v4e_S	B_0702
B	v4e	S	TOWA		B_0801	89	0	7	11	0.611111	1	0.805556	0.934579	0.998127	0.0654206	0.758621	107	107	0.5	0.5		v4e	S	TOWA_v4e_S	B_0801
B	v4e	S	TOWA		B_1402	92	1	4	10	0.714286	0.989247	0.851767	0.953271	0.947773	0.046729	0.8	107	107	0.5	0.5		v4e	S	TOWA_v4e_S	B_1402
B	v4e	S	TOWA		B_1501	99	0	2	6	0.75	1	0.875	0.981308	1	0.0186916	0.857143	107	107	0.5	0.5		v4e	S	TOWA_v4e_S	B_1501
B	v4e	S	TOWA		B_1801	104	0	0	3	1	1	1	1	1	0	1	107	107	0.5	0.5		v4e	S	TOWA_v4e_S	B_1801
B	v4e	S	TOWA		B_2705	96	0	8	3	0.272727	1	0.636364	0.925234	0.998106	0.0747664	0.428571	107	107	0.5	0.5		v4e	S	TOWA_v4e_S	B_2705
B	v4e	S	TOWA		B_3501	102	0	4	1	0.2	1	0.6	0.962617	1	0.0373832	0.333333	107	107	0.5	0.5		v4e	S	TOWA_v4e_S	B_3501
B	v4e	S	TOWA		B_4001	93	0	3	11	0.785714	1	0.892857	0.971963	0.997696	0.0280374	0.88	107	107	0.5	0.5		v4e	S	TOWA_v4e_S	B_4001
B	v4e	S	TOWA		B_4402	81	0	15	11	0.423077	1	0.711538	0.859813	0.938746	0.140187	0.594595	107	107	0.5	0.5		v4e	S	TOWA_v4e_S	B_4402
B	v4e	S	TOWA		B_4403	95	0	4	8	0.666667	1	0.833333	0.962617	0.957895	0.0373832	0.8	107	107	0.5	0.5		v4e	S	TOWA_v4e_S	B_4403
B	v4e	S	TOWA		B_5101	104	0	1	2	0.666667	1	0.833333	0.990654	1	0.00934579	0.8	107	107	0.5	0.5		v4e	S	TOWA_v4e_S	B_5101
C	v4e	S	TOWA		C_0102	96	0	10	1	0.0909091	1	0.545455	0.906542	0.891098	0.0934579	0.166667	107	107	0.5	0.5		v4e	S	TOWA_v4e_S	C_0102
C	v4e	S	TOWA		C_0202	101	1	5	0	0	0.990196	0.495098	0.943925	0.786275	0.0560748	0	107	107	0.5	0.5		v4e	S	TOWA_v4e_S	C_0202
C	v4e	S	TOWA		C_0304	88	5	5	9	0.642857	0.946237	0.794547	0.906542	0.965438	0.0934579	0.642857	107	107	0.5	0.5		v4e	S	TOWA_v4e_S	C_0304
C	v4e	S	TOWA		C_0401	87	0	4	16	0.8	1	0.9	0.962617	0.949425	0.0373832	0.888889	107	107	0.5	0.5		v4e	S	TOWA_v4e_S	C_0401
C	v4e	S	TOWA		C_0501	83	0	18	6	0.25	1	0.625	0.831776	0.89006	0.168224	0.4	107	107	0.5	0.5		v4e	S	TOWA_v4e_S	C_0501
C	v4e	S	TOWA		C_0602	94	0	8	5	0.384615	1	0.692308	0.925234	0.995908	0.0747664	0.555556	107	107	0.5	0.5		v4e	S	TOWA_v4e_S	C_0602
C	v4e	S	TOWA		C_0701	82	0	6	19	0.76	1	0.88	0.943925	0.961951	0.0560748	0.863636	107	107	0.5	0.5		v4e	S	TOWA_v4e_S	C_0701
C	v4e	S	TOWA		C_0702	77	3	0	27	1	0.9625	0.98125	0.971963	0.998148	0.0280374	0.947368	107	107	0.5	0.5		v4e	S	TOWA_v4e_S	C_0702
C	v4e	S	TOWA		C_0802	91	0	5	11	0.6875	1	0.84375	0.953271	0.942308	0.046729	0.814815	107	107	0.5	0.5		v4e	S	TOWA_v4e_S	C_0802
C	v4e	S	TOWA		C_1203	105	0	0	2	1	1	1	1	1	0	1	107	107	0.5	0.5		v4e	S	TOWA_v4e_S	C_1203
C	v4e	S	TOWA		C_1601	97	0	4	6	0.6	1	0.8	0.962617	0.995876	0.0373832	0.75	107	107	0.5	0.5		v4e	S	TOWA_v4e_S	C_1601
DPA	v4e	S	TOWA		DPA1_0103	0	18	0	89	1	0	0.5	0.831776	0.531211	0.168224	0.908163	107	107	0.5	0.5		v4e	S	TOWA_v4e_S	DPA1_0103
DPAB	v4e	S	TOWA		DPA1_0103__DPB1_0101	103	0	0	4	1	1	1	1	1	0	1	107	107	0.5	0.5		v4e	S	TOWA_v4e_S	DPA1_0103__DPB1_0101
DPAB	v4e	S	TOWA		DPA1_0103__DPB1_0201	89	0	14	4	0.222222	1	0.611111	0.869159	0.931336	0.130841	0.363636	107	107	0.5	0.5		v4e	S	TOWA_v4e_S	DPA1_0103__DPB1_0201
DPAB	v4e	S	TOWA		DPA1_0103__DPB1_0301	91	0	9	7	0.4375	1	0.71875	0.915888	0.969093	0.0841121	0.608696	107	107	0.5	0.5		v4e	S	TOWA_v4e_S	DPA1_0103__DPB1_0301
DPAB	v4e	S	TOWA		DPA1_0103__DPB1_0401	46	0	34	27	0.442623	1	0.721311	0.682243	0.836778	0.317757	0.613636	107	107	0.5	0.5		v4e	S	TOWA_v4e_S	DPA1_0103__DPB1_0401
DPAB	v4e	S	TOWA		DPA1_0103__DPB1_0402	78	0	28	1	0.0344828	1	0.517241	0.738318	0.866932	0.261682	0.0666667	107	107	0.5	0.5		v4e	S	TOWA_v4e_S	DPA1_0103__DPB1_0402
DPA	v4e	S	TOWA		DPA1_0201	75	0	29	3	0.09375	1	0.546875	0.728972	0.69875	0.271028	0.171429	107	107	0.5	0.5		v4e	S	TOWA_v4e_S	DPA1_0201
DPAB	v4e	S	TOWA		DPA1_0201__DPB1_0101	100	0	6	1	0.142857	1	0.571429	0.943925	0.995714	0.0560748	0.25	107	107	0.5	0.5		v4e	S	TOWA_v4e_S	DPA1_0201__DPB1_0101
DPAB	v4e	S	TOWA		DPA1_0201__DPB1_1101	93	0	9	5	0.357143	1	0.678571	0.915888	0.910906	0.0841121	0.526316	107	107	0.5	0.5		v4e	S	TOWA_v4e_S	DPA1_0201__DPB1_1101
DPA	v4e	S	TOWA		DPA1_0202	99	0	7	1	0.125	1	0.5625	0.934579	0.605429	0.0654206	0.222222	107	107	0.5	0.5		v4e	S	TOWA_v4e_S	DPA1_0202
DPA	v4e	S	TOWA		DPA1_0301	104	0	0	3	1	1	1	1	1	0	1	107	107	0.5	0.5		v4e	S	TOWA_v4e_S	DPA1_0301
DPB	v4e	S	TOWA		DPB1_0101	96	0	5	6	0.545455	1	0.772727	0.953271	0.958333	0.046729	0.705882	107	107	0.5	0.5		v4e	S	TOWA_v4e_S	DPB1_0101
DPB	v4e	S	TOWA		DPB1_0201	89	0	13	5	0.277778	1	0.638889	0.878505	0.888265	0.121495	0.434783	107	107	0.5	0.5		v4e	S	TOWA_v4e_S	DPB1_0201
DPB	v4e	S	TOWA		DPB1_0301	91	0	10	6	0.375	1	0.6875	0.906542	0.953297	0.0934579	0.545455	107	107	0.5	0.5		v4e	S	TOWA_v4e_S	DPB1_0301
DPB	v4e	S	TOWA		DPB1_0401	46	0	33	28	0.459016	1	0.729508	0.691589	0.835353	0.308411	0.629213	107	107	0.5	0.5		v4e	S	TOWA_v4e_S	DPB1_0401
DPB	v4e	S	TOWA		DPB1_0402	78	0	27	2	0.0689655	1	0.534483	0.747664	0.864721	0.252336	0.129032	107	107	0.5	0.5		v4e	S	TOWA_v4e_S	DPB1_0402
DPB	v4e	S	TOWA		DPB1_1101	93	0	12	2	0.142857	1	0.571429	0.88785	0.911674	0.11215	0.25	107	107	0.5	0.5		v4e	S	TOWA_v4e_S	DPB1_1101
DQA	v4e	S	TOWA		DQA1_0101	90	1	8	8	0.5	0.989011	0.744505	0.915888	0.946429	0.0841121	0.64	107	107	0.5	0.5		v4e	S	TOWA_v4e_S	DQA1_0101
DQAB	v4e	S	TOWA		DQA1_0101__DQB1_0501	91	0	12	4	0.25	1	0.625	0.88785	0.964973	0.11215	0.4	107	107	0.5	0.5		v4e	S	TOWA_v4e_S	DQA1_0101__DQB1_0501
DQA	v4e	S	TOWA		DQA1_0102	65	1	9	32	0.780488	0.984848	0.882668	0.906542	0.966371	0.0934579	0.864865	107	107	0.5	0.5		v4e	S	TOWA_v4e_S	DQA1_0102
DQAB	v4e	S	TOWA		DQA1_0102__DQB1_0602	76	0	5	26	0.83871	1	0.919355	0.953271	0.991511	0.046729	0.912281	107	107	0.5	0.5		v4e	S	TOWA_v4e_S	DQA1_0102__DQB1_0602
DQAB	v4e	S	TOWA		DQA1_0102__DQB1_0604	105	0	0	2	1	1	1	1	1	0	1	107	107	0.5	0.5		v4e	S	TOWA_v4e_S	DQA1_0102__DQB1_0604
DQA	v4e	S	TOWA		DQA1_0103	81	0	9	17	0.653846	1	0.826923	0.915888	0.920703	0.0841121	0.790698	107	107	0.5	0.5		v4e	S	TOWA_v4e_S	DQA1_0103
DQAB	v4e	S	TOWA		DQA1_0103__DQB1_0603	81	0	7	19	0.730769	1	0.865385	0.934579	0.991928	0.0654206	0.844444	107	107	0.5	0.5		v4e	S	TOWA_v4e_S	DQA1_0103__DQB1_0603
DQA	v4e	S	TOWA		DQA1_0201	90	2	4	11	0.733333	0.978261	0.855797	0.943925	0.918841	0.0560748	0.785714	107	107	0.5	0.5		v4e	S	TOWA_v4e_S	DQA1_0201
DQAB	v4e	S	TOWA		DQA1_0201__DQB1_0202	95	0	4	8	0.666667	1	0.833333	0.962617	1	0.0373832	0.8	107	107	0.5	0.5		v4e	S	TOWA_v4e_S	DQA1_0201__DQB1_0202
DQA	v4e	S	TOWA		DQA1_0301	89	0	13	5	0.277778	1	0.638889	0.878505	0.88764	0.121495	0.434783	107	107	0.5	0.5		v4e	S	TOWA_v4e_S	DQA1_0301
DQAB	v4e	S	TOWA		DQA1_0301__DQB1_0201	92	0	13	2	0.133333	1	0.566667	0.878505	1	0.121495	0.235294	107	107	0.5	0.5		v4e	S	TOWA_v4e_S	DQA1_0301__DQB1_0201
DQAB	v4e	S	TOWA		DQA1_0301__DQB1_0302	88	1	9	9	0.5	0.988764	0.744382	0.906542	0.973159	0.0934579	0.642857	107	107	0.5	0.5		v4e	S	TOWA_v4e_S	DQA1_0301__DQB1_0302
DQA	v4e	S	TOWA		DQA1_0401	97	0	9	1	0.1	1	0.55	0.915888	0.807216	0.0841121	0.181818	107	107	0.5	0.5		v4e	S	TOWA_v4e_S	DQA1_0401
DQAB	v4e	S	TOWA		DQA1_0401__DQB1_0402	100	0	5	2	0.285714	1	0.642857	0.953271	1	0.046729	0.444444	107	107	0.5	0.5		v4e	S	TOWA_v4e_S	DQA1_0401__DQB1_0402
DQA	v4e	S	TOWA		DQA1_0501	74	3	8	22	0.733333	0.961039	0.847186	0.897196	0.932468	0.102804	0.8	107	107	0.5	0.5		v4e	S	TOWA_v4e_S	DQA1_0501
DQAB	v4e	S	TOWA		DQA1_0501__DQB1_0201	75	2	9	21	0.7	0.974026	0.837013	0.897196	0.935498	0.102804	0.792453	107	107	0.5	0.5		v4e	S	TOWA_v4e_S	DQA1_0501__DQB1_0201
DQB	v4e	S	TOWA		DQB1_0201	76	1	11	19	0.633333	0.987013	0.810173	0.88785	0.969697	0.11215	0.76	107	107	0.5	0.5		v4e	S	TOWA_v4e_S	DQB1_0201
DQB	v4e	S	TOWA		DQB1_0202	90	1	12	4	0.25	0.989011	0.619505	0.878505	0.888049	0.121495	0.380952	107	107	0.5	0.5		v4e	S	TOWA_v4e_S	DQB1_0202
DQB	v4e	S	TOWA		DQB1_0301	90	5	8	4	0.333333	0.947368	0.640351	0.878505	0.732456	0.121495	0.380952	107	107	0.5	0.5		v4e	S	TOWA_v4e_S	DQB1_0301
DQB	v4e	S	TOWA		DQB1_0302	81	0	13	13	0.5	1	0.75	0.878505	0.881292	0.121495	0.666667	107	107	0.5	0.5		v4e	S	TOWA_v4e_S	DQB1_0302
DQB	v4e	S	TOWA		DQB1_0402	100	0	5	2	0.285714	1	0.642857	0.953271	0.985714	0.046729	0.444444	107	107	0.5	0.5		v4e	S	TOWA_v4e_S	DQB1_0402
DQB	v4e	S	TOWA		DQB1_0501	75	0	22	10	0.3125	1	0.65625	0.794393	0.907917	0.205607	0.47619	107	107	0.5	0.5		v4e	S	TOWA_v4e_S	DQB1_0501
DQB	v4e	S	TOWA		DQB1_0602	76	0	8	23	0.741935	1	0.870968	0.925234	0.929117	0.0747664	0.851852	107	107	0.5	0.5		v4e	S	TOWA_v4e_S	DQB1_0602
DQB	v4e	S	TOWA		DQB1_0603	81	0	7	19	0.730769	1	0.865385	0.934579	0.982906	0.0654206	0.844444	107	107	0.5	0.5		v4e	S	TOWA_v4e_S	DQB1_0603
DQB	v4e	S	TOWA		DQB1_0604	105	0	0	2	1	1	1	1	1	0	1	107	107	0.5	0.5		v4e	S	TOWA_v4e_S	DQB1_0604
DR	v4e	S	TOWA		DRB1_0101	93	1	9	4	0.307692	0.989362	0.648527	0.906542	0.796236	0.0934579	0.444444	107	107	0.5	0.5		v4e	S	TOWA_v4e_S	DRB1_0101
DR	v4e	S	TOWA		DRB1_0301	77	0	5	25	0.833333	1	0.916667	0.953271	0.996537	0.046729	0.909091	107	107	0.5	0.5		v4e	S	TOWA_v4e_S	DRB1_0301
DR	v4e	S	TOWA		DRB1_0404	99	0	4	4	0.5	1	0.75	0.962617	1	0.0373832	0.666667	107	107	0.5	0.5		v4e	S	TOWA_v4e_S	DRB1_0404
DR	v4e	S	TOWA		DRB1_0701	92	0	4	11	0.733333	1	0.866667	0.962617	1	0.0373832	0.846154	107	107	0.5	0.5		v4e	S	TOWA_v4e_S	DRB1_0701
DR	v4e	S	TOWA		DRB1_1101	105	0	0	2	1	1	1	1	1	0	1	107	107	0.5	0.5		v4e	S	TOWA_v4e_S	DRB1_1101
DR	v4e	S	TOWA		DRB1_1301	79	0	12	16	0.571429	1	0.785714	0.88785	0.924955	0.11215	0.727273	107	107	0.5	0.5		v4e	S	TOWA_v4e_S	DRB1_1301
DR	v4e	S	TOWA		DRB1_1302	101	0	3	3	0.5	1	0.75	0.971963	0.99505	0.0280374	0.666667	107	107	0.5	0.5		v4e	S	TOWA_v4e_S	DRB1_1302
DR	v4e	S	TOWA		DRB1_1501	77	1	5	24	0.827586	0.987179	0.907383	0.943925	0.973475	0.0560748	0.888889	107	107	0.5	0.5		v4e	S	TOWA_v4e_S	DRB1_1501
A	v4e	S	TOWA	gated	A_0101	80	4	1	21	0.954545	0.952381	0.953463	0.95283	0.99053	0.0471698	0.893617	107	106	0.1	0.9		v4e	S	TOWA_v4e_S_gated	A_0101
A	v4e	S	TOWA	gated	A_0201	61	0	2	37	0.948718	1	0.974359	0.98	0.992013	0.02	0.973684	107	100	0.1	0.9		v4e	S	TOWA_v4e_S_gated	A_0201
A	v4e	S	TOWA	gated	A_0301	73	0	2	30	0.9375	1	0.96875	0.980952	0.999572	0.0190476	0.967742	107	105	0.1	0.9		v4e	S	TOWA_v4e_S_gated	A_0301
A	v4e	S	TOWA	gated	A_1101	93	0	8	6	0.428571	1	0.714286	0.925234	0.861751	0.0747664	0.6	107	107	0.1	0.9		v4e	S	TOWA_v4e_S_gated	A_1101
A	v4e	S	TOWA	gated	A_2301	101	0	0	5	1	1	1	1	1	0	1	107	106	0.1	0.9		v4e	S	TOWA_v4e_S_gated	A_2301
A	v4e	S	TOWA	gated	A_2402	97	0	1	2	0.666667	1	0.833333	0.99	0.982818	0.01	0.8	107	100	0.1	0.9		v4e	S	TOWA_v4e_S_gated	A_2402
A	v4e	S	TOWA	gated	A_2601	101	0	0	5	1	1	1	1	1	0	1	107	106	0.1	0.9		v4e	S	TOWA_v4e_S_gated	A_2601
A	v4e	S	TOWA	gated	A_2902	98	0	2	3	0.6	1	0.8	0.980583	0.987755	0.0194175	0.75	107	103	0.1	0.9		v4e	S	TOWA_v4e_S_gated	A_2902
A	v4e	S	TOWA	gated	A_3002	101	0	5	1	0.166667	1	0.583333	0.953271	0.872937	0.046729	0.285714	107	107	0.1	0.9		v4e	S	TOWA_v4e_S_gated	A_3002
A	v4e	S	TOWA	gated	A_3101	97	0	0	1	1	1	1	1	1	0	1	107	98	0.1	0.9		v4e	S	TOWA_v4e_S_gated	A_3101
A	v4e	S	TOWA	gated	A_6801	86	0	2	8	0.8	1	0.9	0.979167	0.982558	0.0208333	0.888889	107	96	0.1	0.9		v4e	S	TOWA_v4e_S_gated	A_6801
B	v4e	S	TOWA	gated	B_0702	82	0	3	21	0.875	1	0.9375	0.971698	0.999492	0.0283019	0.933333	107	106	0.1	0.9		v4e	S	TOWA_v4e_S_gated	B_0702
B	v4e	S	TOWA	gated	B_0801	89	0	6	8	0.571429	1	0.785714	0.941748	0.997592	0.0582524	0.727273	107	103	0.1	0.9		v4e	S	TOWA_v4e_S_gated	B_0801
B	v4e	S	TOWA	gated	B_1402	92	1	4	10	0.714286	0.989247	0.851767	0.953271	0.947773	0.046729	0.8	107	107	0.1	0.9		v4e	S	TOWA_v4e_S_gated	B_1402
B	v4e	S	TOWA	gated	B_1501	99	0	2	5	0.714286	1	0.857143	0.981132	1	0.0188679	0.833333	107	106	0.1	0.9		v4e	S	TOWA_v4e_S_gated	B_1501
B	v4e	S	TOWA	gated	B_1801	104	0	0	3	1	1	1	1	1	0	1	107	107	0.1	0.9		v4e	S	TOWA_v4e_S_gated	B_1801
B	v4e	S	TOWA	gated	B_2705	96	0	6	3	0.333333	1	0.666667	0.942857	0.997685	0.0571429	0.5	107	105	0.1	0.9		v4e	S	TOWA_v4e_S_gated	B_2705
B	v4e	S	TOWA	gated	B_3501	102	0	0	1	1	1	1	1	1	0	1	107	103	0.1	0.9		v4e	S	TOWA_v4e_S_gated	B_3501
B	v4e	S	TOWA	gated	B_4001	93	0	3	11	0.785714	1	0.892857	0.971963	0.997696	0.0280374	0.88	107	107	0.1	0.9		v4e	S	TOWA_v4e_S_gated	B_4001
B	v4e	S	TOWA	gated	B_4402	81	0	12	7	0.368421	1	0.684211	0.88	0.916179	0.12	0.538462	107	100	0.1	0.9		v4e	S	TOWA_v4e_S_gated	B_4402
B	v4e	S	TOWA	gated	B_4403	95	0	4	6	0.6	1	0.8	0.961905	0.949474	0.0380952	0.75	107	105	0.1	0.9		v4e	S	TOWA_v4e_S_gated	B_4403
B	v4e	S	TOWA	gated	B_5101	104	0	0	1	1	1	1	1	1	0	1	107	105	0.1	0.9		v4e	S	TOWA_v4e_S_gated	B_5101
C	v4e	S	TOWA	gated	C_0102	96	0	9	1	0.1	1	0.55	0.915094	0.880208	0.0849057	0.181818	107	106	0.1	0.9		v4e	S	TOWA_v4e_S_gated	C_0102
C	v4e	S	TOWA	gated	C_0304	84	0	1	6	0.857143	1	0.928571	0.989011	0.994898	0.010989	0.923077	107	91	0.1	0.9		v4e	S	TOWA_v4e_S_gated	C_0304
C	v4e	S	TOWA	gated	C_0401	83	0	1	8	0.888889	1	0.944444	0.98913	0.892905	0.0108696	0.941176	107	92	0.1	0.9		v4e	S	TOWA_v4e_S_gated	C_0401
C	v4e	S	TOWA	gated	C_0501	80	0	11	2	0.153846	1	0.576923	0.88172	0.833654	0.11828	0.266667	107	93	0.1	0.9		v4e	S	TOWA_v4e_S_gated	C_0501
C	v4e	S	TOWA	gated	C_0602	94	0	2	3	0.6	1	0.8	0.979798	0.989362	0.020202	0.75	107	99	0.1	0.9		v4e	S	TOWA_v4e_S_gated	C_0602
C	v4e	S	TOWA	gated	C_0701	79	0	5	14	0.736842	1	0.868421	0.94898	0.958028	0.0510204	0.848485	107	98	0.1	0.9		v4e	S	TOWA_v4e_S_gated	C_0701
C	v4e	S	TOWA	gated	C_0702	63	0	0	24	1	1	1	1	1	0	1	107	87	0.1	0.9		v4e	S	TOWA_v4e_S_gated	C_0702
C	v4e	S	TOWA	gated	C_0802	91	0	5	11	0.6875	1	0.84375	0.953271	0.942308	0.046729	0.814815	107	107	0.1	0.9		v4e	S	TOWA_v4e_S_gated	C_0802
C	v4e	S	TOWA	gated	C_1203	104	0	0	1	1	1	1	1	1	0	1	107	105	0.1	0.9		v4e	S	TOWA_v4e_S_gated	C_1203
C	v4e	S	TOWA	gated	C_1601	97	0	3	6	0.666667	1	0.833333	0.971698	0.995418	0.0283019	0.8	107	106	0.1	0.9		v4e	S	TOWA_v4e_S_gated	C_1601
DPA	v4e	S	TOWA	gated	DPA1_0103	0	5	0	26	1	0	0.5	0.83871	0.796154	0.16129	0.912281	107	31	0.1	0.9		v4e	S	TOWA_v4e_S_gated	DPA1_0103
DPAB	v4e	S	TOWA	gated	DPA1_0103__DPB1_0101	102	0	0	1	1	1	1	1	1	0	1	107	103	0.1	0.9		v4e	S	TOWA_v4e_S_gated	DPA1_0103__DPB1_0101
DPAB	v4e	S	TOWA	gated	DPA1_0103__DPB1_0201	86	0	8	2	0.2	1	0.6	0.916667	0.902326	0.0833333	0.333333	107	96	0.1	0.9		v4e	S	TOWA_v4e_S_gated	DPA1_0103__DPB1_0201
DPAB	v4e	S	TOWA	gated	DPA1_0103__DPB1_0301	90	0	4	2	0.333333	1	0.666667	0.958333	0.925926	0.0416667	0.5	107	96	0.1	0.9		v4e	S	TOWA_v4e_S_gated	DPA1_0103__DPB1_0301
DPAB	v4e	S	TOWA	gated	DPA1_0103__DPB1_0401	21	0	10	6	0.375	1	0.6875	0.72973	0.729167	0.27027	0.545455	107	37	0.1	0.9		v4e	S	TOWA_v4e_S_gated	DPA1_0103__DPB1_0401
DPAB	v4e	S	TOWA	gated	DPA1_0103__DPB1_0402	76	0	19	1	0.05	1	0.525	0.802083	0.829605	0.197917	0.0952381	107	96	0.1	0.9		v4e	S	TOWA_v4e_S_gated	DPA1_0103__DPB1_0402
DPAB	v4e	S	TOWA	gated	DPA1_0201__DPB1_1101	92	0	5	2	0.285714	1	0.642857	0.949495	0.829193	0.0505051	0.444444	107	99	0.1	0.9		v4e	S	TOWA_v4e_S_gated	DPA1_0201__DPB1_1101
DPB	v4e	S	TOWA	gated	DPB1_0101	95	0	3	2	0.4	1	0.7	0.97	0.915789	0.03	0.571429	107	100	0.1	0.9		v4e	S	TOWA_v4e_S_gated	DPB1_0101
DPB	v4e	S	TOWA	gated	DPB1_0201	87	0	7	2	0.222222	1	0.611111	0.927083	0.795658	0.0729167	0.363636	107	96	0.1	0.9		v4e	S	TOWA_v4e_S_gated	DPB1_0201
DPB	v4e	S	TOWA	gated	DPB1_0301	90	0	2	2	0.5	1	0.75	0.978723	0.825	0.0212766	0.666667	107	94	0.1	0.9		v4e	S	TOWA_v4e_S_gated	DPB1_0301
DPB	v4e	S	TOWA	gated	DPB1_0401	22	0	10	7	0.411765	1	0.705882	0.74359	0.716578	0.25641	0.583333	107	39	0.1	0.9		v4e	S	TOWA_v4e_S_gated	DPB1_0401
DPB	v4e	S	TOWA	gated	DPB1_0402	76	0	17	1	0.0555556	1	0.527778	0.819149	0.807018	0.180851	0.105263	107	94	0.1	0.9		v4e	S	TOWA_v4e_S_gated	DPB1_0402
DPB	v4e	S	TOWA	gated	DPB1_1101	92	0	10	2	0.166667	1	0.583333	0.903846	0.905797	0.0961538	0.285714	107	104	0.1	0.9		v4e	S	TOWA_v4e_S_gated	DPB1_1101
DQA	v4e	S	TOWA	gated	DQA1_0101	87	0	5	7	0.583333	1	0.791667	0.949495	0.954981	0.0505051	0.736842	107	99	0.1	0.9		v4e	S	TOWA_v4e_S_gated	DQA1_0101
DQAB	v4e	S	TOWA	gated	DQA1_0101__DQB1_0501	90	0	9	2	0.181818	1	0.590909	0.910891	0.960606	0.0891089	0.307692	107	101	0.1	0.9		v4e	S	TOWA_v4e_S_gated	DQA1_0101__DQB1_0501
DQA	v4e	S	TOWA	gated	DQA1_0102	61	0	7	28	0.8	1	0.9	0.927083	0.977986	0.0729167	0.888889	107	96	0.1	0.9		v4e	S	TOWA_v4e_S_gated	DQA1_0102
DQAB	v4e	S	TOWA	gated	DQA1_0102__DQB1_0602	76	0	5	24	0.827586	1	0.913793	0.952381	0.990926	0.047619	0.90566	107	105	0.1	0.9		v4e	S	TOWA_v4e_S_gated	DQA1_0102__DQB1_0602
DQAB	v4e	S	TOWA	gated	DQA1_0102__DQB1_0604	105	0	0	2	1	1	1	1	1	0	1	107	107	0.1	0.9		v4e	S	TOWA_v4e_S_gated	DQA1_0102__DQB1_0604
DQA	v4e	S	TOWA	gated	DQA1_0103	78	0	6	14	0.7	1	0.85	0.938776	0.908974	0.0612245	0.823529	107	98	0.1	0.9		v4e	S	TOWA_v4e_S_gated	DQA1_0103
DQAB	v4e	S	TOWA	gated	DQA1_0103__DQB1_0603	81	0	6	16	0.727273	1	0.863636	0.941748	0.99046	0.0582524	0.842105	107	103	0.1	0.9		v4e	S	TOWA_v4e_S_gated	DQA1_0103__DQB1_0603
DQA	v4e	S	TOWA	gated	DQA1_0201	90	1	4	10	0.714286	0.989011	0.851648	0.952381	0.916013	0.047619	0.8	107	105	0.1	0.9		v4e	S	TOWA_v4e_S_gated	DQA1_0201
DQAB	v4e	S	TOWA	gated	DQA1_0201__DQB1_0202	95	0	1	6	0.857143	1	0.928571	0.990196	1	0.00980392	0.923077	107	102	0.1	0.9		v4e	S	TOWA_v4e_S_gated	DQA1_0201__DQB1_0202
DQA	v4e	S	TOWA	gated	DQA1_0301	65	0	2	1	0.333333	1	0.666667	0.970588	0.723077	0.0294118	0.5	107	68	0.1	0.9		v4e	S	TOWA_v4e_S_gated	DQA1_0301
DQAB	v4e	S	TOWA	gated	DQA1_0301__DQB1_0302	84	0	1	5	0.833333	1	0.916667	0.988889	0.97619	0.0111111	0.909091	107	90	0.1	0.9		v4e	S	TOWA_v4e_S_gated	DQA1_0301__DQB1_0302
DQA	v4e	S	TOWA	gated	DQA1_0501	58	0	2	17	0.894737	1	0.947368	0.974026	0.959165	0.025974	0.944444	107	77	0.1	0.9		v4e	S	TOWA_v4e_S_gated	DQA1_0501
DQAB	v4e	S	TOWA	gated	DQA1_0501__DQB1_0201	75	1	8	19	0.703704	0.986842	0.845273	0.912621	0.934211	0.0873786	0.808511	107	103	0.1	0.9		v4e	S	TOWA_v4e_S_gated	DQA1_0501__DQB1_0201
DQB	v4e	S	TOWA	gated	DQB1_0201	74	0	4	12	0.75	1	0.875	0.955556	0.960304	0.0444444	0.857143	107	90	0.1	0.9		v4e	S	TOWA_v4e_S_gated	DQB1_0201
DQB	v4e	S	TOWA	gated	DQB1_0202	88	0	5	1	0.166667	1	0.583333	0.946809	0.746212	0.0531915	0.285714	107	94	0.1	0.9		v4e	S	TOWA_v4e_S_gated	DQB1_0202
DQB	v4e	S	TOWA	gated	DQB1_0301	82	3	5	3	0.375	0.964706	0.669853	0.913978	0.675	0.0860215	0.428571	107	93	0.1	0.9		v4e	S	TOWA_v4e_S_gated	DQB1_0301
DQB	v4e	S	TOWA	gated	DQB1_0302	73	0	6	9	0.6	1	0.8	0.931818	0.845662	0.0681818	0.75	107	88	0.1	0.9		v4e	S	TOWA_v4e_S_gated	DQB1_0302
DQB	v4e	S	TOWA	gated	DQB1_0501	74	0	19	8	0.296296	1	0.648148	0.811881	0.8999	0.188119	0.457143	107	101	0.1	0.9		v4e	S	TOWA_v4e_S_gated	DQB1_0501
DQB	v4e	S	TOWA	gated	DQB1_0602	76	0	6	19	0.76	1	0.88	0.940594	0.912105	0.0594059	0.863636	107	101	0.1	0.9		v4e	S	TOWA_v4e_S_gated	DQB1_0602
DQB	v4e	S	TOWA	gated	DQB1_0603	81	0	6	14	0.7	1	0.85	0.940594	0.977778	0.0594059	0.823529	107	101	0.1	0.9		v4e	S	TOWA_v4e_S_gated	DQB1_0603
DQB	v4e	S	TOWA	gated	DQB1_0604	105	0	0	2	1	1	1	1	1	0	1	107	107	0.1	0.9		v4e	S	TOWA_v4e_S_gated	DQB1_0604
DR	v4e	S	TOWA	gated	DRB1_0101	92	0	8	4	0.333333	1	0.666667	0.923077	0.789855	0.0769231	0.5	107	104	0.1	0.9		v4e	S	TOWA_v4e_S_gated	DRB1_0101
DR	v4e	S	TOWA	gated	DRB1_0301	76	0	3	20	0.869565	1	0.934783	0.969697	0.99714	0.030303	0.930233	107	99	0.1	0.9		v4e	S	TOWA_v4e_S_gated	DRB1_0301
DR	v4e	S	TOWA	gated	DRB1_0404	99	0	0	1	1	1	1	1	1	0	1	107	100	0.1	0.9		v4e	S	TOWA_v4e_S_gated	DRB1_0404
DR	v4e	S	TOWA	gated	DRB1_0701	92	0	4	11	0.733333	1	0.866667	0.962617	1	0.0373832	0.846154	107	107	0.1	0.9		v4e	S	TOWA_v4e_S_gated	DRB1_0701
DR	v4e	S	TOWA	gated	DRB1_1101	105	0	0	2	1	1	1	1	1	0	1	107	107	0.1	0.9		v4e	S	TOWA_v4e_S_gated	DRB1_1101
DR	v4e	S	TOWA	gated	DRB1_1301	79	0	9	12	0.571429	1	0.785714	0.91	0.89994	0.09	0.727273	107	100	0.1	0.9		v4e	S	TOWA_v4e_S_gated	DRB1_1301
DR	v4e	S	TOWA	gated	DRB1_1302	101	0	2	2	0.5	1	0.75	0.980952	0.992574	0.0190476	0.666667	107	105	0.1	0.9		v4e	S	TOWA_v4e_S_gated	DRB1_1302
DR	v4e	S	TOWA	gated	DRB1_1501	77	1	4	24	0.857143	0.987179	0.922161	0.95283	0.972985	0.0471698	0.90566	107	106	0.1	0.9		v4e	S	TOWA_v4e_S_gated	DRB1_1501
A	v4e	HS2	TOWA		A_0101	83	2	1	21	0.954545	0.976471	0.965508	0.971963	0.995722	0.0280374	0.933333	107	107	0.5	0.5		v4e	HS2	TOWA_v4e_HS2	A_0101
A	v4e	HS2	TOWA		A_0201	60	3	2	42	0.954545	0.952381	0.953463	0.953271	0.993146	0.046729	0.94382	107	107	0.5	0.5		v4e	HS2	TOWA_v4e_HS2	A_0201
A	v4e	HS2	TOWA		A_0301	73	0	1	33	0.970588	1	0.985294	0.990654	0.999597	0.00934579	0.985075	107	107	0.5	0.5		v4e	HS2	TOWA_v4e_HS2	A_0301
A	v4e	HS2	TOWA		A_1101	92	1	8	6	0.428571	0.989247	0.708909	0.915888	0.885561	0.0841121	0.571429	107	107	0.5	0.5		v4e	HS2	TOWA_v4e_HS2	A_1101
A	v4e	HS2	TOWA		A_2301	101	0	0	6	1	1	1	1	1	0	1	107	107	0.5	0.5		v4e	HS2	TOWA_v4e_HS2	A_2301
A	v4e	HS2	TOWA		A_2402	98	3	2	4	0.666667	0.970297	0.818482	0.953271	0.976898	0.046729	0.615385	107	107	0.5	0.5		v4e	HS2	TOWA_v4e_HS2	A_2402
A	v4e	HS2	TOWA		A_2601	101	0	0	6	1	1	1	1	1	0	1	107	107	0.5	0.5		v4e	HS2	TOWA_v4e_HS2	A_2601
A	v4e	HS2	TOWA		A_2902	97	1	2	7	0.777778	0.989796	0.883787	0.971963	0.994331	0.0280374	0.823529	107	107	0.5	0.5		v4e	HS2	TOWA_v4e_HS2	A_2902
A	v4e	HS2	TOWA		A_3002	101	0	4	2	0.333333	1	0.666667	0.962617	0.869637	0.0373832	0.5	107	107	0.5	0.5		v4e	HS2	TOWA_v4e_HS2	A_3002
A	v4e	HS2	TOWA		A_3101	97	0	0	10	1	1	1	1	1	0	1	107	107	0.5	0.5		v4e	HS2	TOWA_v4e_HS2	A_3101
A	v4e	HS2	TOWA		A_3201	94	0	6	7	0.538462	1	0.769231	0.943925	0.900982	0.0560748	0.7	107	107	0.5	0.5		v4e	HS2	TOWA_v4e_HS2	A_3201
A	v4e	HS2	TOWA		A_6801	86	0	1	20	0.952381	1	0.97619	0.990654	0.995017	0.00934579	0.97561	107	107	0.5	0.5		v4e	HS2	TOWA_v4e_HS2	A_6801
B	v4e	HS2	TOWA		B_0702	81	2	0	24	1	0.975904	0.987952	0.981308	0.997992	0.0186916	0.96	107	107	0.5	0.5		v4e	HS2	TOWA_v4e_HS2	B_0702
B	v4e	HS2	TOWA		B_0801	88	1	0	18	1	0.988764	0.994382	0.990654	0.998752	0.00934579	0.972973	107	107	0.5	0.5		v4e	HS2	TOWA_v4e_HS2	B_0801
B	v4e	HS2	TOWA		B_1402	91	2	2	12	0.857143	0.978495	0.917819	0.962617	0.947005	0.0373832	0.857143	107	107	0.5	0.5		v4e	HS2	TOWA_v4e_HS2	B_1402
B	v4e	HS2	TOWA		B_1501	99	0	0	8	1	1	1	1	1	0	1	107	107	0.5	0.5		v4e	HS2	TOWA_v4e_HS2	B_1501
B	v4e	HS2	TOWA		B_1801	102	2	0	3	1	0.980769	0.990385	0.981308	1	0.0186916	0.75	107	107	0.5	0.5		v4e	HS2	TOWA_v4e_HS2	B_1801
B	v4e	HS2	TOWA		B_2705	96	0	4	7	0.636364	1	0.818182	0.962617	0.998106	0.0373832	0.777778	107	107	0.5	0.5		v4e	HS2	TOWA_v4e_HS2	B_2705
B	v4e	HS2	TOWA		B_3501	102	0	0	5	1	1	1	1	1	0	1	107	107	0.5	0.5		v4e	HS2	TOWA_v4e_HS2	B_3501
B	v4e	HS2	TOWA		B_4001	91	2	0	14	1	0.978495	0.989247	0.981308	0.997696	0.0186916	0.933333	107	107	0.5	0.5		v4e	HS2	TOWA_v4e_HS2	B_4001
B	v4e	HS2	TOWA		B_4402	81	0	12	14	0.538462	1	0.769231	0.88785	0.946819	0.11215	0.7	107	107	0.5	0.5		v4e	HS2	TOWA_v4e_HS2	B_4402
B	v4e	HS2	TOWA		B_4403	93	2	2	10	0.833333	0.978947	0.90614	0.962617	0.958772	0.0373832	0.833333	107	107	0.5	0.5		v4e	HS2	TOWA_v4e_HS2	B_4403
B	v4e	HS2	TOWA		B_5101	104	0	0	3	1	1	1	1	1	0	1	107	107	0.5	0.5		v4e	HS2	TOWA_v4e_HS2	B_5101
B	v4e	HS2	TOWA		B_5701	105	0	0	2	1	1	1	1	1	0	1	107	107	0.5	0.5		v4e	HS2	TOWA_v4e_HS2	B_5701
C	v4e	HS2	TOWA		C_0102	95	1	9	2	0.181818	0.989583	0.585701	0.906542	0.913826	0.0934579	0.285714	107	107	0.5	0.5		v4e	HS2	TOWA_v4e_HS2	C_0102
C	v4e	HS2	TOWA		C_0202	100	2	5	0	0	0.980392	0.490196	0.934579	0.8	0.0654206	0	107	107	0.5	0.5		v4e	HS2	TOWA_v4e_HS2	C_0202
C	v4e	HS2	TOWA		C_0303	95	0	4	8	0.666667	1	0.833333	0.962617	0.983333	0.0373832	0.8	107	107	0.5	0.5		v4e	HS2	TOWA_v4e_HS2	C_0303
C	v4e	HS2	TOWA		C_0304	85	8	3	11	0.785714	0.913978	0.849846	0.897196	0.966206	0.102804	0.666667	107	107	0.5	0.5		v4e	HS2	TOWA_v4e_HS2	C_0304
C	v4e	HS2	TOWA		C_0401	85	2	2	18	0.9	0.977011	0.938506	0.962617	0.952874	0.0373832	0.9	107	107	0.5	0.5		v4e	HS2	TOWA_v4e_HS2	C_0401
C	v4e	HS2	TOWA		C_0501	80	3	14	10	0.416667	0.963855	0.690261	0.841121	0.899598	0.158879	0.540541	107	107	0.5	0.5		v4e	HS2	TOWA_v4e_HS2	C_0501
C	v4e	HS2	TOWA		C_0602	94	0	2	11	0.846154	1	0.923077	0.981308	0.999182	0.0186916	0.916667	107	107	0.5	0.5		v4e	HS2	TOWA_v4e_HS2	C_0602
C	v4e	HS2	TOWA		C_0701	80	2	5	20	0.8	0.97561	0.887805	0.934579	0.95561	0.0654206	0.851064	107	107	0.5	0.5		v4e	HS2	TOWA_v4e_HS2	C_0701
C	v4e	HS2	TOWA		C_0702	75	5	0	27	1	0.9375	0.96875	0.953271	0.998148	0.046729	0.915254	107	107	0.5	0.5		v4e	HS2	TOWA_v4e_HS2	C_0702
C	v4e	HS2	TOWA		C_0802	90	1	4	12	0.75	0.989011	0.869505	0.953271	0.938187	0.046729	0.827586	107	107	0.5	0.5		v4e	HS2	TOWA_v4e_HS2	C_0802
C	v4e	HS2	TOWA		C_1203	104	1	0	2	1	0.990476	0.995238	0.990654	1	0.00934579	0.8	107	107	0.5	0.5		v4e	HS2	TOWA_v4e_HS2	C_1203
C	v4e	HS2	TOWA		C_1601	97	0	3	7	0.7	1	0.85	0.971963	0.993814	0.0280374	0.823529	107	107	0.5	0.5		v4e	HS2	TOWA_v4e_HS2	C_1601
DPA	v4e	HS2	TOWA		DPA1_0103	0	18	0	89	1	0	0.5	0.831776	0.494382	0.168224	0.908163	107	107	0.5	0.5		v4e	HS2	TOWA_v4e_HS2	DPA1_0103
DPAB	v4e	HS2	TOWA		DPA1_0103__DPB1_0101	102	1	0	4	1	0.990291	0.995146	0.990654	1	0.00934579	0.888889	107	107	0.5	0.5		v4e	HS2	TOWA_v4e_HS2	DPA1_0103__DPB1_0101
DPAB	v4e	HS2	TOWA		DPA1_0103__DPB1_0201	88	1	9	9	0.5	0.988764	0.744382	0.906542	0.938826	0.0934579	0.642857	107	107	0.5	0.5		v4e	HS2	TOWA_v4e_HS2	DPA1_0103__DPB1_0201
DPAB	v4e	HS2	TOWA		DPA1_0103__DPB1_0301	91	0	6	10	0.625	1	0.8125	0.943925	0.955357	0.0560748	0.769231	107	107	0.5	0.5		v4e	HS2	TOWA_v4e_HS2	DPA1_0103__DPB1_0301
DPAB	v4e	HS2	TOWA		DPA1_0103__DPB1_0401	41	5	21	40	0.655738	0.891304	0.773521	0.757009	0.830364	0.242991	0.754717	107	107	0.5	0.5		v4e	HS2	TOWA_v4e_HS2	DPA1_0103__DPB1_0401
DPAB	v4e	HS2	TOWA		DPA1_0103__DPB1_0402	77	1	20	9	0.310345	0.987179	0.648762	0.803738	0.859859	0.196262	0.461538	107	107	0.5	0.5		v4e	HS2	TOWA_v4e_HS2	DPA1_0103__DPB1_0402
DPA	v4e	HS2	TOWA		DPA1_0201	73	2	25	7	0.21875	0.973333	0.596042	0.747664	0.7225	0.252336	0.341463	107	107	0.5	0.5		v4e	HS2	TOWA_v4e_HS2	DPA1_0201
DPAB	v4e	HS2	TOWA		DPA1_0201__DPB1_0101	98	2	0	7	1	0.98	0.99	0.981308	0.995714	0.0186916	0.875	107	107	0.5	0.5		v4e	HS2	TOWA_v4e_HS2	DPA1_0201__DPB1_0101
DPAB	v4e	HS2	TOWA		DPA1_0201__DPB1_0401	96	1	10	0	0	0.989691	0.494845	0.897196	0.419588	0.102804	0	107	107	0.5	0.5		v4e	HS2	TOWA_v4e_HS2	DPA1_0201__DPB1_0401
DPAB	v4e	HS2	TOWA		DPA1_0201__DPB1_1101	92	1	5	9	0.642857	0.989247	0.816052	0.943925	0.930876	0.0560748	0.75	107	107	0.5	0.5		v4e	HS2	TOWA_v4e_HS2	DPA1_0201__DPB1_1101
DPA	v4e	HS2	TOWA		DPA1_0202	99	0	7	1	0.125	1	0.5625	0.934579	0.614899	0.0654206	0.222222	107	107	0.5	0.5		v4e	HS2	TOWA_v4e_HS2	DPA1_0202
DPAB	v4e	HS2	TOWA		DPA1_0202__DPB1_0101	103	0	3	1	0.25	1	0.625	0.971963	0.941748	0.0280374	0.4	107	107	0.5	0.5		v4e	HS2	TOWA_v4e_HS2	DPA1_0202__DPB1_0101
DPA	v4e	HS2	TOWA		DPA1_0301	104	0	0	3	1	1	1	1	1	0	1	107	107	0.5	0.5		v4e	HS2	TOWA_v4e_HS2	DPA1_0301
DPB	v4e	HS2	TOWA		DPB1_0101	94	2	3	8	0.727273	0.979167	0.85322	0.953271	0.964015	0.046729	0.761905	107	107	0.5	0.5		v4e	HS2	TOWA_v4e_HS2	DPB1_0101
DPB	v4e	HS2	TOWA		DPB1_0201	88	1	7	11	0.611111	0.988764	0.799938	0.925234	0.907615	0.0747664	0.733333	107	107	0.5	0.5		v4e	HS2	TOWA_v4e_HS2	DPB1_0201
DPB	v4e	HS2	TOWA		DPB1_0301	91	0	5	11	0.6875	1	0.84375	0.953271	0.945742	0.046729	0.814815	107	107	0.5	0.5		v4e	HS2	TOWA_v4e_HS2	DPB1_0301
DPB	v4e	HS2	TOWA		DPB1_0401	42	4	21	40	0.655738	0.913043	0.784391	0.766355	0.827869	0.233645	0.761905	107	107	0.5	0.5		v4e	HS2	TOWA_v4e_HS2	DPB1_0401
DPB	v4e	HS2	TOWA		DPB1_0402	77	1	19	10	0.344828	0.987179	0.666004	0.813084	0.85809	0.186916	0.5	107	107	0.5	0.5		v4e	HS2	TOWA_v4e_HS2	DPB1_0402
DPB	v4e	HS2	TOWA		DPB1_1101	92	1	9	5	0.357143	0.989247	0.673195	0.906542	0.927035	0.0934579	0.5	107	107	0.5	0.5		v4e	HS2	TOWA_v4e_HS2	DPB1_1101
DQA	v4e	HS2	TOWA		DQA1_0101	87	4	6	10	0.625	0.956044	0.790522	0.906542	0.932005	0.0934579	0.666667	107	107	0.5	0.5		v4e	HS2	TOWA_v4e_HS2	DQA1_0101
DQAB	v4e	HS2	TOWA		DQA1_0101__DQB1_0501	87	4	8	8	0.5	0.956044	0.728022	0.88785	0.951236	0.11215	0.571429	107	107	0.5	0.5		v4e	HS2	TOWA_v4e_HS2	DQA1_0101__DQB1_0501
DQA	v4e	HS2	TOWA		DQA1_0102	62	4	6	35	0.853659	0.939394	0.896526	0.906542	0.966371	0.0934579	0.875	107	107	0.5	0.5		v4e	HS2	TOWA_v4e_HS2	DQA1_0102
DQAB	v4e	HS2	TOWA		DQA1_0102__DQB1_0602	76	0	5	26	0.83871	1	0.919355	0.953271	0.991935	0.046729	0.912281	107	107	0.5	0.5		v4e	HS2	TOWA_v4e_HS2	DQA1_0102__DQB1_0602
DQAB	v4e	HS2	TOWA		DQA1_0102__DQB1_0604	105	0	0	2	1	1	1	1	1	0	1	107	107	0.5	0.5		v4e	HS2	TOWA_v4e_HS2	DQA1_0102__DQB1_0604
DQA	v4e	HS2	TOWA		DQA1_0103	80	1	9	17	0.653846	0.987654	0.82075	0.906542	0.916904	0.0934579	0.772727	107	107	0.5	0.5		v4e	HS2	TOWA_v4e_HS2	DQA1_0103
DQAB	v4e	HS2	TOWA		DQA1_0103__DQB1_0603	81	0	4	22	0.846154	1	0.923077	0.962617	0.990028	0.0373832	0.916667	107	107	0.5	0.5		v4e	HS2	TOWA_v4e_HS2	DQA1_0103__DQB1_0603
DQA	v4e	HS2	TOWA		DQA1_0201	90	2	4	11	0.733333	0.978261	0.855797	0.943925	0.918116	0.0560748	0.785714	107	107	0.5	0.5		v4e	HS2	TOWA_v4e_HS2	DQA1_0201
DQAB	v4e	HS2	TOWA		DQA1_0201__DQB1_0202	94	1	0	12	1	0.989474	0.994737	0.990654	1	0.00934579	0.96	107	107	0.5	0.5		v4e	HS2	TOWA_v4e_HS2	DQA1_0201__DQB1_0202
DQA	v4e	HS2	TOWA		DQA1_0301	82	7	7	11	0.611111	0.921348	0.76623	0.869159	0.883895	0.130841	0.611111	107	107	0.5	0.5		v4e	HS2	TOWA_v4e_HS2	DQA1_0301
DQAB	v4e	HS2	TOWA		DQA1_0301__DQB1_0201	92	0	7	8	0.533333	1	0.766667	0.934579	0.998551	0.0654206	0.695652	107	107	0.5	0.5		v4e	HS2	TOWA_v4e_HS2	DQA1_0301__DQB1_0201
DQAB	v4e	HS2	TOWA		DQA1_0301__DQB1_0302	84	5	3	15	0.833333	0.94382	0.888577	0.925234	0.97191	0.0747664	0.789474	107	107	0.5	0.5		v4e	HS2	TOWA_v4e_HS2	DQA1_0301__DQB1_0302
DQA	v4e	HS2	TOWA		DQA1_0303	92	0	14	1	0.0666667	1	0.533333	0.869159	0.674638	0.130841	0.125	107	107	0.5	0.5		v4e	HS2	TOWA_v4e_HS2	DQA1_0303
DQA	v4e	HS2	TOWA		DQA1_0401	97	0	7	3	0.3	1	0.65	0.934579	0.84433	0.0654206	0.461538	107	107	0.5	0.5		v4e	HS2	TOWA_v4e_HS2	DQA1_0401
DQAB	v4e	HS2	TOWA		DQA1_0401__DQB1_0402	100	0	5	2	0.285714	1	0.642857	0.953271	1	0.046729	0.444444	107	107	0.5	0.5		v4e	HS2	TOWA_v4e_HS2	DQA1_0401__DQB1_0402
DQA	v4e	HS2	TOWA		DQA1_0501	70	7	8	22	0.733333	0.909091	0.821212	0.859813	0.930303	0.140187	0.745763	107	107	0.5	0.5		v4e	HS2	TOWA_v4e_HS2	DQA1_0501
DQAB	v4e	HS2	TOWA		DQA1_0501__DQB1_0201	71	6	7	23	0.766667	0.922078	0.844372	0.878505	0.935498	0.121495	0.779661	107	107	0.5	0.5		v4e	HS2	TOWA_v4e_HS2	DQA1_0501__DQB1_0201
DQAB	v4e	HS2	TOWA		DQA1_0501__DQB1_0302	91	1	14	1	0.0666667	0.98913	0.527899	0.859813	0.845652	0.140187	0.117647	107	107	0.5	0.5		v4e	HS2	TOWA_v4e_HS2	DQA1_0501__DQB1_0302
DQA	v4e	HS2	TOWA		DQA1_0505	91	0	12	4	0.25	1	0.625	0.88785	0.89217	0.11215	0.4	107	107	0.5	0.5		v4e	HS2	TOWA_v4e_HS2	DQA1_0505
DQAB	v4e	HS2	TOWA		DQA1_0505__DQB1_0301	97	1	8	1	0.111111	0.989796	0.550454	0.915888	0.806122	0.0841121	0.181818	107	107	0.5	0.5		v4e	HS2	TOWA_v4e_HS2	DQA1_0505__DQB1_0301
DQB	v4e	HS2	TOWA		DQB1_0201	72	5	4	26	0.866667	0.935065	0.900866	0.915888	0.970996	0.0841121	0.852459	107	107	0.5	0.5		v4e	HS2	TOWA_v4e_HS2	DQB1_0201
DQB	v4e	HS2	TOWA		DQB1_0202	88	3	5	11	0.6875	0.967033	0.827266	0.925234	0.889423	0.0747664	0.733333	107	107	0.5	0.5		v4e	HS2	TOWA_v4e_HS2	DQB1_0202
DQB	v4e	HS2	TOWA		DQB1_0301	87	8	8	4	0.333333	0.915789	0.624561	0.850467	0.744737	0.149533	0.333333	107	107	0.5	0.5		v4e	HS2	TOWA_v4e_HS2	DQB1_0301
DQB	v4e	HS2	TOWA		DQB1_0302	79	2	11	15	0.576923	0.975309	0.776116	0.878505	0.877493	0.121495	0.697674	107	107	0.5	0.5		v4e	HS2	TOWA_v4e_HS2	DQB1_0302
DQB	v4e	HS2	TOWA		DQB1_0303	103	1	3	0	0	0.990385	0.495192	0.962617	0.467949	0.0373832	0	107	107	0.5	0.5		v4e	HS2	TOWA_v4e_HS2	DQB1_0303
DQB	v4e	HS2	TOWA		DQB1_0402	100	0	2	5	0.714286	1	0.857143	0.981308	0.992857	0.0186916	0.833333	107	107	0.5	0.5		v4e	HS2	TOWA_v4e_HS2	DQB1_0402
DQB	v4e	HS2	TOWA		DQB1_0501	74	1	16	16	0.5	0.986667	0.743333	0.841121	0.89375	0.158879	0.653061	107	107	0.5	0.5		v4e	HS2	TOWA_v4e_HS2	DQB1_0501
DQB	v4e	HS2	TOWA		DQB1_0602	76	0	6	25	0.806452	1	0.903226	0.943925	0.928268	0.0560748	0.892857	107	107	0.5	0.5		v4e	HS2	TOWA_v4e_HS2	DQB1_0602
DQB	v4e	HS2	TOWA		DQB1_0603	80	1	3	23	0.884615	0.987654	0.936135	0.962617	0.974834	0.0373832	0.92	107	107	0.5	0.5		v4e	HS2	TOWA_v4e_HS2	DQB1_0603
DQB	v4e	HS2	TOWA		DQB1_0604	105	0	0	2	1	1	1	1	1	0	1	107	107	0.5	0.5		v4e	HS2	TOWA_v4e_HS2	DQB1_0604
DR	v4e	HS2	TOWA		DRB1_0101	94	0	9	4	0.307692	1	0.653846	0.915888	0.806874	0.0841121	0.470588	107	107	0.5	0.5		v4e	HS2	TOWA_v4e_HS2	DRB1_0101
DR	v4e	HS2	TOWA		DRB1_0301	75	2	2	28	0.933333	0.974026	0.95368	0.962617	0.996537	0.0373832	0.933333	107	107	0.5	0.5		v4e	HS2	TOWA_v4e_HS2	DRB1_0301
DR	v4e	HS2	TOWA		DRB1_0401	104	0	2	1	0.333333	1	0.666667	0.981308	0.971154	0.0186916	0.5	107	107	0.5	0.5		v4e	HS2	TOWA_v4e_HS2	DRB1_0401
DR	v4e	HS2	TOWA		DRB1_0404	99	0	0	8	1	1	1	1	1	0	1	107	107	0.5	0.5		v4e	HS2	TOWA_v4e_HS2	DRB1_0404
DR	v4e	HS2	TOWA		DRB1_0701	92	0	0	15	1	1	1	1	1	0	1	107	107	0.5	0.5		v4e	HS2	TOWA_v4e_HS2	DRB1_0701
DR	v4e	HS2	TOWA		DRB1_0801	99	1	3	4	0.571429	0.99	0.780714	0.962617	0.962857	0.0373832	0.666667	107	107	0.5	0.5		v4e	HS2	TOWA_v4e_HS2	DRB1_0801
DR	v4e	HS2	TOWA		DRB1_1101	105	0	0	2	1	1	1	1	1	0	1	107	107	0.5	0.5		v4e	HS2	TOWA_v4e_HS2	DRB1_1101
DR	v4e	HS2	TOWA		DRB1_1301	79	0	7	21	0.75	1	0.875	0.934579	0.915913	0.0654206	0.857143	107	107	0.5	0.5		v4e	HS2	TOWA_v4e_HS2	DRB1_1301
DR	v4e	HS2	TOWA		DRB1_1302	99	2	1	5	0.833333	0.980198	0.906766	0.971963	0.9967	0.0280374	0.769231	107	107	0.5	0.5		v4e	HS2	TOWA_v4e_HS2	DRB1_1302
DR	v4e	HS2	TOWA		DRB1_1501	78	0	7	22	0.758621	1	0.87931	0.934579	0.974359	0.0654206	0.862745	107	107	0.5	0.5		v4e	HS2	TOWA_v4e_HS2	DRB1_1501
A	v4e	HS2	TOWA	gated	A_0101	76	1	0	21	1	0.987013	0.993506	0.989796	1	0.0102041	0.976744	107	98	0.1	0.9		v4e	HS2	TOWA_v4e_HS2_gated	A_0101
A	v4e	HS2	TOWA	gated	A_0201	57	1	1	41	0.97619	0.982759	0.979475	0.98	0.996716	0.02	0.97619	107	100	0.1	0.9		v4e	HS2	TOWA_v4e_HS2_gated	A_0201
A	v4e	HS2	TOWA	gated	A_0301	68	0	0	31	1	1	1	1	1	0	1	107	99	0.1	0.9		v4e	HS2	TOWA_v4e_HS2_gated	A_0301
A	v4e	HS2	TOWA	gated	A_1101	87	0	4	6	0.6	1	0.8	0.958763	0.872414	0.0412371	0.75	107	97	0.1	0.9		v4e	HS2	TOWA_v4e_HS2_gated	A_1101
A	v4e	HS2	TOWA	gated	A_2301	97	0	0	6	1	1	1	1	1	0	1	107	103	0.1	0.9		v4e	HS2	TOWA_v4e_HS2_gated	A_2301
A	v4e	HS2	TOWA	gated	A_2402	81	1	0	2	1	0.987805	0.993902	0.988095	1	0.0119048	0.8	107	84	0.1	0.9		v4e	HS2	TOWA_v4e_HS2_gated	A_2402
A	v4e	HS2	TOWA	gated	A_2601	99	0	0	6	1	1	1	1	1	0	1	107	105	0.1	0.9		v4e	HS2	TOWA_v4e_HS2_gated	A_2601
A	v4e	HS2	TOWA	gated	A_2902	95	0	1	5	0.833333	1	0.916667	0.990099	0.998246	0.00990099	0.909091	107	101	0.1	0.9		v4e	HS2	TOWA_v4e_HS2_gated	A_2902
A	v4e	HS2	TOWA	gated	A_3002	101	0	2	1	0.333333	1	0.666667	0.980769	0.739274	0.0192308	0.5	107	104	0.1	0.9		v4e	HS2	TOWA_v4e_HS2_gated	A_3002
A	v4e	HS2	TOWA	gated	A_3101	95	0	0	10	1	1	1	1	1	0	1	107	105	0.1	0.9		v4e	HS2	TOWA_v4e_HS2_gated	A_3101
A	v4e	HS2	TOWA	gated	A_3201	88	0	6	3	0.333333	1	0.666667	0.938144	0.892677	0.0618557	0.5	107	97	0.1	0.9		v4e	HS2	TOWA_v4e_HS2_gated	A_3201
A	v4e	HS2	TOWA	gated	A_6801	85	0	1	19	0.95	1	0.975	0.990476	0.995294	0.00952381	0.974359	107	105	0.1	0.9		v4e	HS2	TOWA_v4e_HS2_gated	A_6801
B	v4e	HS2	TOWA	gated	B_0702	79	1	0	22	1	0.9875	0.99375	0.990196	1	0.00980392	0.977778	107	102	0.1	0.9		v4e	HS2	TOWA_v4e_HS2_gated	B_0702
B	v4e	HS2	TOWA	gated	B_0801	83	0	0	12	1	1	1	1	1	0	1	107	95	0.1	0.9		v4e	HS2	TOWA_v4e_HS2_gated	B_0801
B	v4e	HS2	TOWA	gated	B_1402	90	1	2	12	0.857143	0.989011	0.923077	0.971429	0.94898	0.0285714	0.888889	107	105	0.1	0.9		v4e	HS2	TOWA_v4e_HS2_gated	B_1402
B	v4e	HS2	TOWA	gated	B_1501	98	0	0	6	1	1	1	1	1	0	1	107	104	0.1	0.9		v4e	HS2	TOWA_v4e_HS2_gated	B_1501
B	v4e	HS2	TOWA	gated	B_1801	100	1	0	3	1	0.990099	0.99505	0.990385	1	0.00961538	0.857143	107	104	0.1	0.9		v4e	HS2	TOWA_v4e_HS2_gated	B_1801
B	v4e	HS2	TOWA	gated	B_2705	95	0	1	4	0.8	1	0.9	0.99	1	0.01	0.888889	107	100	0.1	0.9		v4e	HS2	TOWA_v4e_HS2_gated	B_2705
B	v4e	HS2	TOWA	gated	B_3501	100	0	0	1	1	1	1	1	1	0	1	107	101	0.1	0.9		v4e	HS2	TOWA_v4e_HS2_gated	B_3501
B	v4e	HS2	TOWA	gated	B_4001	89	1	0	12	1	0.988889	0.994444	0.990196	0.999074	0.00980392	0.96	107	102	0.1	0.9		v4e	HS2	TOWA_v4e_HS2_gated	B_4001
B	v4e	HS2	TOWA	gated	B_4402	79	0	5	11	0.6875	1	0.84375	0.947368	0.922468	0.0526316	0.814815	107	95	0.1	0.9		v4e	HS2	TOWA_v4e_HS2_gated	B_4402
B	v4e	HS2	TOWA	gated	B_4403	91	0	1	8	0.888889	1	0.944444	0.99	0.952381	0.01	0.941176	107	100	0.1	0.9		v4e	HS2	TOWA_v4e_HS2_gated	B_4403
B	v4e	HS2	TOWA	gated	B_5101	96	0	0	2	1	1	1	1	1	0	1	107	98	0.1	0.9		v4e	HS2	TOWA_v4e_HS2_gated	B_5101
C	v4e	HS2	TOWA	gated	C_0102	93	0	6	2	0.25	1	0.625	0.940594	0.905914	0.0594059	0.4	107	101	0.1	0.9		v4e	HS2	TOWA_v4e_HS2_gated	C_0102
C	v4e	HS2	TOWA	gated	C_0304	77	5	0	9	1	0.939024	0.969512	0.945055	0.993225	0.0549451	0.782609	107	91	0.1	0.9		v4e	HS2	TOWA_v4e_HS2_gated	C_0304
C	v4e	HS2	TOWA	gated	C_0401	70	0	1	13	0.928571	1	0.964286	0.988095	0.935714	0.0119048	0.962963	107	84	0.1	0.9		v4e	HS2	TOWA_v4e_HS2_gated	C_0401
C	v4e	HS2	TOWA	gated	C_0501	70	0	4	6	0.6	1	0.8	0.95	0.877143	0.05	0.75	107	80	0.1	0.9		v4e	HS2	TOWA_v4e_HS2_gated	C_0501
C	v4e	HS2	TOWA	gated	C_0602	88	0	0	5	1	1	1	1	1	0	1	107	93	0.1	0.9		v4e	HS2	TOWA_v4e_HS2_gated	C_0602
C	v4e	HS2	TOWA	gated	C_0701	59	0	1	18	0.947368	1	0.973684	0.987179	0.96521	0.0128205	0.972973	107	78	0.1	0.9		v4e	HS2	TOWA_v4e_HS2_gated	C_0701
C	v4e	HS2	TOWA	gated	C_0702	49	1	0	25	1	0.98	0.99	0.986667	0.9992	0.0133333	0.980392	107	75	0.1	0.9		v4e	HS2	TOWA_v4e_HS2_gated	C_0702
C	v4e	HS2	TOWA	gated	C_0802	88	0	2	11	0.846154	1	0.923077	0.980198	0.929196	0.019802	0.916667	107	101	0.1	0.9		v4e	HS2	TOWA_v4e_HS2_gated	C_0802
C	v4e	HS2	TOWA	gated	C_1203	98	0	0	2	1	1	1	1	1	0	1	107	100	0.1	0.9		v4e	HS2	TOWA_v4e_HS2_gated	C_1203
C	v4e	HS2	TOWA	gated	C_1601	93	0	1	6	0.857143	1	0.928571	0.99	0.998464	0.01	0.923077	107	100	0.1	0.9		v4e	HS2	TOWA_v4e_HS2_gated	C_1601
DPA	v4e	HS2	TOWA	gated	DPA1_0103	0	5	0	26	1	0	0.5	0.83871	0.738462	0.16129	0.912281	107	31	0.1	0.9		v4e	HS2	TOWA_v4e_HS2_gated	DPA1_0103
DPAB	v4e	HS2	TOWA	gated	DPA1_0103__DPB1_0101	87	0	0	4	1	1	1	1	1	0	1	107	91	0.1	0.9		v4e	HS2	TOWA_v4e_HS2_gated	DPA1_0103__DPB1_0101
DPAB	v4e	HS2	TOWA	gated	DPA1_0103__DPB1_0201	67	0	2	5	0.714286	1	0.857143	0.972973	1	0.027027	0.833333	107	74	0.1	0.9		v4e	HS2	TOWA_v4e_HS2_gated	DPA1_0103__DPB1_0201
DPAB	v4e	HS2	TOWA	gated	DPA1_0103__DPB1_0301	85	0	1	8	0.888889	1	0.944444	0.989362	0.926797	0.0106383	0.941176	107	94	0.1	0.9		v4e	HS2	TOWA_v4e_HS2_gated	DPA1_0103__DPB1_0301
DPAB	v4e	HS2	TOWA	gated	DPA1_0103__DPB1_0401	1	0	1	16	0.941176	1	0.970588	0.944444	1	0.0555556	0.969697	107	18	0.1	0.9		v4e	HS2	TOWA_v4e_HS2_gated	DPA1_0103__DPB1_0401
DPAB	v4e	HS2	TOWA	gated	DPA1_0103__DPB1_0402	59	0	5	1	0.166667	1	0.583333	0.923077	0.779661	0.0769231	0.285714	107	65	0.1	0.9		v4e	HS2	TOWA_v4e_HS2_gated	DPA1_0103__DPB1_0402
DPAB	v4e	HS2	TOWA	gated	DPA1_0201__DPB1_0101	85	0	0	5	1	1	1	1	1	0	1	107	90	0.1	0.9		v4e	HS2	TOWA_v4e_HS2_gated	DPA1_0201__DPB1_0101
DPAB	v4e	HS2	TOWA	gated	DPA1_0201__DPB1_1101	90	0	3	7	0.7	1	0.85	0.97	0.912222	0.03	0.823529	107	100	0.1	0.9		v4e	HS2	TOWA_v4e_HS2_gated	DPA1_0201__DPB1_1101
DPAB	v4e	HS2	TOWA	gated	DPA1_0202__DPB1_0101	101	0	3	1	0.25	1	0.625	0.971429	0.955446	0.0285714	0.4	107	105	0.1	0.9		v4e	HS2	TOWA_v4e_HS2_gated	DPA1_0202__DPB1_0101
DPA	v4e	HS2	TOWA	gated	DPA1_0301	100	0	0	2	1	1	1	1	1	0	1	107	102	0.1	0.9		v4e	HS2	TOWA_v4e_HS2_gated	DPA1_0301
DPB	v4e	HS2	TOWA	gated	DPB1_0101	81	0	1	6	0.857143	1	0.928571	0.988636	0.984127	0.0113636	0.923077	107	88	0.1	0.9		v4e	HS2	TOWA_v4e_HS2_gated	DPB1_0101
DPB	v4e	HS2	TOWA	gated	DPB1_0201	63	0	2	5	0.714286	1	0.857143	0.971429	0.938776	0.0285714	0.833333	107	70	0.1	0.9		v4e	HS2	TOWA_v4e_HS2_gated	DPB1_0201
DPB	v4e	HS2	TOWA	gated	DPB1_0301	85	0	2	9	0.818182	1	0.909091	0.979167	0.929412	0.0208333	0.9	107	96	0.1	0.9		v4e	HS2	TOWA_v4e_HS2_gated	DPB1_0301
DPB	v4e	HS2	TOWA	gated	DPB1_0402	49	0	4	1	0.2	1	0.6	0.925926	0.836735	0.0740741	0.333333	107	54	0.1	0.9		v4e	HS2	TOWA_v4e_HS2_gated	DPB1_0402
DPB	v4e	HS2	TOWA	gated	DPB1_1101	90	0	4	2	0.333333	1	0.666667	0.958333	0.857407	0.0416667	0.5	107	96	0.1	0.9		v4e	HS2	TOWA_v4e_HS2_gated	DPB1_1101
DQA	v4e	HS2	TOWA	gated	DQA1_0101	72	1	2	8	0.8	0.986301	0.893151	0.963855	0.982192	0.0361446	0.842105	107	83	0.1	0.9		v4e	HS2	TOWA_v4e_HS2_gated	DQA1_0101
DQAB	v4e	HS2	TOWA	gated	DQA1_0101__DQB1_0501	82	1	2	6	0.75	0.987952	0.868976	0.967033	0.975904	0.032967	0.8	107	91	0.1	0.9		v4e	HS2	TOWA_v4e_HS2_gated	DQA1_0101__DQB1_0501
DQA	v4e	HS2	TOWA	gated	DQA1_0102	51	0	1	31	0.96875	1	0.984375	0.987952	0.976103	0.0120482	0.984127	107	83	0.1	0.9		v4e	HS2	TOWA_v4e_HS2_gated	DQA1_0102
DQAB	v4e	HS2	TOWA	gated	DQA1_0102__DQB1_0602	72	0	2	21	0.913043	1	0.956522	0.978947	0.993357	0.0210526	0.954545	107	95	0.1	0.9		v4e	HS2	TOWA_v4e_HS2_gated	DQA1_0102__DQB1_0602
DQAB	v4e	HS2	TOWA	gated	DQA1_0102__DQB1_0604	103	0	0	2	1	1	1	1	1	0	1	107	105	0.1	0.9		v4e	HS2	TOWA_v4e_HS2_gated	DQA1_0102__DQB1_0604
DQA	v4e	HS2	TOWA	gated	DQA1_0103	69	0	3	16	0.842105	1	0.921053	0.965909	0.915332	0.0340909	0.914286	107	88	0.1	0.9		v4e	HS2	TOWA_v4e_HS2_gated	DQA1_0103
DQAB	v4e	HS2	TOWA	gated	DQA1_0103__DQB1_0603	77	0	2	21	0.913043	1	0.956522	0.98	0.994918	0.02	0.954545	107	100	0.1	0.9		v4e	HS2	TOWA_v4e_HS2_gated	DQA1_0103__DQB1_0603
DQA	v4e	HS2	TOWA	gated	DQA1_0201	86	0	2	9	0.818182	1	0.909091	0.979381	0.904863	0.0206186	0.9	107	97	0.1	0.9		v4e	HS2	TOWA_v4e_HS2_gated	DQA1_0201
DQAB	v4e	HS2	TOWA	gated	DQA1_0201__DQB1_0202	90	0	0	11	1	1	1	1	1	0	1	107	101	0.1	0.9		v4e	HS2	TOWA_v4e_HS2_gated	DQA1_0201__DQB1_0202
DQA	v4e	HS2	TOWA	gated	DQA1_0301	17	0	1	3	0.75	1	0.875	0.952381	0.926471	0.047619	0.857143	107	21	0.1	0.9		v4e	HS2	TOWA_v4e_HS2_gated	DQA1_0301
DQAB	v4e	HS2	TOWA	gated	DQA1_0301__DQB1_0201	85	0	0	3	1	1	1	1	1	0	1	107	88	0.1	0.9		v4e	HS2	TOWA_v4e_HS2_gated	DQA1_0301__DQB1_0201
DQAB	v4e	HS2	TOWA	gated	DQA1_0301__DQB1_0302	49	0	0	9	1	1	1	1	1	0	1	107	58	0.1	0.9		v4e	HS2	TOWA_v4e_HS2_gated	DQA1_0301__DQB1_0302
DQA	v4e	HS2	TOWA	gated	DQA1_0401	96	0	5	1	0.166667	1	0.583333	0.95098	0.746528	0.0490196	0.285714	107	102	0.1	0.9		v4e	HS2	TOWA_v4e_HS2_gated	DQA1_0401
DQAB	v4e	HS2	TOWA	gated	DQA1_0401__DQB1_0402	99	0	0	2	1	1	1	1	1	0	1	107	101	0.1	0.9		v4e	HS2	TOWA_v4e_HS2_gated	DQA1_0401__DQB1_0402
DQA	v4e	HS2	TOWA	gated	DQA1_0501	37	0	1	15	0.9375	1	0.96875	0.981132	0.966216	0.0188679	0.967742	107	53	0.1	0.9		v4e	HS2	TOWA_v4e_HS2_gated	DQA1_0501
DQAB	v4e	HS2	TOWA	gated	DQA1_0501__DQB1_0201	64	0	2	19	0.904762	1	0.952381	0.976471	0.952381	0.0235294	0.95	107	85	0.1	0.9		v4e	HS2	TOWA_v4e_HS2_gated	DQA1_0501__DQB1_0201
DQA	v4e	HS2	TOWA	gated	DQA1_0505	87	0	3	1	0.25	1	0.625	0.967033	0.609195	0.032967	0.4	107	91	0.1	0.9		v4e	HS2	TOWA_v4e_HS2_gated	DQA1_0505
DQB	v4e	HS2	TOWA	gated	DQB1_0201	58	1	1	21	0.954545	0.983051	0.968798	0.975309	0.993066	0.0246914	0.954545	107	81	0.1	0.9		v4e	HS2	TOWA_v4e_HS2_gated	DQB1_0201
DQB	v4e	HS2	TOWA	gated	DQB1_0202	85	1	3	4	0.571429	0.988372	0.7799	0.956989	0.790698	0.0430108	0.666667	107	93	0.1	0.9		v4e	HS2	TOWA_v4e_HS2_gated	DQB1_0202
DQB	v4e	HS2	TOWA	gated	DQB1_0301	60	3	3	4	0.571429	0.952381	0.761905	0.914286	0.748299	0.0857143	0.571429	107	70	0.1	0.9		v4e	HS2	TOWA_v4e_HS2_gated	DQB1_0301
DQB	v4e	HS2	TOWA	gated	DQB1_0302	49	0	3	13	0.8125	1	0.90625	0.953846	0.896684	0.0461538	0.896552	107	65	0.1	0.9		v4e	HS2	TOWA_v4e_HS2_gated	DQB1_0302
DQB	v4e	HS2	TOWA	gated	DQB1_0402	97	0	1	2	0.666667	1	0.833333	0.99	0.993127	0.01	0.8	107	100	0.1	0.9		v4e	HS2	TOWA_v4e_HS2_gated	DQB1_0402
DQB	v4e	HS2	TOWA	gated	DQB1_0501	65	0	6	11	0.647059	1	0.823529	0.926829	0.849774	0.0731707	0.785714	107	82	0.1	0.9		v4e	HS2	TOWA_v4e_HS2_gated	DQB1_0501
DQB	v4e	HS2	TOWA	gated	DQB1_0602	73	0	5	22	0.814815	1	0.907407	0.95	0.922374	0.05	0.897959	107	100	0.1	0.9		v4e	HS2	TOWA_v4e_HS2_gated	DQB1_0602
DQB	v4e	HS2	TOWA	gated	DQB1_0603	78	0	1	20	0.952381	1	0.97619	0.989899	0.971917	0.010101	0.97561	107	99	0.1	0.9		v4e	HS2	TOWA_v4e_HS2_gated	DQB1_0603
DQB	v4e	HS2	TOWA	gated	DQB1_0604	103	0	0	2	1	1	1	1	1	0	1	107	105	0.1	0.9		v4e	HS2	TOWA_v4e_HS2_gated	DQB1_0604
DR	v4e	HS2	TOWA	gated	DRB1_0101	90	0	8	3	0.272727	1	0.636364	0.920792	0.794949	0.0792079	0.428571	107	101	0.1	0.9		v4e	HS2	TOWA_v4e_HS2_gated	DRB1_0101
DR	v4e	HS2	TOWA	gated	DRB1_0301	69	0	0	21	1	1	1	1	1	0	1	107	90	0.1	0.9		v4e	HS2	TOWA_v4e_HS2_gated	DRB1_0301
DR	v4e	HS2	TOWA	gated	DRB1_0401	99	0	1	1	0.5	1	0.75	0.990099	0.979798	0.00990099	0.666667	107	101	0.1	0.9		v4e	HS2	TOWA_v4e_HS2_gated	DRB1_0401
DR	v4e	HS2	TOWA	gated	DRB1_0404	99	0	0	7	1	1	1	1	1	0	1	107	106	0.1	0.9		v4e	HS2	TOWA_v4e_HS2_gated	DRB1_0404
DR	v4e	HS2	TOWA	gated	DRB1_0701	89	0	0	14	1	1	1	1	1	0	1	107	103	0.1	0.9		v4e	HS2	TOWA_v4e_HS2_gated	DRB1_0701
DR	v4e	HS2	TOWA	gated	DRB1_0801	97	0	3	2	0.4	1	0.7	0.970588	0.964948	0.0294118	0.571429	107	102	0.1	0.9		v4e	HS2	TOWA_v4e_HS2_gated	DRB1_0801
DR	v4e	HS2	TOWA	gated	DRB1_1101	103	0	0	2	1	1	1	1	1	0	1	107	105	0.1	0.9		v4e	HS2	TOWA_v4e_HS2_gated	DRB1_1101
DR	v4e	HS2	TOWA	gated	DRB1_1301	78	0	5	18	0.782609	1	0.891304	0.950495	0.899666	0.049505	0.878049	107	101	0.1	0.9		v4e	HS2	TOWA_v4e_HS2_gated	DRB1_1301
DR	v4e	HS2	TOWA	gated	DRB1_1302	96	0	0	4	1	1	1	1	1	0	1	107	100	0.1	0.9		v4e	HS2	TOWA_v4e_HS2_gated	DRB1_1302
DR	v4e	HS2	TOWA	gated	DRB1_1501	77	0	5	19	0.791667	1	0.895833	0.950495	0.97132	0.049505	0.883721	107	101	0.1	0.9		v4e	HS2	TOWA_v4e_HS2_gated	DRB1_1501
A	v4e	S	TOWB		A_0101	54	4	1	22	0.956522	0.931034	0.943778	0.938272	0.970015	0.0617284	0.897959	81	81	0.5	0.5		v4e	S	TOWB_v4e_S	A_0101
A	v4e	S	TOWB		A_0201	55	0	8	18	0.692308	1	0.846154	0.901235	0.966434	0.0987654	0.818182	81	81	0.5	0.5		v4e	S	TOWB_v4e_S	A_0201
A	v4e	S	TOWB		A_0301	63	0	8	10	0.555556	1	0.777778	0.901235	0.949735	0.0987654	0.714286	81	81	0.5	0.5		v4e	S	TOWB_v4e_S	A_0301
A	v4e	S	TOWB		A_1101	75	0	3	3	0.5	1	0.75	0.962963	0.882222	0.037037	0.666667	81	81	0.5	0.5		v4e	S	TOWB_v4e_S	A_1101
A	v4e	S	TOWB		A_2301	74	5	0	2	1	0.936709	0.968354	0.938272	0.987342	0.0617284	0.444444	81	81	0.5	0.5		v4e	S	TOWB_v4e_S	A_2301
A	v4e	S	TOWB		A_2402	66	0	5	10	0.666667	1	0.833333	0.938272	0.975758	0.0617284	0.8	81	81	0.5	0.5		v4e	S	TOWB_v4e_S	A_2402
A	v4e	S	TOWB		A_2601	79	0	1	1	0.5	1	0.75	0.987654	1	0.0123457	0.666667	81	81	0.5	0.5		v4e	S	TOWB_v4e_S	A_2601
A	v4e	S	TOWB		A_2902	76	0	4	1	0.2	1	0.6	0.950617	0.968421	0.0493827	0.333333	81	81	0.5	0.5		v4e	S	TOWB_v4e_S	A_2902
A	v4e	S	TOWB		A_3101	78	0	0	3	1	1	1	1	1	0	1	81	81	0.5	0.5		v4e	S	TOWB_v4e_S	A_3101
A	v4e	S	TOWB		A_6801	79	0	0	2	1	1	1	1	1	0	1	81	81	0.5	0.5		v4e	S	TOWB_v4e_S	A_6801
B	v4e	S	TOWB		B_0702	74	0	3	4	0.571429	1	0.785714	0.962963	1	0.037037	0.727273	81	81	0.5	0.5		v4e	S	TOWB_v4e_S	B_0702
B	v4e	S	TOWB		B_0801	68	0	4	9	0.692308	1	0.846154	0.950617	0.996606	0.0493827	0.818182	81	81	0.5	0.5		v4e	S	TOWB_v4e_S	B_0801
B	v4e	S	TOWB		B_1402	73	0	3	5	0.625	1	0.8125	0.962963	1	0.037037	0.769231	81	81	0.5	0.5		v4e	S	TOWB_v4e_S	B_1402
B	v4e	S	TOWB		B_1801	73	0	7	1	0.125	1	0.5625	0.91358	0.873288	0.0864198	0.222222	81	81	0.5	0.5		v4e	S	TOWB_v4e_S	B_1801
B	v4e	S	TOWB		B_2705	69	0	10	2	0.166667	1	0.583333	0.876543	0.997585	0.123457	0.285714	81	81	0.5	0.5		v4e	S	TOWB_v4e_S	B_2705
B	v4e	S	TOWB		B_3501	76	0	4	1	0.2	1	0.6	0.950617	1	0.0493827	0.333333	81	81	0.5	0.5		v4e	S	TOWB_v4e_S	B_3501
B	v4e	S	TOWB		B_4001	59	0	14	8	0.363636	1	0.681818	0.82716	0.956857	0.17284	0.533333	81	81	0.5	0.5		v4e	S	TOWB_v4e_S	B_4001
B	v4e	S	TOWB		B_4402	66	0	12	3	0.2	1	0.6	0.851852	0.910101	0.148148	0.333333	81	81	0.5	0.5		v4e	S	TOWB_v4e_S	B_4402
B	v4e	S	TOWB		B_4403	64	0	6	11	0.647059	1	0.823529	0.925926	0.995404	0.0740741	0.785714	81	81	0.5	0.5		v4e	S	TOWB_v4e_S	B_4403
C	v4e	S	TOWB		C_0304	59	0	14	8	0.363636	1	0.681818	0.82716	0.995378	0.17284	0.533333	81	81	0.5	0.5		v4e	S	TOWB_v4e_S	C_0304
C	v4e	S	TOWB		C_0401	50	0	13	18	0.580645	1	0.790323	0.839506	0.812903	0.160494	0.734694	81	81	0.5	0.5		v4e	S	TOWB_v4e_S	C_0401
C	v4e	S	TOWB		C_0501	69	0	9	3	0.25	1	0.625	0.888889	0.978261	0.111111	0.4	81	81	0.5	0.5		v4e	S	TOWB_v4e_S	C_0501
C	v4e	S	TOWB		C_0602	78	0	1	2	0.666667	1	0.833333	0.987654	1	0.0123457	0.8	81	81	0.5	0.5		v4e	S	TOWB_v4e_S	C_0602
C	v4e	S	TOWB		C_0701	66	0	3	12	0.8	1	0.9	0.962963	0.976768	0.037037	0.888889	81	81	0.5	0.5		v4e	S	TOWB_v4e_S	C_0701
C	v4e	S	TOWB		C_0702	74	0	0	7	1	1	1	1	1	0	1	81	81	0.5	0.5		v4e	S	TOWB_v4e_S	C_0702
C	v4e	S	TOWB		C_0802	68	0	10	3	0.230769	1	0.615385	0.876543	0.855204	0.123457	0.375	81	81	0.5	0.5		v4e	S	TOWB_v4e_S	C_0802
C	v4e	S	TOWB		C_1203	73	0	6	2	0.25	1	0.625	0.925926	1	0.0740741	0.4	81	81	0.5	0.5		v4e	S	TOWB_v4e_S	C_1203
C	v4e	S	TOWB		C_1601	67	0	11	3	0.214286	1	0.607143	0.864198	0.972281	0.135802	0.352941	81	81	0.5	0.5		v4e	S	TOWB_v4e_S	C_1601
DPA	v4e	S	TOWB		DPA1_0103	0	18	0	63	1	0	0.5	0.777778	0.547619	0.222222	0.875	81	81	0.5	0.5		v4e	S	TOWB_v4e_S	DPA1_0103
DPAB	v4e	S	TOWB		DPA1_0103__DPB1_0101	77	0	3	1	0.25	1	0.625	0.962963	0.849026	0.037037	0.4	81	81	0.5	0.5		v4e	S	TOWB_v4e_S	DPA1_0103__DPB1_0101
DPAB	v4e	S	TOWB		DPA1_0103__DPB1_0201	67	0	13	1	0.0714286	1	0.535714	0.839506	0.651386	0.160494	0.133333	81	81	0.5	0.5		v4e	S	TOWB_v4e_S	DPA1_0103__DPB1_0201
DPAB	v4e	S	TOWB		DPA1_0103__DPB1_0301	53	0	25	3	0.107143	1	0.553571	0.691358	0.824124	0.308642	0.193548	81	81	0.5	0.5		v4e	S	TOWB_v4e_S	DPA1_0103__DPB1_0301
DPAB	v4e	S	TOWB		DPA1_0103__DPB1_0401	49	0	28	4	0.125	1	0.5625	0.654321	0.876276	0.345679	0.222222	81	81	0.5	0.5		v4e	S	TOWB_v4e_S	DPA1_0103__DPB1_0401
DPAB	v4e	S	TOWB		DPA1_0103__DPB1_0402	76	0	4	1	0.2	1	0.6	0.950617	0.805263	0.0493827	0.333333	81	81	0.5	0.5		v4e	S	TOWB_v4e_S	DPA1_0103__DPB1_0402
DPA	v4e	S	TOWB		DPA1_0201	64	0	16	1	0.0588235	1	0.529412	0.802469	0.695312	0.197531	0.111111	81	81	0.5	0.5		v4e	S	TOWB_v4e_S	DPA1_0201
DPA	v4e	S	TOWB		DPA1_0202	69	0	10	2	0.166667	1	0.583333	0.876543	0.846014	0.123457	0.285714	81	81	0.5	0.5		v4e	S	TOWB_v4e_S	DPA1_0202
DPAB	v4e	S	TOWB		DPA1_0202__DPB1_0101	70	0	9	2	0.181818	1	0.590909	0.888889	0.89026	0.111111	0.307692	81	81	0.5	0.5		v4e	S	TOWB_v4e_S	DPA1_0202__DPB1_0101
DPA	v4e	S	TOWB		DPA1_0301	70	0	6	5	0.454545	1	0.727273	0.925926	0.721429	0.0740741	0.625	81	81	0.5	0.5		v4e	S	TOWB_v4e_S	DPA1_0301
DPB	v4e	S	TOWB		DPB1_0101	61	0	15	5	0.25	1	0.625	0.814815	0.903279	0.185185	0.4	81	81	0.5	0.5		v4e	S	TOWB_v4e_S	DPB1_0101
DPB	v4e	S	TOWB		DPB1_0201	67	0	13	1	0.0714286	1	0.535714	0.839506	0.619403	0.160494	0.133333	81	81	0.5	0.5		v4e	S	TOWB_v4e_S	DPB1_0201
DPB	v4e	S	TOWB		DPB1_0301	53	0	25	3	0.107143	1	0.553571	0.691358	0.842318	0.308642	0.193548	81	81	0.5	0.5		v4e	S	TOWB_v4e_S	DPB1_0301
DPB	v4e	S	TOWB		DPB1_0401	49	0	29	3	0.09375	1	0.546875	0.641975	0.865434	0.358025	0.171429	81	81	0.5	0.5		v4e	S	TOWB_v4e_S	DPB1_0401
DPB	v4e	S	TOWB		DPB1_0402	76	0	4	1	0.2	1	0.6	0.950617	0.718421	0.0493827	0.333333	81	81	0.5	0.5		v4e	S	TOWB_v4e_S	DPB1_0402
DQA	v4e	S	TOWB		DQA1_0101	74	2	4	1	0.2	0.973684	0.586842	0.925926	0.942105	0.0740741	0.25	81	81	0.5	0.5		v4e	S	TOWB_v4e_S	DQA1_0101
DQAB	v4e	S	TOWB		DQA1_0101__DQB1_0501	76	0	4	1	0.2	1	0.6	0.950617	0.944737	0.0493827	0.333333	81	81	0.5	0.5		v4e	S	TOWB_v4e_S	DQA1_0101__DQB1_0501
DQA	v4e	S	TOWB		DQA1_0102	52	0	16	13	0.448276	1	0.724138	0.802469	0.903183	0.197531	0.619048	81	81	0.5	0.5		v4e	S	TOWB_v4e_S	DQA1_0102
DQAB	v4e	S	TOWB		DQA1_0102__DQB1_0602	58	0	9	14	0.608696	1	0.804348	0.888889	0.891304	0.111111	0.756757	81	81	0.5	0.5		v4e	S	TOWB_v4e_S	DQA1_0102__DQB1_0602
DQA	v4e	S	TOWB		DQA1_0103	72	1	5	3	0.375	0.986301	0.680651	0.925926	0.773973	0.0740741	0.5	81	81	0.5	0.5		v4e	S	TOWB_v4e_S	DQA1_0103
DQAB	v4e	S	TOWB		DQA1_0103__DQB1_0603	73	0	4	4	0.5	1	0.75	0.950617	0.819349	0.0493827	0.666667	81	81	0.5	0.5		v4e	S	TOWB_v4e_S	DQA1_0103__DQB1_0603
DQA	v4e	S	TOWB		DQA1_0201	71	1	1	8	0.888889	0.986111	0.9375	0.975309	0.969136	0.0246914	0.888889	81	81	0.5	0.5		v4e	S	TOWB_v4e_S	DQA1_0201
DQAB	v4e	S	TOWB		DQA1_0201__DQB1_0202	74	0	2	5	0.714286	1	0.857143	0.975309	1	0.0246914	0.833333	81	81	0.5	0.5		v4e	S	TOWB_v4e_S	DQA1_0201__DQB1_0202
DQA	v4e	S	TOWB		DQA1_0301	69	1	10	1	0.0909091	0.985714	0.538312	0.864198	0.892208	0.135802	0.153846	81	81	0.5	0.5		v4e	S	TOWB_v4e_S	DQA1_0301
DQAB	v4e	S	TOWB		DQA1_0301__DQB1_0302	70	0	8	3	0.272727	1	0.636364	0.901235	0.950649	0.0987654	0.428571	81	81	0.5	0.5		v4e	S	TOWB_v4e_S	DQA1_0301__DQB1_0302
DQA	v4e	S	TOWB		DQA1_0401	57	0	23	1	0.0416667	1	0.520833	0.716049	0.752193	0.283951	0.08	81	81	0.5	0.5		v4e	S	TOWB_v4e_S	DQA1_0401
DQAB	v4e	S	TOWB		DQA1_0401__DQB1_0402	62	0	18	1	0.0526316	1	0.526316	0.777778	0.712649	0.222222	0.1	81	81	0.5	0.5		v4e	S	TOWB_v4e_S	DQA1_0401__DQB1_0402
DQA	v4e	S	TOWB		DQA1_0501	65	1	7	8	0.533333	0.984848	0.759091	0.901235	0.865657	0.0987654	0.666667	81	81	0.5	0.5		v4e	S	TOWB_v4e_S	DQA1_0501
DQAB	v4e	S	TOWB		DQA1_0501__DQB1_0201	66	0	4	11	0.733333	1	0.866667	0.950617	0.909091	0.0493827	0.846154	81	81	0.5	0.5		v4e	S	TOWB_v4e_S	DQA1_0501__DQB1_0201
DQB	v4e	S	TOWB		DQB1_0201	66	0	8	7	0.466667	1	0.733333	0.901235	0.981818	0.0987654	0.636364	81	81	0.5	0.5		v4e	S	TOWB_v4e_S	DQB1_0201
DQB	v4e	S	TOWB		DQB1_0202	73	0	7	1	0.125	1	0.5625	0.91358	0.969178	0.0864198	0.222222	81	81	0.5	0.5		v4e	S	TOWB_v4e_S	DQB1_0202
DQB	v4e	S	TOWB		DQB1_0301	60	2	17	2	0.105263	0.967742	0.536503	0.765432	0.792869	0.234568	0.173913	81	81	0.5	0.5		v4e	S	TOWB_v4e_S	DQB1_0301
DQB	v4e	S	TOWB		DQB1_0302	68	1	7	5	0.416667	0.985507	0.701087	0.901235	0.975845	0.0987654	0.555556	81	81	0.5	0.5		v4e	S	TOWB_v4e_S	DQB1_0302
DQB	v4e	S	TOWB		DQB1_0402	62	0	18	1	0.0526316	1	0.526316	0.777778	0.972835	0.222222	0.1	81	81	0.5	0.5		v4e	S	TOWB_v4e_S	DQB1_0402
DQB	v4e	S	TOWB		DQB1_0501	67	0	11	3	0.214286	1	0.607143	0.864198	0.896588	0.135802	0.352941	81	81	0.5	0.5		v4e	S	TOWB_v4e_S	DQB1_0501
DQB	v4e	S	TOWB		DQB1_0602	58	0	12	11	0.478261	1	0.73913	0.851852	0.827586	0.148148	0.647059	81	81	0.5	0.5		v4e	S	TOWB_v4e_S	DQB1_0602
DQB	v4e	S	TOWB		DQB1_0603	73	0	6	2	0.25	1	0.625	0.925926	0.864726	0.0740741	0.4	81	81	0.5	0.5		v4e	S	TOWB_v4e_S	DQB1_0603
DR	v4e	S	TOWB		DRB1_0101	76	2	2	1	0.333333	0.974359	0.653846	0.950617	0.717949	0.0493827	0.333333	81	81	0.5	0.5		v4e	S	TOWB_v4e_S	DRB1_0101
DR	v4e	S	TOWB		DRB1_0301	66	0	3	12	0.8	1	0.9	0.962963	0.982828	0.037037	0.888889	81	81	0.5	0.5		v4e	S	TOWB_v4e_S	DRB1_0301
DR	v4e	S	TOWB		DRB1_0404	70	0	9	2	0.181818	1	0.590909	0.888889	0.977922	0.111111	0.307692	81	81	0.5	0.5		v4e	S	TOWB_v4e_S	DRB1_0404
DR	v4e	S	TOWB		DRB1_0701	72	0	4	5	0.555556	1	0.777778	0.950617	0.992284	0.0493827	0.714286	81	81	0.5	0.5		v4e	S	TOWB_v4e_S	DRB1_0701
DR	v4e	S	TOWB		DRB1_1301	68	0	10	3	0.230769	1	0.615385	0.876543	0.690045	0.123457	0.375	81	81	0.5	0.5		v4e	S	TOWB_v4e_S	DRB1_1301
DR	v4e	S	TOWB		DRB1_1302	67	0	10	4	0.285714	1	0.642857	0.876543	0.97548	0.123457	0.444444	81	81	0.5	0.5		v4e	S	TOWB_v4e_S	DRB1_1302
DR	v4e	S	TOWB		DRB1_1501	62	3	4	12	0.75	0.953846	0.851923	0.91358	0.891346	0.0864198	0.774194	81	81	0.5	0.5		v4e	S	TOWB_v4e_S	DRB1_1501
A	v4e	S	TOWB	gated	A_0101	54	3	1	22	0.956522	0.947368	0.951945	0.95	0.970252	0.05	0.916667	81	80	0.1	0.9		v4e	S	TOWB_v4e_S_gated	A_0101
A	v4e	S	TOWB	gated	A_0201	55	0	2	13	0.866667	1	0.933333	0.971429	0.941818	0.0285714	0.928571	81	70	0.1	0.9		v4e	S	TOWB_v4e_S_gated	A_0201
A	v4e	S	TOWB	gated	A_0301	63	0	7	7	0.5	1	0.75	0.909091	0.935374	0.0909091	0.666667	81	77	0.1	0.9		v4e	S	TOWB_v4e_S_gated	A_0301
A	v4e	S	TOWB	gated	A_1101	75	0	3	2	0.4	1	0.7	0.9625	0.858667	0.0375	0.571429	81	80	0.1	0.9		v4e	S	TOWB_v4e_S_gated	A_1101
A	v4e	S	TOWB	gated	A_2301	70	2	0	1	1	0.972222	0.986111	0.972603	1	0.0273973	0.5	81	73	0.1	0.9		v4e	S	TOWB_v4e_S_gated	A_2301
A	v4e	S	TOWB	gated	A_2402	63	0	2	8	0.8	1	0.9	0.972603	0.980952	0.0273973	0.888889	81	73	0.1	0.9		v4e	S	TOWB_v4e_S_gated	A_2402
A	v4e	S	TOWB	gated	A_2601	79	0	0	1	1	1	1	1	1	0	1	81	80	0.1	0.9		v4e	S	TOWB_v4e_S_gated	A_2601
A	v4e	S	TOWB	gated	A_6801	79	0	0	2	1	1	1	1	1	0	1	81	81	0.1	0.9		v4e	S	TOWB_v4e_S_gated	A_6801
B	v4e	S	TOWB	gated	B_0702	74	0	2	4	0.666667	1	0.833333	0.975	1	0.025	0.8	81	80	0.1	0.9		v4e	S	TOWB_v4e_S_gated	B_0702
B	v4e	S	TOWB	gated	B_0801	68	0	3	9	0.75	1	0.875	0.9625	0.996324	0.0375	0.857143	81	80	0.1	0.9		v4e	S	TOWB_v4e_S_gated	B_0801
B	v4e	S	TOWB	gated	B_1402	73	0	3	5	0.625	1	0.8125	0.962963	1	0.037037	0.769231	81	81	0.1	0.9		v4e	S	TOWB_v4e_S_gated	B_1402
B	v4e	S	TOWB	gated	B_2705	69	0	8	2	0.2	1	0.6	0.898734	0.997101	0.101266	0.333333	81	79	0.1	0.9		v4e	S	TOWB_v4e_S_gated	B_2705
B	v4e	S	TOWB	gated	B_4001	59	0	14	8	0.363636	1	0.681818	0.82716	0.956857	0.17284	0.533333	81	81	0.1	0.9		v4e	S	TOWB_v4e_S_gated	B_4001
B	v4e	S	TOWB	gated	B_4402	66	0	8	2	0.2	1	0.6	0.894737	0.865152	0.105263	0.333333	81	76	0.1	0.9		v4e	S	TOWB_v4e_S_gated	B_4402
B	v4e	S	TOWB	gated	B_4403	64	0	4	7	0.636364	1	0.818182	0.946667	0.992898	0.0533333	0.777778	81	75	0.1	0.9		v4e	S	TOWB_v4e_S_gated	B_4403
C	v4e	S	TOWB	gated	C_0304	59	0	6	3	0.333333	1	0.666667	0.911765	0.988701	0.0882353	0.5	81	68	0.1	0.9		v4e	S	TOWB_v4e_S_gated	C_0304
C	v4e	S	TOWB	gated	C_0401	49	0	10	12	0.545455	1	0.772727	0.859155	0.742115	0.140845	0.705882	81	71	0.1	0.9		v4e	S	TOWB_v4e_S_gated	C_0401
C	v4e	S	TOWB	gated	C_0501	69	0	9	3	0.25	1	0.625	0.888889	0.978261	0.111111	0.4	81	81	0.1	0.9		v4e	S	TOWB_v4e_S_gated	C_0501
C	v4e	S	TOWB	gated	C_0602	78	0	0	2	1	1	1	1	1	0	1	81	80	0.1	0.9		v4e	S	TOWB_v4e_S_gated	C_0602
C	v4e	S	TOWB	gated	C_0701	66	0	2	9	0.818182	1	0.909091	0.974026	0.96832	0.025974	0.9	81	77	0.1	0.9		v4e	S	TOWB_v4e_S_gated	C_0701
C	v4e	S	TOWB	gated	C_0702	74	0	0	6	1	1	1	1	1	0	1	81	80	0.1	0.9		v4e	S	TOWB_v4e_S_gated	C_0702
C	v4e	S	TOWB	gated	C_0802	68	0	10	3	0.230769	1	0.615385	0.876543	0.855204	0.123457	0.375	81	81	0.1	0.9		v4e	S	TOWB_v4e_S_gated	C_0802
C	v4e	S	TOWB	gated	C_1203	73	0	3	1	0.25	1	0.625	0.961039	1	0.038961	0.4	81	77	0.1	0.9		v4e	S	TOWB_v4e_S_gated	C_1203
C	v4e	S	TOWB	gated	C_1601	67	0	7	2	0.222222	1	0.611111	0.907895	0.956882	0.0921053	0.363636	81	76	0.1	0.9		v4e	S	TOWB_v4e_S_gated	C_1601
DPAB	v4e	S	TOWB	gated	DPA1_0103__DPB1_0301	53	0	15	1	0.0625	1	0.53125	0.782609	0.692217	0.217391	0.117647	81	69	0.1	0.9		v4e	S	TOWB_v4e_S_gated	DPA1_0103__DPB1_0301
DPAB	v4e	S	TOWB	gated	DPA1_0103__DPB1_0401	31	0	2	2	0.5	1	0.75	0.942857	0.846774	0.0571429	0.666667	81	35	0.1	0.9		v4e	S	TOWB_v4e_S_gated	DPA1_0103__DPB1_0401
DPAB	v4e	S	TOWB	gated	DPA1_0202__DPB1_0101	70	0	5	1	0.166667	1	0.583333	0.934211	0.79881	0.0657895	0.285714	81	76	0.1	0.9		v4e	S	TOWB_v4e_S_gated	DPA1_0202__DPB1_0101
DPB	v4e	S	TOWB	gated	DPB1_0101	61	0	9	2	0.181818	1	0.590909	0.875	0.824143	0.125	0.307692	81	72	0.1	0.9		v4e	S	TOWB_v4e_S_gated	DPB1_0101
DPB	v4e	S	TOWB	gated	DPB1_0301	53	0	15	1	0.0625	1	0.53125	0.782609	0.724057	0.217391	0.117647	81	69	0.1	0.9		v4e	S	TOWB_v4e_S_gated	DPB1_0301
DPB	v4e	S	TOWB	gated	DPB1_0401	35	0	4	2	0.333333	1	0.666667	0.902439	0.809524	0.097561	0.5	81	41	0.1	0.9		v4e	S	TOWB_v4e_S_gated	DPB1_0401
DPB	v4e	S	TOWB	gated	DPB1_0402	73	0	4	1	0.2	1	0.6	0.948718	0.739726	0.0512821	0.333333	81	78	0.1	0.9		v4e	S	TOWB_v4e_S_gated	DPB1_0402
DQA	v4e	S	TOWB	gated	DQA1_0101	73	1	3	1	0.25	0.986486	0.618243	0.948718	0.956081	0.0512821	0.333333	81	78	0.1	0.9		v4e	S	TOWB_v4e_S_gated	DQA1_0101
DQA	v4e	S	TOWB	gated	DQA1_0102	51	0	12	11	0.478261	1	0.73913	0.837838	0.886616	0.162162	0.647059	81	74	0.1	0.9		v4e	S	TOWB_v4e_S_gated	DQA1_0102
DQAB	v4e	S	TOWB	gated	DQA1_0102__DQB1_0602	58	0	9	13	0.590909	1	0.795455	0.8875	0.886364	0.1125	0.742857	81	80	0.1	0.9		v4e	S	TOWB_v4e_S_gated	DQA1_0102__DQB1_0602
DQA	v4e	S	TOWB	gated	DQA1_0103	71	0	4	3	0.428571	1	0.714286	0.948718	0.754527	0.0512821	0.6	81	78	0.1	0.9		v4e	S	TOWB_v4e_S_gated	DQA1_0103
DQAB	v4e	S	TOWB	gated	DQA1_0103__DQB1_0603	73	0	4	1	0.2	1	0.6	0.948718	0.710959	0.0512821	0.333333	81	78	0.1	0.9		v4e	S	TOWB_v4e_S_gated	DQA1_0103__DQB1_0603
DQA	v4e	S	TOWB	gated	DQA1_0201	71	1	1	8	0.888889	0.986111	0.9375	0.975309	0.969136	0.0246914	0.888889	81	81	0.1	0.9		v4e	S	TOWB_v4e_S_gated	DQA1_0201
DQAB	v4e	S	TOWB	gated	DQA1_0201__DQB1_0202	74	0	1	5	0.833333	1	0.916667	0.9875	1	0.0125	0.909091	81	80	0.1	0.9		v4e	S	TOWB_v4e_S_gated	DQA1_0201__DQB1_0202
DQAB	v4e	S	TOWB	gated	DQA1_0301__DQB1_0302	67	0	3	1	0.25	1	0.625	0.957746	0.921642	0.0422535	0.4	81	71	0.1	0.9		v4e	S	TOWB_v4e_S_gated	DQA1_0301__DQB1_0302
DQA	v4e	S	TOWB	gated	DQA1_0501	45	0	2	7	0.777778	1	0.888889	0.962963	0.85679	0.037037	0.875	81	54	0.1	0.9		v4e	S	TOWB_v4e_S_gated	DQA1_0501
DQAB	v4e	S	TOWB	gated	DQA1_0501__DQB1_0201	66	0	4	9	0.692308	1	0.846154	0.949367	0.895105	0.0506329	0.818182	81	79	0.1	0.9		v4e	S	TOWB_v4e_S_gated	DQA1_0501__DQB1_0201
DQB	v4e	S	TOWB	gated	DQB1_0201	66	0	6	6	0.5	1	0.75	0.923077	0.977273	0.0769231	0.666667	81	78	0.1	0.9		v4e	S	TOWB_v4e_S_gated	DQB1_0201
DQB	v4e	S	TOWB	gated	DQB1_0301	54	1	11	1	0.0833333	0.981818	0.532576	0.820896	0.781818	0.179104	0.142857	81	67	0.1	0.9		v4e	S	TOWB_v4e_S_gated	DQB1_0301
DQB	v4e	S	TOWB	gated	DQB1_0302	64	0	0	2	1	1	1	1	1	0	1	81	66	0.1	0.9		v4e	S	TOWB_v4e_S_gated	DQB1_0302
DQB	v4e	S	TOWB	gated	DQB1_0501	67	0	9	3	0.25	1	0.625	0.886076	0.879353	0.113924	0.4	81	79	0.1	0.9		v4e	S	TOWB_v4e_S_gated	DQB1_0501
DQB	v4e	S	TOWB	gated	DQB1_0602	57	0	9	9	0.5	1	0.75	0.88	0.7846	0.12	0.666667	81	75	0.1	0.9		v4e	S	TOWB_v4e_S_gated	DQB1_0602
DR	v4e	S	TOWB	gated	DRB1_0101	75	0	2	1	0.333333	1	0.666667	0.974359	0.733333	0.025641	0.5	81	78	0.1	0.9		v4e	S	TOWB_v4e_S_gated	DRB1_0101
DR	v4e	S	TOWB	gated	DRB1_0301	66	0	3	11	0.785714	1	0.892857	0.9625	0.981602	0.0375	0.88	81	80	0.1	0.9		v4e	S	TOWB_v4e_S_gated	DRB1_0301
DR	v4e	S	TOWB	gated	DRB1_0701	72	0	4	5	0.555556	1	0.777778	0.950617	0.992284	0.0493827	0.714286	81	81	0.1	0.9		v4e	S	TOWB_v4e_S_gated	DRB1_0701
DR	v4e	S	TOWB	gated	DRB1_1301	68	0	10	3	0.230769	1	0.615385	0.876543	0.690045	0.123457	0.375	81	81	0.1	0.9		v4e	S	TOWB_v4e_S_gated	DRB1_1301
DR	v4e	S	TOWB	gated	DRB1_1302	67	0	10	1	0.0909091	1	0.545455	0.871795	0.968792	0.128205	0.166667	81	78	0.1	0.9		v4e	S	TOWB_v4e_S_gated	DRB1_1302
DR	v4e	S	TOWB	gated	DRB1_1501	62	3	4	12	0.75	0.953846	0.851923	0.91358	0.891346	0.0864198	0.774194	81	81	0.1	0.9		v4e	S	TOWB_v4e_S_gated	DRB1_1501
A	v4e	HS2	TOWB		A_0101	56	2	1	22	0.956522	0.965517	0.961019	0.962963	0.977511	0.037037	0.93617	81	81	0.5	0.5		v4e	HS2	TOWB_v4e_HS2	A_0101
A	v4e	HS2	TOWB		A_0201	55	0	1	25	0.961538	1	0.980769	0.987654	0.967832	0.0123457	0.980392	81	81	0.5	0.5		v4e	HS2	TOWB_v4e_HS2	A_0201
A	v4e	HS2	TOWB		A_0301	62	1	2	16	0.888889	0.984127	0.936508	0.962963	0.955026	0.037037	0.914286	81	81	0.5	0.5		v4e	HS2	TOWB_v4e_HS2	A_0301
A	v4e	HS2	TOWB		A_1101	74	1	3	3	0.5	0.986667	0.743333	0.950617	0.773333	0.0493827	0.6	81	81	0.5	0.5		v4e	HS2	TOWB_v4e_HS2	A_1101
A	v4e	HS2	TOWB		A_2301	70	9	0	2	1	0.886076	0.943038	0.888889	0.968354	0.111111	0.307692	81	81	0.5	0.5		v4e	HS2	TOWB_v4e_HS2	A_2301
A	v4e	HS2	TOWB		A_2402	63	3	2	13	0.866667	0.954545	0.910606	0.938272	0.979798	0.0617284	0.83871	81	81	0.5	0.5		v4e	HS2	TOWB_v4e_HS2	A_2402
A	v4e	HS2	TOWB		A_2601	79	0	0	2	1	1	1	1	1	0	1	81	81	0.5	0.5		v4e	HS2	TOWB_v4e_HS2	A_2601
A	v4e	HS2	TOWB		A_2902	76	0	1	4	0.8	1	0.9	0.987654	0.921053	0.0123457	0.888889	81	81	0.5	0.5		v4e	HS2	TOWB_v4e_HS2	A_2902
A	v4e	HS2	TOWB		A_3002	75	0	5	1	0.166667	1	0.583333	0.938272	0.926667	0.0617284	0.285714	81	81	0.5	0.5		v4e	HS2	TOWB_v4e_HS2	A_3002
A	v4e	HS2	TOWB		A_3101	78	0	0	3	1	1	1	1	1	0	1	81	81	0.5	0.5		v4e	HS2	TOWB_v4e_HS2	A_3101
A	v4e	HS2	TOWB		A_3201	74	0	3	4	0.571429	1	0.785714	0.962963	0.866795	0.037037	0.727273	81	81	0.5	0.5		v4e	HS2	TOWB_v4e_HS2	A_3201
A	v4e	HS2	TOWB		A_6801	79	0	0	2	1	1	1	1	1	0	1	81	81	0.5	0.5		v4e	HS2	TOWB_v4e_HS2	A_6801
B	v4e	HS2	TOWB		B_0702	74	0	0	7	1	1	1	1	1	0	1	81	81	0.5	0.5		v4e	HS2	TOWB_v4e_HS2	B_0702
B	v4e	HS2	TOWB		B_0801	68	0	2	11	0.846154	1	0.923077	0.975309	0.994344	0.0246914	0.916667	81	81	0.5	0.5		v4e	HS2	TOWB_v4e_HS2	B_0801
B	v4e	HS2	TOWB		B_1402	73	0	0	8	1	1	1	1	1	0	1	81	81	0.5	0.5		v4e	HS2	TOWB_v4e_HS2	B_1402
B	v4e	HS2	TOWB		B_1501	80	0	0	1	1	1	1	1	1	0	1	81	81	0.5	0.5		v4e	HS2	TOWB_v4e_HS2	B_1501
B	v4e	HS2	TOWB		B_1801	72	1	1	7	0.875	0.986301	0.930651	0.975309	0.875	0.0246914	0.875	81	81	0.5	0.5		v4e	HS2	TOWB_v4e_HS2	B_1801
B	v4e	HS2	TOWB		B_2705	69	0	6	6	0.5	1	0.75	0.925926	0.998792	0.0740741	0.666667	81	81	0.5	0.5		v4e	HS2	TOWB_v4e_HS2	B_2705
B	v4e	HS2	TOWB		B_3501	76	0	2	3	0.6	1	0.8	0.975309	1	0.0246914	0.75	81	81	0.5	0.5		v4e	HS2	TOWB_v4e_HS2	B_3501
B	v4e	HS2	TOWB		B_4001	58	1	6	16	0.727273	0.983051	0.855162	0.91358	0.954545	0.0864198	0.820513	81	81	0.5	0.5		v4e	HS2	TOWB_v4e_HS2	B_4001
B	v4e	HS2	TOWB		B_4402	66	0	7	8	0.533333	1	0.766667	0.91358	0.931313	0.0864198	0.695652	81	81	0.5	0.5		v4e	HS2	TOWB_v4e_HS2	B_4402
B	v4e	HS2	TOWB		B_4403	62	2	1	16	0.941176	0.96875	0.954963	0.962963	0.995404	0.037037	0.914286	81	81	0.5	0.5		v4e	HS2	TOWB_v4e_HS2	B_4403
B	v4e	HS2	TOWB		B_5701	80	0	0	1	1	1	1	1	1	0	1	81	81	0.5	0.5		v4e	HS2	TOWB_v4e_HS2	B_5701
C	v4e	HS2	TOWB		C_0102	76	1	2	2	0.5	0.987013	0.743506	0.962963	0.974026	0.037037	0.571429	81	81	0.5	0.5		v4e	HS2	TOWB_v4e_HS2	C_0102
C	v4e	HS2	TOWB		C_0202	68	2	9	2	0.181818	0.971429	0.576623	0.864198	0.794805	0.135802	0.266667	81	81	0.5	0.5		v4e	HS2	TOWB_v4e_HS2	C_0202
C	v4e	HS2	TOWB		C_0304	59	0	5	17	0.772727	1	0.886364	0.938272	0.99923	0.0617284	0.871795	81	81	0.5	0.5		v4e	HS2	TOWB_v4e_HS2	C_0304
C	v4e	HS2	TOWB		C_0401	49	1	11	20	0.645161	0.98	0.812581	0.851852	0.834839	0.148148	0.769231	81	81	0.5	0.5		v4e	HS2	TOWB_v4e_HS2	C_0401
C	v4e	HS2	TOWB		C_0501	68	1	9	3	0.25	0.985507	0.617754	0.876543	0.968599	0.123457	0.375	81	81	0.5	0.5		v4e	HS2	TOWB_v4e_HS2	C_0501
C	v4e	HS2	TOWB		C_0602	78	0	0	3	1	1	1	1	1	0	1	81	81	0.5	0.5		v4e	HS2	TOWB_v4e_HS2	C_0602
C	v4e	HS2	TOWB		C_0701	66	0	2	13	0.866667	1	0.933333	0.975309	0.969697	0.0246914	0.928571	81	81	0.5	0.5		v4e	HS2	TOWB_v4e_HS2	C_0701
C	v4e	HS2	TOWB		C_0702	74	0	0	7	1	1	1	1	1	0	1	81	81	0.5	0.5		v4e	HS2	TOWB_v4e_HS2	C_0702
C	v4e	HS2	TOWB		C_0802	67	1	5	8	0.615385	0.985294	0.800339	0.925926	0.861991	0.0740741	0.727273	81	81	0.5	0.5		v4e	HS2	TOWB_v4e_HS2	C_0802
C	v4e	HS2	TOWB		C_1203	73	0	1	7	0.875	1	0.9375	0.987654	1	0.0123457	0.933333	81	81	0.5	0.5		v4e	HS2	TOWB_v4e_HS2	C_1203
C	v4e	HS2	TOWB		C_1601	67	0	7	7	0.5	1	0.75	0.91358	0.977612	0.0864198	0.666667	81	81	0.5	0.5		v4e	HS2	TOWB_v4e_HS2	C_1601
DPA	v4e	HS2	TOWB		DPA1_0103	0	18	0	63	1	0	0.5	0.777778	0.473545	0.222222	0.875	81	81	0.5	0.5		v4e	HS2	TOWB_v4e_HS2	DPA1_0103
DPAB	v4e	HS2	TOWB		DPA1_0103__DPB1_0101	76	1	1	3	0.75	0.987013	0.868506	0.975309	0.886364	0.0246914	0.75	81	81	0.5	0.5		v4e	HS2	TOWB_v4e_HS2	DPA1_0103__DPB1_0101
DPAB	v4e	HS2	TOWB		DPA1_0103__DPB1_0201	66	1	10	4	0.285714	0.985075	0.635394	0.864198	0.722814	0.135802	0.421053	81	81	0.5	0.5		v4e	HS2	TOWB_v4e_HS2	DPA1_0103__DPB1_0201
DPAB	v4e	HS2	TOWB		DPA1_0103__DPB1_0301	53	0	14	14	0.5	1	0.75	0.82716	0.865229	0.17284	0.666667	81	81	0.5	0.5		v4e	HS2	TOWB_v4e_HS2	DPA1_0103__DPB1_0301
DPAB	v4e	HS2	TOWB		DPA1_0103__DPB1_0401	39	10	11	21	0.65625	0.795918	0.726084	0.740741	0.853316	0.259259	0.666667	81	81	0.5	0.5		v4e	HS2	TOWB_v4e_HS2	DPA1_0103__DPB1_0401
DPAB	v4e	HS2	TOWB		DPA1_0103__DPB1_0402	73	3	4	1	0.2	0.960526	0.580263	0.91358	0.760526	0.0864198	0.222222	81	81	0.5	0.5		v4e	HS2	TOWB_v4e_HS2	DPA1_0103__DPB1_0402
DPA	v4e	HS2	TOWB		DPA1_0201	61	3	14	3	0.176471	0.953125	0.564798	0.790123	0.661765	0.209877	0.26087	81	81	0.5	0.5		v4e	HS2	TOWB_v4e_HS2	DPA1_0201
DPAB	v4e	HS2	TOWB		DPA1_0201__DPB1_0101	70	2	6	3	0.333333	0.972222	0.652778	0.901235	0.845679	0.0987654	0.428571	81	81	0.5	0.5		v4e	HS2	TOWB_v4e_HS2	DPA1_0201__DPB1_0101
DPAB	v4e	HS2	TOWB		DPA1_0201__DPB1_0401	78	1	2	0	0	0.987342	0.493671	0.962963	0.398734	0.037037	0	81	81	0.5	0.5		v4e	HS2	TOWB_v4e_HS2	DPA1_0201__DPB1_0401
DPAB	v4e	HS2	TOWB		DPA1_0201__DPB1_1101	77	1	2	1	0.333333	0.987179	0.660256	0.962963	0.517094	0.037037	0.4	81	81	0.5	0.5		v4e	HS2	TOWB_v4e_HS2	DPA1_0201__DPB1_1101
DPA	v4e	HS2	TOWB		DPA1_0202	69	0	6	6	0.5	1	0.75	0.925926	0.835749	0.0740741	0.666667	81	81	0.5	0.5		v4e	HS2	TOWB_v4e_HS2	DPA1_0202
DPAB	v4e	HS2	TOWB		DPA1_0202__DPB1_0101	70	0	4	7	0.636364	1	0.818182	0.950617	0.903896	0.0493827	0.777778	81	81	0.5	0.5		v4e	HS2	TOWB_v4e_HS2	DPA1_0202__DPB1_0101
DPA	v4e	HS2	TOWB		DPA1_0301	70	0	6	5	0.454545	1	0.727273	0.925926	0.794805	0.0740741	0.625	81	81	0.5	0.5		v4e	HS2	TOWB_v4e_HS2	DPA1_0301
DPB	v4e	HS2	TOWB		DPB1_0101	59	2	7	13	0.65	0.967213	0.808607	0.888889	0.912295	0.111111	0.742857	81	81	0.5	0.5		v4e	HS2	TOWB_v4e_HS2	DPB1_0101
DPB	v4e	HS2	TOWB		DPB1_0201	66	1	11	3	0.214286	0.985075	0.59968	0.851852	0.708955	0.148148	0.333333	81	81	0.5	0.5		v4e	HS2	TOWB_v4e_HS2	DPB1_0201
DPB	v4e	HS2	TOWB		DPB1_0301	53	0	14	14	0.5	1	0.75	0.82716	0.884097	0.17284	0.666667	81	81	0.5	0.5		v4e	HS2	TOWB_v4e_HS2	DPB1_0301
DPB	v4e	HS2	TOWB		DPB1_0401	39	10	13	19	0.59375	0.795918	0.694834	0.716049	0.83227	0.283951	0.622951	81	81	0.5	0.5		v4e	HS2	TOWB_v4e_HS2	DPB1_0401
DPB	v4e	HS2	TOWB		DPB1_0402	73	3	4	1	0.2	0.960526	0.580263	0.91358	0.652632	0.0864198	0.222222	81	81	0.5	0.5		v4e	HS2	TOWB_v4e_HS2	DPB1_0402
DQA	v4e	HS2	TOWB		DQA1_0101	73	3	2	3	0.6	0.960526	0.780263	0.938272	0.926316	0.0617284	0.545455	81	81	0.5	0.5		v4e	HS2	TOWB_v4e_HS2	DQA1_0101
DQAB	v4e	HS2	TOWB		DQA1_0101__DQB1_0501	73	3	1	4	0.8	0.960526	0.880263	0.950617	0.926316	0.0493827	0.666667	81	81	0.5	0.5		v4e	HS2	TOWB_v4e_HS2	DQA1_0101__DQB1_0501
DQA	v4e	HS2	TOWB		DQA1_0102	51	1	11	18	0.62069	0.980769	0.800729	0.851852	0.892573	0.148148	0.75	81	81	0.5	0.5		v4e	HS2	TOWB_v4e_HS2	DQA1_0102
DQAB	v4e	HS2	TOWB		DQA1_0102__DQB1_0602	58	0	9	14	0.608696	1	0.804348	0.888889	0.890555	0.111111	0.756757	81	81	0.5	0.5		v4e	HS2	TOWB_v4e_HS2	DQA1_0102__DQB1_0602
DQAB	v4e	HS2	TOWB		DQA1_0102__DQB1_0604	66	1	2	12	0.857143	0.985075	0.921109	0.962963	0.997868	0.037037	0.888889	81	81	0.5	0.5		v4e	HS2	TOWB_v4e_HS2	DQA1_0102__DQB1_0604
DQA	v4e	HS2	TOWB		DQA1_0103	71	2	3	5	0.625	0.972603	0.798801	0.938272	0.785959	0.0617284	0.666667	81	81	0.5	0.5		v4e	HS2	TOWB_v4e_HS2	DQA1_0103
DQAB	v4e	HS2	TOWB		DQA1_0103__DQB1_0603	71	2	3	5	0.625	0.972603	0.798801	0.938272	0.859589	0.0617284	0.666667	81	81	0.5	0.5		v4e	HS2	TOWB_v4e_HS2	DQA1_0103__DQB1_0603
DQA	v4e	HS2	TOWB		DQA1_0201	70	2	1	8	0.888889	0.972222	0.930556	0.962963	0.972222	0.037037	0.842105	81	81	0.5	0.5		v4e	HS2	TOWB_v4e_HS2	DQA1_0201
DQAB	v4e	HS2	TOWB		DQA1_0201__DQB1_0202	73	1	0	7	1	0.986486	0.993243	0.987654	1	0.0123457	0.933333	81	81	0.5	0.5		v4e	HS2	TOWB_v4e_HS2	DQA1_0201__DQB1_0202
DQA	v4e	HS2	TOWB		DQA1_0301	60	10	2	9	0.818182	0.857143	0.837662	0.851852	0.892208	0.148148	0.6	81	81	0.5	0.5		v4e	HS2	TOWB_v4e_HS2	DQA1_0301
DQAB	v4e	HS2	TOWB		DQA1_0301__DQB1_0201	75	0	4	2	0.333333	1	0.666667	0.950617	0.966667	0.0493827	0.5	81	81	0.5	0.5		v4e	HS2	TOWB_v4e_HS2	DQA1_0301__DQB1_0201
DQAB	v4e	HS2	TOWB		DQA1_0301__DQB1_0302	66	4	2	9	0.818182	0.942857	0.880519	0.925926	0.951948	0.0740741	0.75	81	81	0.5	0.5		v4e	HS2	TOWB_v4e_HS2	DQA1_0301__DQB1_0302
DQA	v4e	HS2	TOWB		DQA1_0303	65	1	15	0	0	0.984848	0.492424	0.802469	0.483838	0.197531	0	81	81	0.5	0.5		v4e	HS2	TOWB_v4e_HS2	DQA1_0303
DQA	v4e	HS2	TOWB		DQA1_0401	57	0	19	5	0.208333	1	0.604167	0.765432	0.780702	0.234568	0.344828	81	81	0.5	0.5		v4e	HS2	TOWB_v4e_HS2	DQA1_0401
DQAB	v4e	HS2	TOWB		DQA1_0401__DQB1_0402	62	0	12	7	0.368421	1	0.684211	0.851852	0.779287	0.148148	0.538462	81	81	0.5	0.5		v4e	HS2	TOWB_v4e_HS2	DQA1_0401__DQB1_0402
DQA	v4e	HS2	TOWB		DQA1_0501	61	5	5	10	0.666667	0.924242	0.795455	0.876543	0.861616	0.123457	0.666667	81	81	0.5	0.5		v4e	HS2	TOWB_v4e_HS2	DQA1_0501
DQAB	v4e	HS2	TOWB		DQA1_0501__DQB1_0201	62	4	3	12	0.8	0.939394	0.869697	0.91358	0.909091	0.0864198	0.774194	81	81	0.5	0.5		v4e	HS2	TOWB_v4e_HS2	DQA1_0501__DQB1_0201
DQAB	v4e	HS2	TOWB		DQA1_0501__DQB1_0302	75	0	5	1	0.166667	1	0.583333	0.938272	0.797778	0.0617284	0.285714	81	81	0.5	0.5		v4e	HS2	TOWB_v4e_HS2	DQA1_0501__DQB1_0302
DQAB	v4e	HS2	TOWB		DQA1_0505__DQB1_0301	75	0	5	1	0.166667	1	0.583333	0.938272	0.72	0.0617284	0.285714	81	81	0.5	0.5		v4e	HS2	TOWB_v4e_HS2	DQA1_0505__DQB1_0301
DQB	v4e	HS2	TOWB		DQB1_0201	64	2	2	13	0.866667	0.969697	0.918182	0.950617	0.983838	0.0493827	0.866667	81	81	0.5	0.5		v4e	HS2	TOWB_v4e_HS2	DQB1_0201
DQB	v4e	HS2	TOWB		DQB1_0202	72	1	1	7	0.875	0.986301	0.930651	0.975309	0.929795	0.0246914	0.875	81	81	0.5	0.5		v4e	HS2	TOWB_v4e_HS2	DQB1_0202
DQB	v4e	HS2	TOWB		DQB1_0301	57	5	12	7	0.368421	0.919355	0.643888	0.790123	0.794567	0.209877	0.451613	81	81	0.5	0.5		v4e	HS2	TOWB_v4e_HS2	DQB1_0301
DQB	v4e	HS2	TOWB		DQB1_0302	65	4	1	11	0.916667	0.942029	0.929348	0.938272	0.97343	0.0617284	0.814815	81	81	0.5	0.5		v4e	HS2	TOWB_v4e_HS2	DQB1_0302
DQB	v4e	HS2	TOWB		DQB1_0303	78	1	2	0	0	0.987342	0.493671	0.962963	0.126582	0.037037	0	81	81	0.5	0.5		v4e	HS2	TOWB_v4e_HS2	DQB1_0303
DQB	v4e	HS2	TOWB		DQB1_0402	62	0	7	12	0.631579	1	0.815789	0.91358	0.98472	0.0864198	0.774194	81	81	0.5	0.5		v4e	HS2	TOWB_v4e_HS2	DQB1_0402
DQB	v4e	HS2	TOWB		DQB1_0501	67	0	6	8	0.571429	1	0.785714	0.925926	0.884861	0.0740741	0.727273	81	81	0.5	0.5		v4e	HS2	TOWB_v4e_HS2	DQB1_0501
DQB	v4e	HS2	TOWB		DQB1_0602	57	1	9	14	0.608696	0.982759	0.795727	0.876543	0.828336	0.123457	0.736842	81	81	0.5	0.5		v4e	HS2	TOWB_v4e_HS2	DQB1_0602
DQB	v4e	HS2	TOWB		DQB1_0603	73	0	3	5	0.625	1	0.8125	0.962963	0.881849	0.037037	0.769231	81	81	0.5	0.5		v4e	HS2	TOWB_v4e_HS2	DQB1_0603
DQB	v4e	HS2	TOWB		DQB1_0604	67	0	3	11	0.785714	1	0.892857	0.962963	1	0.037037	0.88	81	81	0.5	0.5		v4e	HS2	TOWB_v4e_HS2	DQB1_0604
DR	v4e	HS2	TOWB		DRB1_0301	64	2	2	13	0.866667	0.969697	0.918182	0.950617	0.983838	0.0493827	0.866667	81	81	0.5	0.5		v4e	HS2	TOWB_v4e_HS2	DRB1_0301
DR	v4e	HS2	TOWB		DRB1_0401	67	1	6	7	0.538462	0.985294	0.761878	0.91358	0.792986	0.0864198	0.666667	81	81	0.5	0.5		v4e	HS2	TOWB_v4e_HS2	DRB1_0401
DR	v4e	HS2	TOWB		DRB1_0404	70	0	3	8	0.727273	1	0.863636	0.962963	0.972727	0.037037	0.842105	81	81	0.5	0.5		v4e	HS2	TOWB_v4e_HS2	DRB1_0404
DR	v4e	HS2	TOWB		DRB1_0701	71	1	1	8	0.888889	0.986111	0.9375	0.975309	0.99537	0.0246914	0.888889	81	81	0.5	0.5		v4e	HS2	TOWB_v4e_HS2	DRB1_0701
DR	v4e	HS2	TOWB		DRB1_0801	72	0	6	3	0.333333	1	0.666667	0.925926	0.932099	0.0740741	0.5	81	81	0.5	0.5		v4e	HS2	TOWB_v4e_HS2	DRB1_0801
DR	v4e	HS2	TOWB		DRB1_1101	80	0	0	1	1	1	1	1	1	0	1	81	81	0.5	0.5		v4e	HS2	TOWB_v4e_HS2	DRB1_1101
DR	v4e	HS2	TOWB		DRB1_1301	67	1	7	6	0.461538	0.985294	0.723416	0.901235	0.756787	0.0987654	0.6	81	81	0.5	0.5		v4e	HS2	TOWB_v4e_HS2	DRB1_1301
DR	v4e	HS2	TOWB		DRB1_1302	67	0	5	9	0.642857	1	0.821429	0.938272	0.990405	0.0617284	0.782609	81	81	0.5	0.5		v4e	HS2	TOWB_v4e_HS2	DRB1_1302
DR	v4e	HS2	TOWB		DRB1_1501	65	0	5	11	0.6875	1	0.84375	0.938272	0.884615	0.0617284	0.814815	81	81	0.5	0.5		v4e	HS2	TOWB_v4e_HS2	DRB1_1501
A	v4e	HS2	TOWB	gated	A_0101	44	0	1	20	0.952381	1	0.97619	0.984615	0.983766	0.0153846	0.97561	81	65	0.1	0.9		v4e	HS2	TOWB_v4e_HS2_gated	A_0101
A	v4e	HS2	TOWB	gated	A_0201	40	0	1	21	0.954545	1	0.977273	0.983871	0.964773	0.016129	0.976744	81	62	0.1	0.9		v4e	HS2	TOWB_v4e_HS2_gated	A_0201
A	v4e	HS2	TOWB	gated	A_0301	50	0	1	11	0.916667	1	0.958333	0.983871	0.948333	0.016129	0.956522	81	62	0.1	0.9		v4e	HS2	TOWB_v4e_HS2_gated	A_0301
A	v4e	HS2	TOWB	gated	A_1101	71	0	3	3	0.5	1	0.75	0.961039	0.788732	0.038961	0.666667	81	77	0.1	0.9		v4e	HS2	TOWB_v4e_HS2_gated	A_1101
A	v4e	HS2	TOWB	gated	A_2301	68	9	0	2	1	0.883117	0.941558	0.886076	0.967532	0.113924	0.307692	81	79	0.1	0.9		v4e	HS2	TOWB_v4e_HS2_gated	A_2301
A	v4e	HS2	TOWB	gated	A_2402	34	0	0	10	1	1	1	1	1	0	1	81	44	0.1	0.9		v4e	HS2	TOWB_v4e_HS2_gated	A_2402
A	v4e	HS2	TOWB	gated	A_2601	76	0	0	2	1	1	1	1	1	0	1	81	78	0.1	0.9		v4e	HS2	TOWB_v4e_HS2_gated	A_2601
A	v4e	HS2	TOWB	gated	A_2902	74	0	1	4	0.8	1	0.9	0.987342	0.924324	0.0126582	0.888889	81	79	0.1	0.9		v4e	HS2	TOWB_v4e_HS2_gated	A_2902
A	v4e	HS2	TOWB	gated	A_3002	71	0	3	1	0.25	1	0.625	0.96	0.943662	0.04	0.4	81	75	0.1	0.9		v4e	HS2	TOWB_v4e_HS2_gated	A_3002
A	v4e	HS2	TOWB	gated	A_3101	76	0	0	3	1	1	1	1	1	0	1	81	79	0.1	0.9		v4e	HS2	TOWB_v4e_HS2_gated	A_3101
A	v4e	HS2	TOWB	gated	A_6801	76	0	0	2	1	1	1	1	1	0	1	81	78	0.1	0.9		v4e	HS2	TOWB_v4e_HS2_gated	A_6801
B	v4e	HS2	TOWB	gated	B_0702	70	0	0	6	1	1	1	1	1	0	1	81	76	0.1	0.9		v4e	HS2	TOWB_v4e_HS2_gated	B_0702
B	v4e	HS2	TOWB	gated	B_0801	63	0	0	10	1	1	1	1	1	0	1	81	73	0.1	0.9		v4e	HS2	TOWB_v4e_HS2_gated	B_0801
B	v4e	HS2	TOWB	gated	B_1402	73	0	0	8	1	1	1	1	1	0	1	81	81	0.1	0.9		v4e	HS2	TOWB_v4e_HS2_gated	B_1402
B	v4e	HS2	TOWB	gated	B_1501	78	0	0	1	1	1	1	1	1	0	1	81	79	0.1	0.9		v4e	HS2	TOWB_v4e_HS2_gated	B_1501
B	v4e	HS2	TOWB	gated	B_1801	70	1	1	7	0.875	0.985915	0.930458	0.974684	0.875	0.0253165	0.875	81	79	0.1	0.9		v4e	HS2	TOWB_v4e_HS2_gated	B_1801
B	v4e	HS2	TOWB	gated	B_2705	69	0	2	5	0.714286	1	0.857143	0.973684	0.99793	0.0263158	0.833333	81	76	0.1	0.9		v4e	HS2	TOWB_v4e_HS2_gated	B_2705
B	v4e	HS2	TOWB	gated	B_3501	76	0	0	1	1	1	1	1	1	0	1	81	77	0.1	0.9		v4e	HS2	TOWB_v4e_HS2_gated	B_3501
B	v4e	HS2	TOWB	gated	B_4001	58	0	3	12	0.8	1	0.9	0.958904	0.943678	0.0410959	0.888889	81	73	0.1	0.9		v4e	HS2	TOWB_v4e_HS2_gated	B_4001
B	v4e	HS2	TOWB	gated	B_4402	64	0	4	5	0.555556	1	0.777778	0.945205	0.902778	0.0547945	0.714286	81	73	0.1	0.9		v4e	HS2	TOWB_v4e_HS2_gated	B_4402
B	v4e	HS2	TOWB	gated	B_4403	59	1	0	15	1	0.983333	0.991667	0.986667	0.997778	0.0133333	0.967742	81	75	0.1	0.9		v4e	HS2	TOWB_v4e_HS2_gated	B_4403
B	v4e	HS2	TOWB	gated	B_5701	78	0	0	1	1	1	1	1	1	0	1	81	79	0.1	0.9		v4e	HS2	TOWB_v4e_HS2_gated	B_5701
C	v4e	HS2	TOWB	gated	C_0102	72	0	0	2	1	1	1	1	1	0	1	81	74	0.1	0.9		v4e	HS2	TOWB_v4e_HS2_gated	C_0102
C	v4e	HS2	TOWB	gated	C_0304	46	0	0	8	1	1	1	1	1	0	1	81	54	0.1	0.9		v4e	HS2	TOWB_v4e_HS2_gated	C_0304
C	v4e	HS2	TOWB	gated	C_0401	23	0	4	18	0.818182	1	0.909091	0.911111	0.903162	0.0888889	0.9	81	45	0.1	0.9		v4e	HS2	TOWB_v4e_HS2_gated	C_0401
C	v4e	HS2	TOWB	gated	C_0501	47	0	0	3	1	1	1	1	1	0	1	81	50	0.1	0.9		v4e	HS2	TOWB_v4e_HS2_gated	C_0501
C	v4e	HS2	TOWB	gated	C_0602	70	0	0	3	1	1	1	1	1	0	1	81	73	0.1	0.9		v4e	HS2	TOWB_v4e_HS2_gated	C_0602
C	v4e	HS2	TOWB	gated	C_0701	33	0	0	11	1	1	1	1	1	0	1	81	44	0.1	0.9		v4e	HS2	TOWB_v4e_HS2_gated	C_0701
C	v4e	HS2	TOWB	gated	C_0702	55	0	0	7	1	1	1	1	1	0	1	81	62	0.1	0.9		v4e	HS2	TOWB_v4e_HS2_gated	C_0702
C	v4e	HS2	TOWB	gated	C_0802	63	0	4	8	0.666667	1	0.833333	0.946667	0.871693	0.0533333	0.8	81	75	0.1	0.9		v4e	HS2	TOWB_v4e_HS2_gated	C_0802
C	v4e	HS2	TOWB	gated	C_1203	66	0	0	2	1	1	1	1	1	0	1	81	68	0.1	0.9		v4e	HS2	TOWB_v4e_HS2_gated	C_1203
C	v4e	HS2	TOWB	gated	C_1601	63	0	1	7	0.875	1	0.9375	0.985915	0.978175	0.0140845	0.933333	81	71	0.1	0.9		v4e	HS2	TOWB_v4e_HS2_gated	C_1601
DPAB	v4e	HS2	TOWB	gated	DPA1_0103__DPB1_0101	51	0	1	1	0.5	1	0.75	0.981132	0.921569	0.0188679	0.666667	81	53	0.1	0.9		v4e	HS2	TOWB_v4e_HS2_gated	DPA1_0103__DPB1_0101
DPAB	v4e	HS2	TOWB	gated	DPA1_0103__DPB1_0201	16	0	3	1	0.25	1	0.625	0.85	0.78125	0.15	0.4	81	20	0.1	0.9		v4e	HS2	TOWB_v4e_HS2_gated	DPA1_0103__DPB1_0201
DPAB	v4e	HS2	TOWB	gated	DPA1_0103__DPB1_0301	35	0	5	7	0.583333	1	0.791667	0.893617	0.780952	0.106383	0.736842	81	47	0.1	0.9		v4e	HS2	TOWB_v4e_HS2_gated	DPA1_0103__DPB1_0301
DPAB	v4e	HS2	TOWB	gated	DPA1_0103__DPB1_0402	40	0	1	1	0.5	1	0.75	0.97619	0.625	0.0238095	0.666667	81	42	0.1	0.9		v4e	HS2	TOWB_v4e_HS2_gated	DPA1_0103__DPB1_0402
DPAB	v4e	HS2	TOWB	gated	DPA1_0201__DPB1_0101	54	1	2	1	0.333333	0.981818	0.657576	0.948276	0.733333	0.0517241	0.4	81	58	0.1	0.9		v4e	HS2	TOWB_v4e_HS2_gated	DPA1_0201__DPB1_0101
DPA	v4e	HS2	TOWB	gated	DPA1_0202	49	0	3	2	0.4	1	0.7	0.944444	0.726531	0.0555556	0.571429	81	54	0.1	0.9		v4e	HS2	TOWB_v4e_HS2_gated	DPA1_0202
DPAB	v4e	HS2	TOWB	gated	DPA1_0202__DPB1_0101	67	0	4	3	0.428571	1	0.714286	0.945946	0.867804	0.0540541	0.6	81	74	0.1	0.9		v4e	HS2	TOWB_v4e_HS2_gated	DPA1_0202__DPB1_0101
DPA	v4e	HS2	TOWB	gated	DPA1_0301	66	0	6	5	0.454545	1	0.727273	0.922078	0.815427	0.0779221	0.625	81	77	0.1	0.9		v4e	HS2	TOWB_v4e_HS2_gated	DPA1_0301
DPB	v4e	HS2	TOWB	gated	DPB1_0101	40	0	2	10	0.833333	1	0.916667	0.961538	0.927083	0.0384615	0.909091	81	52	0.1	0.9		v4e	HS2	TOWB_v4e_HS2_gated	DPB1_0101
DPB	v4e	HS2	TOWB	gated	DPB1_0201	11	0	2	1	0.333333	1	0.666667	0.857143	0.939394	0.142857	0.5	81	14	0.1	0.9		v4e	HS2	TOWB_v4e_HS2_gated	DPB1_0201
DPB	v4e	HS2	TOWB	gated	DPB1_0301	40	0	4	4	0.5	1	0.75	0.916667	0.721875	0.0833333	0.666667	81	48	0.1	0.9		v4e	HS2	TOWB_v4e_HS2_gated	DPB1_0301
DPB	v4e	HS2	TOWB	gated	DPB1_0402	34	0	1	1	0.5	1	0.75	0.972222	0.588235	0.0277778	0.666667	81	36	0.1	0.9		v4e	HS2	TOWB_v4e_HS2_gated	DPB1_0402
DQA	v4e	HS2	TOWB	gated	DQA1_0101	45	2	0	1	1	0.957447	0.978723	0.958333	1	0.0416667	0.5	81	48	0.1	0.9		v4e	HS2	TOWB_v4e_HS2_gated	DQA1_0101
DQAB	v4e	HS2	TOWB	gated	DQA1_0101__DQB1_0501	60	1	1	2	0.666667	0.983607	0.825137	0.96875	0.945355	0.03125	0.666667	81	64	0.1	0.9		v4e	HS2	TOWB_v4e_HS2_gated	DQA1_0101__DQB1_0501
DQA	v4e	HS2	TOWB	gated	DQA1_0102	38	0	4	13	0.764706	1	0.882353	0.927273	0.868421	0.0727273	0.866667	81	55	0.1	0.9		v4e	HS2	TOWB_v4e_HS2_gated	DQA1_0102
DQAB	v4e	HS2	TOWB	gated	DQA1_0102__DQB1_0602	53	0	5	12	0.705882	1	0.852941	0.928571	0.876804	0.0714286	0.827586	81	70	0.1	0.9		v4e	HS2	TOWB_v4e_HS2_gated	DQA1_0102__DQB1_0602
DQAB	v4e	HS2	TOWB	gated	DQA1_0102__DQB1_0604	64	0	0	6	1	1	1	1	1	0	1	81	70	0.1	0.9		v4e	HS2	TOWB_v4e_HS2_gated	DQA1_0102__DQB1_0604
DQA	v4e	HS2	TOWB	gated	DQA1_0103	60	1	2	3	0.6	0.983607	0.791803	0.954545	0.721311	0.0454545	0.666667	81	66	0.1	0.9		v4e	HS2	TOWB_v4e_HS2_gated	DQA1_0103
DQAB	v4e	HS2	TOWB	gated	DQA1_0103__DQB1_0603	68	0	2	5	0.714286	1	0.857143	0.973333	0.852941	0.0266667	0.833333	81	75	0.1	0.9		v4e	HS2	TOWB_v4e_HS2_gated	DQA1_0103__DQB1_0603
DQA	v4e	HS2	TOWB	gated	DQA1_0201	55	0	1	7	0.875	1	0.9375	0.984127	0.997727	0.015873	0.933333	81	63	0.1	0.9		v4e	HS2	TOWB_v4e_HS2_gated	DQA1_0201
DQAB	v4e	HS2	TOWB	gated	DQA1_0201__DQB1_0202	65	0	0	7	1	1	1	1	1	0	1	81	72	0.1	0.9		v4e	HS2	TOWB_v4e_HS2_gated	DQA1_0201__DQB1_0202
DQA	v4e	HS2	TOWB	gated	DQA1_0301	1	0	0	1	1	1	1	1	1	0	1	81	2	0.1	0.9		v4e	HS2	TOWB_v4e_HS2_gated	DQA1_0301
DQAB	v4e	HS2	TOWB	gated	DQA1_0301__DQB1_0201	62	0	0	1	1	1	1	1	1	0	1	81	63	0.1	0.9		v4e	HS2	TOWB_v4e_HS2_gated	DQA1_0301__DQB1_0201
DQAB	v4e	HS2	TOWB	gated	DQA1_0301__DQB1_0302	16	0	0	3	1	1	1	1	1	0	1	81	19	0.1	0.9		v4e	HS2	TOWB_v4e_HS2_gated	DQA1_0301__DQB1_0302
DQA	v4e	HS2	TOWB	gated	DQA1_0401	55	0	17	3	0.15	1	0.575	0.773333	0.758182	0.226667	0.26087	81	75	0.1	0.9		v4e	HS2	TOWB_v4e_HS2_gated	DQA1_0401
DQAB	v4e	HS2	TOWB	gated	DQA1_0401__DQB1_0402	60	0	10	5	0.333333	1	0.666667	0.866667	0.733333	0.133333	0.5	81	75	0.1	0.9		v4e	HS2	TOWB_v4e_HS2_gated	DQA1_0401__DQB1_0402
DQA	v4e	HS2	TOWB	gated	DQA1_0501	15	0	0	7	1	1	1	1	1	0	1	81	22	0.1	0.9		v4e	HS2	TOWB_v4e_HS2_gated	DQA1_0501
DQAB	v4e	HS2	TOWB	gated	DQA1_0501__DQB1_0201	35	0	1	9	0.9	1	0.95	0.977778	0.911429	0.0222222	0.947368	81	45	0.1	0.9		v4e	HS2	TOWB_v4e_HS2_gated	DQA1_0501__DQB1_0201
DQB	v4e	HS2	TOWB	gated	DQB1_0201	43	0	0	8	1	1	1	1	1	0	1	81	51	0.1	0.9		v4e	HS2	TOWB_v4e_HS2_gated	DQB1_0201
DQB	v4e	HS2	TOWB	gated	DQB1_0202	47	0	1	2	0.666667	1	0.833333	0.98	0.921986	0.02	0.8	81	50	0.1	0.9		v4e	HS2	TOWB_v4e_HS2_gated	DQB1_0202
DQB	v4e	HS2	TOWB	gated	DQB1_0301	33	1	2	2	0.5	0.970588	0.735294	0.921053	0.845588	0.0789474	0.571429	81	38	0.1	0.9		v4e	HS2	TOWB_v4e_HS2_gated	DQB1_0301
DQB	v4e	HS2	TOWB	gated	DQB1_0302	10	1	0	3	1	0.909091	0.954545	0.928571	0.969697	0.0714286	0.857143	81	14	0.1	0.9		v4e	HS2	TOWB_v4e_HS2_gated	DQB1_0302
DQB	v4e	HS2	TOWB	gated	DQB1_0402	60	0	4	5	0.555556	1	0.777778	0.942029	0.983333	0.057971	0.714286	81	69	0.1	0.9		v4e	HS2	TOWB_v4e_HS2_gated	DQB1_0402
DQB	v4e	HS2	TOWB	gated	DQB1_0501	49	0	3	6	0.666667	1	0.833333	0.948276	0.897959	0.0517241	0.8	81	58	0.1	0.9		v4e	HS2	TOWB_v4e_HS2_gated	DQB1_0501
DQB	v4e	HS2	TOWB	gated	DQB1_0602	52	0	7	11	0.611111	1	0.805556	0.9	0.804487	0.1	0.758621	81	70	0.1	0.9		v4e	HS2	TOWB_v4e_HS2_gated	DQB1_0602
DQB	v4e	HS2	TOWB	gated	DQB1_0603	68	0	2	5	0.714286	1	0.857143	0.973333	0.880252	0.0266667	0.833333	81	75	0.1	0.9		v4e	HS2	TOWB_v4e_HS2_gated	DQB1_0603
DQB	v4e	HS2	TOWB	gated	DQB1_0604	66	0	0	5	1	1	1	1	1	0	1	81	71	0.1	0.9		v4e	HS2	TOWB_v4e_HS2_gated	DQB1_0604
DR	v4e	HS2	TOWB	gated	DRB1_0301	50	0	0	12	1	1	1	1	1	0	1	81	62	0.1	0.9		v4e	HS2	TOWB_v4e_HS2_gated	DRB1_0301
DR	v4e	HS2	TOWB	gated	DRB1_0401	60	0	4	3	0.428571	1	0.714286	0.940299	0.661905	0.0597015	0.6	81	67	0.1	0.9		v4e	HS2	TOWB_v4e_HS2_gated	DRB1_0401
DR	v4e	HS2	TOWB	gated	DRB1_0404	68	0	1	7	0.875	1	0.9375	0.986842	0.965074	0.0131579	0.933333	81	76	0.1	0.9		v4e	HS2	TOWB_v4e_HS2_gated	DRB1_0404
DR	v4e	HS2	TOWB	gated	DRB1_0701	57	0	0	7	1	1	1	1	1	0	1	81	64	0.1	0.9		v4e	HS2	TOWB_v4e_HS2_gated	DRB1_0701
DR	v4e	HS2	TOWB	gated	DRB1_0801	68	0	3	2	0.4	1	0.7	0.958904	0.911765	0.0410959	0.571429	81	73	0.1	0.9		v4e	HS2	TOWB_v4e_HS2_gated	DRB1_0801
DR	v4e	HS2	TOWB	gated	DRB1_1301	64	0	6	5	0.454545	1	0.727273	0.92	0.732955	0.08	0.625	81	75	0.1	0.9		v4e	HS2	TOWB_v4e_HS2_gated	DRB1_1301
DR	v4e	HS2	TOWB	gated	DRB1_1302	63	0	1	6	0.857143	1	0.928571	0.985714	0.99093	0.0142857	0.923077	81	70	0.1	0.9		v4e	HS2	TOWB_v4e_HS2_gated	DRB1_1302
DR	v4e	HS2	TOWB	gated	DRB1_1501	62	0	4	6	0.6	1	0.8	0.944444	0.825806	0.0555556	0.75	81	72	0.1	0.9		v4e	HS2	TOWB_v4e_HS2_gated	DRB1_1501
A	v4e	S	TOW		A_0101	134	9	2	43	0.955556	0.937063	0.946309	0.941489	0.981818	0.0585106	0.886598	188	188	0.5	0.5		v4e	S	TOW_v4e_S	A_0101
A	v4e	S	TOW		A_0201	118	0	12	58	0.828571	1	0.914286	0.93617	0.983051	0.0638298	0.90625	188	188	0.5	0.5		v4e	S	TOW_v4e_S	A_0201
A	v4e	S	TOW		A_0301	136	0	11	41	0.788462	1	0.894231	0.941489	0.981476	0.0585106	0.88172	188	188	0.5	0.5		v4e	S	TOW_v4e_S	A_0301
A	v4e	S	TOW		A_1101	168	0	11	9	0.45	1	0.725	0.941489	0.872321	0.0585106	0.62069	188	188	0.5	0.5		v4e	S	TOW_v4e_S	A_1101
A	v4e	S	TOW		A_2301	175	5	0	8	1	0.972222	0.986111	0.973404	0.994444	0.0265957	0.761905	188	188	0.5	0.5		v4e	S	TOW_v4e_S	A_2301
A	v4e	S	TOW		A_2402	166	1	8	13	0.619048	0.994012	0.80653	0.952128	0.976618	0.0478723	0.742857	188	188	0.5	0.5		v4e	S	TOW_v4e_S	A_2402
A	v4e	S	TOW		A_2601	180	0	1	7	0.875	1	0.9375	0.994681	1	0.00531915	0.933333	188	188	0.5	0.5		v4e	S	TOW_v4e_S	A_2601
A	v4e	S	TOW		A_2902	174	0	8	6	0.428571	1	0.714286	0.957447	0.981527	0.0425532	0.6	188	188	0.5	0.5		v4e	S	TOW_v4e_S	A_2902
A	v4e	S	TOW		A_3002	176	0	11	1	0.0833333	1	0.541667	0.941489	0.866477	0.0585106	0.153846	188	188	0.5	0.5		v4e	S	TOW_v4e_S	A_3002
A	v4e	S	TOW		A_3101	175	0	3	10	0.769231	1	0.884615	0.984043	1	0.0159574	0.869565	188	188	0.5	0.5		v4e	S	TOW_v4e_S	A_3101
A	v4e	S	TOW		A_3201	168	0	17	3	0.15	1	0.575	0.909574	0.895833	0.0904255	0.26087	188	188	0.5	0.5		v4e	S	TOW_v4e_S	A_3201
A	v4e	S	TOW		A_6801	165	0	9	14	0.608696	1	0.804348	0.952128	0.994466	0.0478723	0.756757	188	188	0.5	0.5		v4e	S	TOW_v4e_S	A_6801
B	v4e	S	TOW		B_0702	157	0	6	25	0.806452	1	0.903226	0.968085	0.998562	0.0319149	0.892857	188	188	0.5	0.5		v4e	S	TOW_v4e_S	B_0702
B	v4e	S	TOW		B_0801	157	0	11	20	0.645161	1	0.822581	0.941489	0.995069	0.0585106	0.784314	188	188	0.5	0.5		v4e	S	TOW_v4e_S	B_0801
B	v4e	S	TOW		B_1402	165	1	7	15	0.681818	0.993976	0.837897	0.957447	0.968921	0.0425532	0.789474	188	188	0.5	0.5		v4e	S	TOW_v4e_S	B_1402
B	v4e	S	TOW		B_1501	179	0	3	6	0.666667	1	0.833333	0.984043	1	0.0159574	0.8	188	188	0.5	0.5		v4e	S	TOW_v4e_S	B_1501
B	v4e	S	TOW		B_1801	177	0	7	4	0.363636	1	0.681818	0.962766	0.909091	0.037234	0.533333	188	188	0.5	0.5		v4e	S	TOW_v4e_S	B_1801
B	v4e	S	TOW		B_2705	165	0	18	5	0.217391	1	0.608696	0.904255	0.992622	0.0957447	0.357143	188	188	0.5	0.5		v4e	S	TOW_v4e_S	B_2705
B	v4e	S	TOW		B_3501	178	0	8	2	0.2	1	0.6	0.957447	1	0.0425532	0.333333	188	188	0.5	0.5		v4e	S	TOW_v4e_S	B_3501
B	v4e	S	TOW		B_4001	152	0	17	19	0.527778	1	0.763889	0.909574	0.962171	0.0904255	0.690909	188	188	0.5	0.5		v4e	S	TOW_v4e_S	B_4001
B	v4e	S	TOW		B_4402	147	0	27	14	0.341463	1	0.670732	0.856383	0.927991	0.143617	0.509091	188	188	0.5	0.5		v4e	S	TOW_v4e_S	B_4402
B	v4e	S	TOW		B_4403	159	0	10	19	0.655172	1	0.827586	0.946809	0.979397	0.0531915	0.791667	188	188	0.5	0.5		v4e	S	TOW_v4e_S	B_4403
B	v4e	S	TOW		B_5101	184	0	2	2	0.5	1	0.75	0.989362	0.998641	0.0106383	0.666667	188	188	0.5	0.5		v4e	S	TOW_v4e_S	B_5101
C	v4e	S	TOW		C_0102	173	0	14	1	0.0666667	1	0.533333	0.925532	0.910597	0.0744681	0.125	188	188	0.5	0.5		v4e	S	TOW_v4e_S	C_0102
C	v4e	S	TOW		C_0202	171	1	16	0	0	0.994186	0.497093	0.909574	0.805959	0.0904255	0	188	188	0.5	0.5		v4e	S	TOW_v4e_S	C_0202
C	v4e	S	TOW		C_0304	147	5	19	17	0.472222	0.967105	0.719664	0.87234	0.96144	0.12766	0.586207	188	188	0.5	0.5		v4e	S	TOW_v4e_S	C_0304
C	v4e	S	TOW		C_0401	137	0	17	34	0.666667	1	0.833333	0.909574	0.871189	0.0904255	0.8	188	188	0.5	0.5		v4e	S	TOW_v4e_S	C_0401
C	v4e	S	TOW		C_0501	152	0	27	9	0.25	1	0.625	0.856383	0.91886	0.143617	0.4	188	188	0.5	0.5		v4e	S	TOW_v4e_S	C_0501
C	v4e	S	TOW		C_0602	172	0	9	7	0.4375	1	0.71875	0.952128	0.997456	0.0478723	0.608696	188	188	0.5	0.5		v4e	S	TOW_v4e_S	C_0602
C	v4e	S	TOW		C_0701	148	0	9	31	0.775	1	0.8875	0.952128	0.968074	0.0478723	0.873239	188	188	0.5	0.5		v4e	S	TOW_v4e_S	C_0701
C	v4e	S	TOW		C_0702	151	3	0	34	1	0.980519	0.99026	0.984043	0.999045	0.0159574	0.957746	188	188	0.5	0.5		v4e	S	TOW_v4e_S	C_0702
C	v4e	S	TOW		C_0802	159	0	15	14	0.482759	1	0.741379	0.920213	0.902841	0.0797872	0.651163	188	188	0.5	0.5		v4e	S	TOW_v4e_S	C_0802
C	v4e	S	TOW		C_1203	178	0	6	4	0.4	1	0.7	0.968085	0.996629	0.0319149	0.571429	188	188	0.5	0.5		v4e	S	TOW_v4e_S	C_1203
C	v4e	S	TOW		C_1601	164	0	15	9	0.375	1	0.6875	0.920213	0.981961	0.0797872	0.545455	188	188	0.5	0.5		v4e	S	TOW_v4e_S	C_1601
DPA	v4e	S	TOW		DPA1_0103	0	36	0	152	1	0	0.5	0.808511	0.544865	0.191489	0.894118	188	188	0.5	0.5		v4e	S	TOW_v4e_S	DPA1_0103
DPAB	v4e	S	TOW		DPA1_0103__DPB1_0101	180	0	3	5	0.625	1	0.8125	0.984043	0.928819	0.0159574	0.769231	188	188	0.5	0.5		v4e	S	TOW_v4e_S	DPA1_0103__DPB1_0101
DPAB	v4e	S	TOW		DPA1_0103__DPB1_0201	156	0	27	5	0.15625	1	0.578125	0.856383	0.826222	0.143617	0.27027	188	188	0.5	0.5		v4e	S	TOW_v4e_S	DPA1_0103__DPB1_0201
DPAB	v4e	S	TOW		DPA1_0103__DPB1_0301	144	0	34	10	0.227273	1	0.613636	0.819149	0.883444	0.180851	0.37037	188	188	0.5	0.5		v4e	S	TOW_v4e_S	DPA1_0103__DPB1_0301
DPAB	v4e	S	TOW		DPA1_0103__DPB1_0401	95	0	62	31	0.333333	1	0.666667	0.670213	0.842784	0.329787	0.5	188	188	0.5	0.5		v4e	S	TOW_v4e_S	DPA1_0103__DPB1_0401
DPAB	v4e	S	TOW		DPA1_0103__DPB1_0402	154	0	32	2	0.0588235	1	0.529412	0.829787	0.865928	0.170213	0.111111	188	188	0.5	0.5		v4e	S	TOW_v4e_S	DPA1_0103__DPB1_0402
DPA	v4e	S	TOW		DPA1_0201	139	0	45	4	0.0816327	1	0.540816	0.760638	0.697621	0.239362	0.150943	188	188	0.5	0.5		v4e	S	TOW_v4e_S	DPA1_0201
DPAB	v4e	S	TOW		DPA1_0201__DPB1_0101	172	0	15	1	0.0625	1	0.53125	0.920213	0.913154	0.0797872	0.117647	188	188	0.5	0.5		v4e	S	TOW_v4e_S	DPA1_0201__DPB1_0101
DPAB	v4e	S	TOW		DPA1_0201__DPB1_1101	171	0	12	5	0.294118	1	0.647059	0.93617	0.863777	0.0638298	0.454545	188	188	0.5	0.5		v4e	S	TOW_v4e_S	DPA1_0201__DPB1_1101
DPA	v4e	S	TOW		DPA1_0202	168	0	17	3	0.15	1	0.575	0.909574	0.744792	0.0904255	0.26087	188	188	0.5	0.5		v4e	S	TOW_v4e_S	DPA1_0202
DPAB	v4e	S	TOW		DPA1_0202__DPB1_0101	173	0	13	2	0.133333	1	0.566667	0.930851	0.907707	0.0691489	0.235294	188	188	0.5	0.5		v4e	S	TOW_v4e_S	DPA1_0202__DPB1_0101
DPA	v4e	S	TOW		DPA1_0301	174	0	6	8	0.571429	1	0.785714	0.968085	0.760057	0.0319149	0.727273	188	188	0.5	0.5		v4e	S	TOW_v4e_S	DPA1_0301
DPB	v4e	S	TOW		DPB1_0101	157	0	20	11	0.354839	1	0.677419	0.893617	0.916992	0.106383	0.52381	188	188	0.5	0.5		v4e	S	TOW_v4e_S	DPB1_0101
DPB	v4e	S	TOW		DPB1_0201	156	0	26	6	0.1875	1	0.59375	0.861702	0.787159	0.138298	0.315789	188	188	0.5	0.5		v4e	S	TOW_v4e_S	DPB1_0201
DPB	v4e	S	TOW		DPB1_0301	144	0	35	9	0.204545	1	0.602273	0.81383	0.88518	0.18617	0.339623	188	188	0.5	0.5		v4e	S	TOW_v4e_S	DPB1_0301
DPB	v4e	S	TOW		DPB1_0401	95	0	62	31	0.333333	1	0.666667	0.670213	0.836106	0.329787	0.5	188	188	0.5	0.5		v4e	S	TOW_v4e_S	DPB1_0401
DPB	v4e	S	TOW		DPB1_0402	154	0	31	3	0.0882353	1	0.544118	0.835106	0.852368	0.164894	0.162162	188	188	0.5	0.5		v4e	S	TOW_v4e_S	DPB1_0402
DPB	v4e	S	TOW		DPB1_1101	171	0	15	2	0.117647	1	0.558824	0.920213	0.827141	0.0797872	0.210526	188	188	0.5	0.5		v4e	S	TOW_v4e_S	DPB1_1101
DQA	v4e	S	TOW		DQA1_0101	164	3	12	9	0.428571	0.982036	0.705304	0.920213	0.944112	0.0797872	0.545455	188	188	0.5	0.5		v4e	S	TOW_v4e_S	DQA1_0101
DQAB	v4e	S	TOW		DQA1_0101__DQB1_0501	167	0	16	5	0.238095	1	0.619048	0.914894	0.962646	0.0851064	0.384615	188	188	0.5	0.5		v4e	S	TOW_v4e_S	DQA1_0101__DQB1_0501
DQA	v4e	S	TOW		DQA1_0102	117	1	25	45	0.642857	0.991525	0.817191	0.861702	0.934019	0.138298	0.775862	188	188	0.5	0.5		v4e	S	TOW_v4e_S	DQA1_0102
DQAB	v4e	S	TOW		DQA1_0102__DQB1_0602	134	0	14	40	0.740741	1	0.87037	0.925532	0.954671	0.0744681	0.851064	188	188	0.5	0.5		v4e	S	TOW_v4e_S	DQA1_0102__DQB1_0602
DQAB	v4e	S	TOW		DQA1_0102__DQB1_0604	172	0	14	2	0.125	1	0.5625	0.925532	0.992006	0.0744681	0.222222	188	188	0.5	0.5		v4e	S	TOW_v4e_S	DQA1_0102__DQB1_0604
DQA	v4e	S	TOW		DQA1_0103	153	1	14	20	0.588235	0.993506	0.790871	0.920213	0.890374	0.0797872	0.727273	188	188	0.5	0.5		v4e	S	TOW_v4e_S	DQA1_0103
DQAB	v4e	S	TOW		DQA1_0103__DQB1_0603	154	0	11	23	0.676471	1	0.838235	0.941489	0.957506	0.0585106	0.807018	188	188	0.5	0.5		v4e	S	TOW_v4e_S	DQA1_0103__DQB1_0603
DQA	v4e	S	TOW		DQA1_0201	161	3	5	19	0.791667	0.981707	0.886687	0.957447	0.929624	0.0425532	0.826087	188	188	0.5	0.5		v4e	S	TOW_v4e_S	DQA1_0201
DQAB	v4e	S	TOW		DQA1_0201__DQB1_0202	169	0	6	13	0.684211	1	0.842105	0.968085	0.999689	0.0319149	0.8125	188	188	0.5	0.5		v4e	S	TOW_v4e_S	DQA1_0201__DQB1_0202
DQA	v4e	S	TOW		DQA1_0301	158	1	23	6	0.206897	0.993711	0.600304	0.87234	0.887443	0.12766	0.333333	188	188	0.5	0.5		v4e	S	TOW_v4e_S	DQA1_0301
DQAB	v4e	S	TOW		DQA1_0301__DQB1_0201	167	0	19	2	0.0952381	1	0.547619	0.898936	0.993442	0.101064	0.173913	188	188	0.5	0.5		v4e	S	TOW_v4e_S	DQA1_0301__DQB1_0201
DQAB	v4e	S	TOW		DQA1_0301__DQB1_0302	158	1	17	12	0.413793	0.993711	0.703752	0.904255	0.962264	0.0957447	0.571429	188	188	0.5	0.5		v4e	S	TOW_v4e_S	DQA1_0301__DQB1_0302
DQA	v4e	S	TOW		DQA1_0401	154	0	32	2	0.0588235	1	0.529412	0.829787	0.747517	0.170213	0.111111	188	188	0.5	0.5		v4e	S	TOW_v4e_S	DQA1_0401
DQAB	v4e	S	TOW		DQA1_0401__DQB1_0402	162	0	23	3	0.115385	1	0.557692	0.87766	0.801163	0.12234	0.206897	188	188	0.5	0.5		v4e	S	TOW_v4e_S	DQA1_0401__DQB1_0402
DQA	v4e	S	TOW		DQA1_0501	139	4	15	30	0.666667	0.972028	0.819347	0.898936	0.910179	0.101064	0.759494	188	188	0.5	0.5		v4e	S	TOW_v4e_S	DQA1_0501
DQAB	v4e	S	TOW		DQA1_0501__DQB1_0201	141	2	13	32	0.711111	0.986014	0.848563	0.920213	0.919814	0.0797872	0.810127	188	188	0.5	0.5		v4e	S	TOW_v4e_S	DQA1_0501__DQB1_0201
DQB	v4e	S	TOW		DQB1_0201	142	1	19	26	0.577778	0.993007	0.785392	0.893617	0.973271	0.106383	0.722222	188	188	0.5	0.5		v4e	S	TOW_v4e_S	DQB1_0201
DQB	v4e	S	TOW		DQB1_0202	163	1	19	5	0.208333	0.993902	0.601118	0.893617	0.913491	0.106383	0.333333	188	188	0.5	0.5		v4e	S	TOW_v4e_S	DQB1_0202
DQB	v4e	S	TOW		DQB1_0301	150	7	25	6	0.193548	0.955414	0.574481	0.829787	0.765359	0.170213	0.272727	188	188	0.5	0.5		v4e	S	TOW_v4e_S	DQB1_0301
DQB	v4e	S	TOW		DQB1_0302	149	1	20	18	0.473684	0.993333	0.733509	0.888298	0.904737	0.111702	0.631579	188	188	0.5	0.5		v4e	S	TOW_v4e_S	DQB1_0302
DQB	v4e	S	TOW		DQB1_0402	162	0	23	3	0.115385	1	0.557692	0.87766	0.969136	0.12234	0.206897	188	188	0.5	0.5		v4e	S	TOW_v4e_S	DQB1_0402
DQB	v4e	S	TOW		DQB1_0501	142	0	33	13	0.282609	1	0.641304	0.824468	0.905389	0.175532	0.440678	188	188	0.5	0.5		v4e	S	TOW_v4e_S	DQB1_0501
DQB	v4e	S	TOW		DQB1_0602	134	0	20	34	0.62963	1	0.814815	0.893617	0.889994	0.106383	0.772727	188	188	0.5	0.5		v4e	S	TOW_v4e_S	DQB1_0602
DQB	v4e	S	TOW		DQB1_0603	154	0	13	21	0.617647	1	0.808824	0.930851	0.958174	0.0691489	0.763636	188	188	0.5	0.5		v4e	S	TOW_v4e_S	DQB1_0603
DQB	v4e	S	TOW		DQB1_0604	172	0	14	2	0.125	1	0.5625	0.925532	0.992369	0.0744681	0.222222	188	188	0.5	0.5		v4e	S	TOW_v4e_S	DQB1_0604
DR	v4e	S	TOW		DRB1_0101	169	3	11	5	0.3125	0.982558	0.647529	0.925532	0.738009	0.0744681	0.416667	188	188	0.5	0.5		v4e	S	TOW_v4e_S	DRB1_0101
DR	v4e	S	TOW		DRB1_0301	143	0	8	37	0.822222	1	0.911111	0.957447	0.991919	0.0425532	0.902439	188	188	0.5	0.5		v4e	S	TOW_v4e_S	DRB1_0301
DR	v4e	S	TOW		DRB1_0404	169	0	13	6	0.315789	1	0.657895	0.930851	0.982871	0.0691489	0.48	188	188	0.5	0.5		v4e	S	TOW_v4e_S	DRB1_0404
DR	v4e	S	TOW		DRB1_0701	164	0	8	16	0.666667	1	0.833333	0.957447	0.997967	0.0425532	0.8	188	188	0.5	0.5		v4e	S	TOW_v4e_S	DRB1_0701
DR	v4e	S	TOW		DRB1_1101	185	0	1	2	0.666667	1	0.833333	0.994681	1	0.00531915	0.8	188	188	0.5	0.5		v4e	S	TOW_v4e_S	DRB1_1101
DR	v4e	S	TOW		DRB1_1301	147	0	22	19	0.463415	1	0.731707	0.882979	0.859134	0.117021	0.633333	188	188	0.5	0.5		v4e	S	TOW_v4e_S	DRB1_1301
DR	v4e	S	TOW		DRB1_1302	168	0	13	7	0.35	1	0.675	0.930851	0.972917	0.0691489	0.518519	188	188	0.5	0.5		v4e	S	TOW_v4e_S	DRB1_1302
DR	v4e	S	TOW		DRB1_1501	139	4	9	36	0.8	0.972028	0.886014	0.930851	0.947009	0.0691489	0.847059	188	188	0.5	0.5		v4e	S	TOW_v4e_S	DRB1_1501
A	v4e	S	TOW	gated	A_0101	134	7	2	43	0.955556	0.950355	0.952955	0.951613	0.982191	0.0483871	0.905263	188	186	0.1	0.9		v4e	S	TOW_v4e_S_gated	A_0101
A	v4e	S	TOW	gated	A_0201	116	0	4	50	0.925926	1	0.962963	0.976471	0.980364	0.0235294	0.961538	188	170	0.1	0.9		v4e	S	TOW_v4e_S_gated	A_0201
A	v4e	S	TOW	gated	A_0301	136	0	9	37	0.804348	1	0.902174	0.950549	0.97906	0.0494505	0.891566	188	182	0.1	0.9		v4e	S	TOW_v4e_S_gated	A_0301
A	v4e	S	TOW	gated	A_1101	168	0	11	8	0.421053	1	0.710526	0.941176	0.865602	0.0588235	0.592593	188	187	0.1	0.9		v4e	S	TOW_v4e_S_gated	A_1101
A	v4e	S	TOW	gated	A_2301	171	2	0	6	1	0.988439	0.99422	0.988827	0.996146	0.0111732	0.857143	188	179	0.1	0.9		v4e	S	TOW_v4e_S_gated	A_2301
A	v4e	S	TOW	gated	A_2402	160	0	3	10	0.769231	1	0.884615	0.982659	0.984135	0.017341	0.869565	188	173	0.1	0.9		v4e	S	TOW_v4e_S_gated	A_2402
A	v4e	S	TOW	gated	A_2601	180	0	0	6	1	1	1	1	1	0	1	188	186	0.1	0.9		v4e	S	TOW_v4e_S_gated	A_2601
A	v4e	S	TOW	gated	A_2902	174	0	4	3	0.428571	1	0.714286	0.977901	0.963054	0.0220994	0.6	188	181	0.1	0.9		v4e	S	TOW_v4e_S_gated	A_2902
A	v4e	S	TOW	gated	A_3002	176	0	11	1	0.0833333	1	0.541667	0.941489	0.866477	0.0585106	0.153846	188	188	0.1	0.9		v4e	S	TOW_v4e_S_gated	A_3002
A	v4e	S	TOW	gated	A_3101	175	0	0	1	1	1	1	1	1	0	1	188	176	0.1	0.9		v4e	S	TOW_v4e_S_gated	A_3101
A	v4e	S	TOW	gated	A_6801	165	0	2	10	0.833333	1	0.916667	0.988701	0.989394	0.0112994	0.909091	188	177	0.1	0.9		v4e	S	TOW_v4e_S_gated	A_6801
B	v4e	S	TOW	gated	B_0702	156	0	5	25	0.833333	1	0.916667	0.973118	0.999573	0.0268817	0.909091	188	186	0.1	0.9		v4e	S	TOW_v4e_S_gated	B_0702
B	v4e	S	TOW	gated	B_0801	157	0	9	17	0.653846	1	0.826923	0.95082	0.994121	0.0491803	0.790698	188	183	0.1	0.9		v4e	S	TOW_v4e_S_gated	B_0801
B	v4e	S	TOW	gated	B_1402	165	1	7	15	0.681818	0.993976	0.837897	0.957447	0.968921	0.0425532	0.789474	188	188	0.1	0.9		v4e	S	TOW_v4e_S_gated	B_1402
B	v4e	S	TOW	gated	B_1501	179	0	2	5	0.714286	1	0.857143	0.989247	1	0.0107527	0.833333	188	186	0.1	0.9		v4e	S	TOW_v4e_S_gated	B_1501
B	v4e	S	TOW	gated	B_1801	177	0	2	3	0.6	1	0.8	0.989011	0.8	0.010989	0.75	188	182	0.1	0.9		v4e	S	TOW_v4e_S_gated	B_1801
B	v4e	S	TOW	gated	B_2705	165	0	14	5	0.263158	1	0.631579	0.923913	0.991069	0.076087	0.416667	188	184	0.1	0.9		v4e	S	TOW_v4e_S_gated	B_2705
B	v4e	S	TOW	gated	B_3501	178	0	2	1	0.333333	1	0.666667	0.98895	1	0.0110497	0.5	188	181	0.1	0.9		v4e	S	TOW_v4e_S_gated	B_3501
B	v4e	S	TOW	gated	B_4001	152	0	17	19	0.527778	1	0.763889	0.909574	0.962171	0.0904255	0.690909	188	188	0.1	0.9		v4e	S	TOW_v4e_S_gated	B_4001
B	v4e	S	TOW	gated	B_4402	147	0	20	9	0.310345	1	0.655172	0.886364	0.898194	0.113636	0.473684	188	176	0.1	0.9		v4e	S	TOW_v4e_S_gated	B_4402
B	v4e	S	TOW	gated	B_4403	159	0	8	13	0.619048	1	0.809524	0.955556	0.971548	0.0444444	0.764706	188	180	0.1	0.9		v4e	S	TOW_v4e_S_gated	B_4403
B	v4e	S	TOW	gated	B_5101	184	0	1	1	0.5	1	0.75	0.994624	0.997283	0.00537634	0.666667	188	186	0.1	0.9		v4e	S	TOW_v4e_S_gated	B_5101
C	v4e	S	TOW	gated	C_0102	173	0	11	1	0.0833333	1	0.541667	0.940541	0.888247	0.0594595	0.153846	188	185	0.1	0.9		v4e	S	TOW_v4e_S_gated	C_0102
C	v4e	S	TOW	gated	C_0304	143	0	7	9	0.5625	1	0.78125	0.955975	0.980769	0.0440252	0.72	188	159	0.1	0.9		v4e	S	TOW_v4e_S_gated	C_0304
C	v4e	S	TOW	gated	C_0401	132	0	11	20	0.645161	1	0.822581	0.932515	0.796432	0.0674847	0.784314	188	163	0.1	0.9		v4e	S	TOW_v4e_S_gated	C_0401
C	v4e	S	TOW	gated	C_0501	149	0	20	5	0.2	1	0.6	0.885057	0.900403	0.114943	0.333333	188	174	0.1	0.9		v4e	S	TOW_v4e_S_gated	C_0501
C	v4e	S	TOW	gated	C_0602	172	0	2	5	0.714286	1	0.857143	0.988827	0.994186	0.0111732	0.833333	188	179	0.1	0.9		v4e	S	TOW_v4e_S_gated	C_0602
C	v4e	S	TOW	gated	C_0701	145	0	7	23	0.766667	1	0.883333	0.96	0.961609	0.04	0.867925	188	175	0.1	0.9		v4e	S	TOW_v4e_S_gated	C_0701
C	v4e	S	TOW	gated	C_0702	137	0	0	30	1	1	1	1	1	0	1	188	167	0.1	0.9		v4e	S	TOW_v4e_S_gated	C_0702
C	v4e	S	TOW	gated	C_0802	159	0	15	14	0.482759	1	0.741379	0.920213	0.902841	0.0797872	0.651163	188	188	0.1	0.9		v4e	S	TOW_v4e_S_gated	C_0802
C	v4e	S	TOW	gated	C_1203	177	0	3	2	0.4	1	0.7	0.983516	0.99887	0.0164835	0.571429	188	182	0.1	0.9		v4e	S	TOW_v4e_S_gated	C_1203
C	v4e	S	TOW	gated	C_1601	164	0	10	8	0.444444	1	0.722222	0.945055	0.975949	0.0549451	0.615385	188	182	0.1	0.9		v4e	S	TOW_v4e_S_gated	C_1601
DPA	v4e	S	TOW	gated	DPA1_0103	0	5	0	32	1	0	0.5	0.864865	0.809375	0.135135	0.927536	188	37	0.1	0.9		v4e	S	TOW_v4e_S_gated	DPA1_0103
DPAB	v4e	S	TOW	gated	DPA1_0103__DPB1_0101	178	0	1	1	0.5	1	0.75	0.994444	0.720506	0.00555556	0.666667	188	180	0.1	0.9		v4e	S	TOW_v4e_S_gated	DPA1_0103__DPB1_0101
DPAB	v4e	S	TOW	gated	DPA1_0103__DPB1_0201	153	0	18	2	0.1	1	0.55	0.895954	0.736111	0.104046	0.181818	188	173	0.1	0.9		v4e	S	TOW_v4e_S_gated	DPA1_0103__DPB1_0201
DPAB	v4e	S	TOW	gated	DPA1_0103__DPB1_0301	143	0	19	3	0.136364	1	0.568182	0.884848	0.771933	0.115152	0.24	188	165	0.1	0.9		v4e	S	TOW_v4e_S_gated	DPA1_0103__DPB1_0301
DPAB	v4e	S	TOW	gated	DPA1_0103__DPB1_0401	52	0	12	8	0.4	1	0.7	0.833333	0.700962	0.166667	0.571429	188	72	0.1	0.9		v4e	S	TOW_v4e_S_gated	DPA1_0103__DPB1_0401
DPAB	v4e	S	TOW	gated	DPA1_0103__DPB1_0402	149	0	23	1	0.0416667	1	0.520833	0.867052	0.842002	0.132948	0.08	188	173	0.1	0.9		v4e	S	TOW_v4e_S_gated	DPA1_0103__DPB1_0402
DPAB	v4e	S	TOW	gated	DPA1_0201__DPB1_1101	170	0	7	2	0.222222	1	0.611111	0.960894	0.747059	0.0391061	0.363636	188	179	0.1	0.9		v4e	S	TOW_v4e_S_gated	DPA1_0201__DPB1_1101
DPAB	v4e	S	TOW	gated	DPA1_0202__DPB1_0101	173	0	8	1	0.111111	1	0.555556	0.956044	0.846179	0.043956	0.2	188	182	0.1	0.9		v4e	S	TOW_v4e_S_gated	DPA1_0202__DPB1_0101
DPB	v4e	S	TOW	gated	DPB1_0101	156	0	12	4	0.25	1	0.625	0.930233	0.843349	0.0697674	0.4	188	172	0.1	0.9		v4e	S	TOW_v4e_S_gated	DPB1_0101
DPB	v4e	S	TOW	gated	DPB1_0201	153	0	18	2	0.1	1	0.55	0.895954	0.672712	0.104046	0.181818	188	173	0.1	0.9		v4e	S	TOW_v4e_S_gated	DPB1_0201
DPB	v4e	S	TOW	gated	DPB1_0301	143	0	17	3	0.15	1	0.575	0.895706	0.754021	0.104294	0.26087	188	163	0.1	0.9		v4e	S	TOW_v4e_S_gated	DPB1_0301
DPB	v4e	S	TOW	gated	DPB1_0401	57	0	14	9	0.391304	1	0.695652	0.825	0.685736	0.175	0.5625	188	80	0.1	0.9		v4e	S	TOW_v4e_S_gated	DPB1_0401
DPB	v4e	S	TOW	gated	DPB1_0402	149	0	21	2	0.0869565	1	0.543478	0.877907	0.815582	0.122093	0.16	188	172	0.1	0.9		v4e	S	TOW_v4e_S_gated	DPB1_0402
DPB	v4e	S	TOW	gated	DPB1_1101	170	0	13	2	0.133333	1	0.566667	0.92973	0.808431	0.0702703	0.235294	188	185	0.1	0.9		v4e	S	TOW_v4e_S_gated	DPB1_1101
DQA	v4e	S	TOW	gated	DQA1_0101	160	1	8	8	0.5	0.993789	0.746894	0.949153	0.953416	0.0508475	0.64	188	177	0.1	0.9		v4e	S	TOW_v4e_S_gated	DQA1_0101
DQAB	v4e	S	TOW	gated	DQA1_0101__DQB1_0501	165	0	13	2	0.133333	1	0.566667	0.927778	0.959596	0.0722222	0.235294	188	180	0.1	0.9		v4e	S	TOW_v4e_S_gated	DQA1_0101__DQB1_0501
DQA	v4e	S	TOW	gated	DQA1_0102	112	0	19	39	0.672414	1	0.836207	0.888235	0.937038	0.111765	0.804124	188	170	0.1	0.9		v4e	S	TOW_v4e_S_gated	DQA1_0102
DQAB	v4e	S	TOW	gated	DQA1_0102__DQB1_0602	134	0	14	37	0.72549	1	0.862745	0.924324	0.952005	0.0756757	0.840909	188	185	0.1	0.9		v4e	S	TOW_v4e_S_gated	DQA1_0102__DQB1_0602
DQAB	v4e	S	TOW	gated	DQA1_0102__DQB1_0604	172	0	12	2	0.142857	1	0.571429	0.935484	0.990864	0.0645161	0.25	188	186	0.1	0.9		v4e	S	TOW_v4e_S_gated	DQA1_0102__DQB1_0604
DQA	v4e	S	TOW	gated	DQA1_0103	149	0	10	17	0.62963	1	0.814815	0.943182	0.873726	0.0568182	0.772727	188	176	0.1	0.9		v4e	S	TOW_v4e_S_gated	DQA1_0103
DQAB	v4e	S	TOW	gated	DQA1_0103__DQB1_0603	154	0	10	17	0.62963	1	0.814815	0.944751	0.946489	0.0552486	0.772727	188	181	0.1	0.9		v4e	S	TOW_v4e_S_gated	DQA1_0103__DQB1_0603
DQA	v4e	S	TOW	gated	DQA1_0201	161	2	5	18	0.782609	0.98773	0.885169	0.962366	0.927981	0.0376344	0.837209	188	186	0.1	0.9		v4e	S	TOW_v4e_S_gated	DQA1_0201
DQAB	v4e	S	TOW	gated	DQA1_0201__DQB1_0202	169	0	2	11	0.846154	1	0.923077	0.989011	0.999545	0.010989	0.916667	188	182	0.1	0.9		v4e	S	TOW_v4e_S_gated	DQA1_0201__DQB1_0202
DQA	v4e	S	TOW	gated	DQA1_0301	116	0	3	1	0.25	1	0.625	0.975	0.782328	0.025	0.4	188	120	0.1	0.9		v4e	S	TOW_v4e_S_gated	DQA1_0301
DQAB	v4e	S	TOW	gated	DQA1_0301__DQB1_0302	151	0	4	6	0.6	1	0.8	0.975155	0.947682	0.0248447	0.75	188	161	0.1	0.9		v4e	S	TOW_v4e_S_gated	DQA1_0301__DQB1_0302
DQA	v4e	S	TOW	gated	DQA1_0501	103	0	4	24	0.857143	1	0.928571	0.969466	0.928918	0.0305344	0.923077	188	131	0.1	0.9		v4e	S	TOW_v4e_S_gated	DQA1_0501
DQAB	v4e	S	TOW	gated	DQA1_0501__DQB1_0201	141	1	12	28	0.7	0.992958	0.846479	0.928571	0.912852	0.0714286	0.811594	188	182	0.1	0.9		v4e	S	TOW_v4e_S_gated	DQA1_0501__DQB1_0201
DQB	v4e	S	TOW	gated	DQB1_0201	140	0	10	18	0.642857	1	0.821429	0.940476	0.967602	0.0595238	0.782609	188	168	0.1	0.9		v4e	S	TOW_v4e_S_gated	DQB1_0201
DQB	v4e	S	TOW	gated	DQB1_0202	160	0	7	1	0.125	1	0.5625	0.958333	0.782422	0.0416667	0.222222	188	168	0.1	0.9		v4e	S	TOW_v4e_S_gated	DQB1_0202
DQB	v4e	S	TOW	gated	DQB1_0301	136	4	16	4	0.2	0.971429	0.585714	0.875	0.733929	0.125	0.285714	188	160	0.1	0.9		v4e	S	TOW_v4e_S_gated	DQB1_0301
DQB	v4e	S	TOW	gated	DQB1_0302	137	0	6	11	0.647059	1	0.823529	0.961039	0.844568	0.038961	0.785714	188	154	0.1	0.9		v4e	S	TOW_v4e_S_gated	DQB1_0302
DQB	v4e	S	TOW	gated	DQB1_0501	141	0	28	11	0.282051	1	0.641026	0.844444	0.893071	0.155556	0.44	188	180	0.1	0.9		v4e	S	TOW_v4e_S_gated	DQB1_0501
DQB	v4e	S	TOW	gated	DQB1_0602	133	0	15	28	0.651163	1	0.825581	0.914773	0.863438	0.0852273	0.788732	188	176	0.1	0.9		v4e	S	TOW_v4e_S_gated	DQB1_0602
DQB	v4e	S	TOW	gated	DQB1_0603	154	0	11	14	0.56	1	0.78	0.938547	0.943117	0.0614525	0.717949	188	179	0.1	0.9		v4e	S	TOW_v4e_S_gated	DQB1_0603
DQB	v4e	S	TOW	gated	DQB1_0604	172	0	14	2	0.125	1	0.5625	0.925532	0.992369	0.0744681	0.222222	188	188	0.1	0.9		v4e	S	TOW_v4e_S_gated	DQB1_0604
DR	v4e	S	TOW	gated	DRB1_0101	167	0	10	5	0.333333	1	0.666667	0.945055	0.733733	0.0549451	0.5	188	182	0.1	0.9		v4e	S	TOW_v4e_S_gated	DRB1_0101
DR	v4e	S	TOW	gated	DRB1_0301	142	0	6	31	0.837838	1	0.918919	0.96648	0.991245	0.0335196	0.911765	188	179	0.1	0.9		v4e	S	TOW_v4e_S_gated	DRB1_0301
DR	v4e	S	TOW	gated	DRB1_0404	169	0	4	1	0.2	1	0.6	0.977011	0.934911	0.0229885	0.333333	188	174	0.1	0.9		v4e	S	TOW_v4e_S_gated	DRB1_0404
DR	v4e	S	TOW	gated	DRB1_0701	164	0	8	16	0.666667	1	0.833333	0.957447	0.997967	0.0425532	0.8	188	188	0.1	0.9		v4e	S	TOW_v4e_S_gated	DRB1_0701
DR	v4e	S	TOW	gated	DRB1_1101	185	0	1	2	0.666667	1	0.833333	0.994681	1	0.00531915	0.8	188	188	0.1	0.9		v4e	S	TOW_v4e_S_gated	DRB1_1101
DR	v4e	S	TOW	gated	DRB1_1301	147	0	19	15	0.441176	1	0.720588	0.895028	0.830132	0.104972	0.612245	188	181	0.1	0.9		v4e	S	TOW_v4e_S_gated	DRB1_1301
DR	v4e	S	TOW	gated	DRB1_1302	168	0	12	3	0.2	1	0.6	0.934426	0.963889	0.0655738	0.333333	188	183	0.1	0.9		v4e	S	TOW_v4e_S_gated	DRB1_1302
DR	v4e	S	TOW	gated	DRB1_1501	139	4	8	36	0.818182	0.972028	0.895105	0.935829	0.94644	0.0641711	0.857143	188	187	0.1	0.9		v4e	S	TOW_v4e_S_gated	DRB1_1501
A	v4e	HS2	TOW		A_0101	139	4	2	43	0.955556	0.972028	0.963792	0.968085	0.987879	0.0319149	0.934783	188	188	0.5	0.5		v4e	HS2	TOW_v4e_HS2	A_0101
A	v4e	HS2	TOW		A_0201	115	3	3	67	0.957143	0.974576	0.96586	0.968085	0.983898	0.0319149	0.957143	188	188	0.5	0.5		v4e	HS2	TOW_v4e_HS2	A_0201
A	v4e	HS2	TOW		A_0301	135	1	3	49	0.942308	0.992647	0.967477	0.978723	0.989112	0.0212766	0.960784	188	188	0.5	0.5		v4e	HS2	TOW_v4e_HS2	A_0301
A	v4e	HS2	TOW		A_1101	166	2	11	9	0.45	0.988095	0.719048	0.930851	0.838393	0.0691489	0.580645	188	188	0.5	0.5		v4e	HS2	TOW_v4e_HS2	A_1101
A	v4e	HS2	TOW		A_2301	171	9	0	8	1	0.95	0.975	0.952128	0.991667	0.0478723	0.64	188	188	0.5	0.5		v4e	HS2	TOW_v4e_HS2	A_2301
A	v4e	HS2	TOW		A_2402	161	6	4	17	0.809524	0.964072	0.886798	0.946809	0.98118	0.0531915	0.772727	188	188	0.5	0.5		v4e	HS2	TOW_v4e_HS2	A_2402
A	v4e	HS2	TOW		A_2601	180	0	0	8	1	1	1	1	1	0	1	188	188	0.5	0.5		v4e	HS2	TOW_v4e_HS2	A_2601
A	v4e	HS2	TOW		A_2902	173	1	3	11	0.785714	0.994253	0.889984	0.978723	0.979064	0.0212766	0.846154	188	188	0.5	0.5		v4e	HS2	TOW_v4e_HS2	A_2902
A	v4e	HS2	TOW		A_3002	176	0	9	3	0.25	1	0.625	0.952128	0.905777	0.0478723	0.4	188	188	0.5	0.5		v4e	HS2	TOW_v4e_HS2	A_3002
A	v4e	HS2	TOW		A_3101	175	0	0	13	1	1	1	1	1	0	1	188	188	0.5	0.5		v4e	HS2	TOW_v4e_HS2	A_3101
A	v4e	HS2	TOW		A_3201	168	0	9	11	0.55	1	0.775	0.952128	0.883333	0.0478723	0.709677	188	188	0.5	0.5		v4e	HS2	TOW_v4e_HS2	A_3201
A	v4e	HS2	TOW		A_6801	165	0	1	22	0.956522	1	0.978261	0.994681	0.991304	0.00531915	0.977778	188	188	0.5	0.5		v4e	HS2	TOW_v4e_HS2	A_6801
B	v4e	HS2	TOW		B_0702	155	2	0	31	1	0.987261	0.993631	0.989362	0.998973	0.0106383	0.96875	188	188	0.5	0.5		v4e	HS2	TOW_v4e_HS2	B_0702
B	v4e	HS2	TOW		B_0801	156	1	2	29	0.935484	0.993631	0.964557	0.984043	0.997123	0.0159574	0.95082	188	188	0.5	0.5		v4e	HS2	TOW_v4e_HS2	B_0801
B	v4e	HS2	TOW		B_1402	164	2	2	20	0.909091	0.987952	0.948521	0.978723	0.961665	0.0212766	0.909091	188	188	0.5	0.5		v4e	HS2	TOW_v4e_HS2	B_1402
B	v4e	HS2	TOW		B_1501	179	0	0	9	1	1	1	1	1	0	1	188	188	0.5	0.5		v4e	HS2	TOW_v4e_HS2	B_1501
B	v4e	HS2	TOW		B_1801	174	3	1	10	0.909091	0.983051	0.946071	0.978723	0.921931	0.0212766	0.833333	188	188	0.5	0.5		v4e	HS2	TOW_v4e_HS2	B_1801
B	v4e	HS2	TOW		B_2705	165	0	10	13	0.565217	1	0.782609	0.946809	0.998155	0.0531915	0.722222	188	188	0.5	0.5		v4e	HS2	TOW_v4e_HS2	B_2705
B	v4e	HS2	TOW		B_3501	178	0	2	8	0.8	1	0.9	0.989362	1	0.0106383	0.888889	188	188	0.5	0.5		v4e	HS2	TOW_v4e_HS2	B_3501
B	v4e	HS2	TOW		B_4001	149	3	6	30	0.833333	0.980263	0.906798	0.952128	0.977522	0.0478723	0.869565	188	188	0.5	0.5		v4e	HS2	TOW_v4e_HS2	B_4001
B	v4e	HS2	TOW		B_4402	147	0	19	22	0.536585	1	0.768293	0.898936	0.937282	0.101064	0.698413	188	188	0.5	0.5		v4e	HS2	TOW_v4e_HS2	B_4402
B	v4e	HS2	TOW		B_4403	155	4	3	26	0.896552	0.974843	0.935697	0.962766	0.975493	0.037234	0.881356	188	188	0.5	0.5		v4e	HS2	TOW_v4e_HS2	B_4403
B	v4e	HS2	TOW		B_5101	184	0	1	3	0.75	1	0.875	0.994681	1	0.00531915	0.857143	188	188	0.5	0.5		v4e	HS2	TOW_v4e_HS2	B_5101
B	v4e	HS2	TOW		B_5701	185	0	0	3	1	1	1	1	1	0	1	188	188	0.5	0.5		v4e	HS2	TOW_v4e_HS2	B_5701
C	v4e	HS2	TOW		C_0102	171	2	11	4	0.266667	0.988439	0.627553	0.930851	0.903661	0.0691489	0.380952	188	188	0.5	0.5		v4e	HS2	TOW_v4e_HS2	C_0102
C	v4e	HS2	TOW		C_0202	168	4	14	2	0.125	0.976744	0.550872	0.904255	0.792151	0.0957447	0.181818	188	188	0.5	0.5		v4e	HS2	TOW_v4e_HS2	C_0202
C	v4e	HS2	TOW		C_0303	175	0	5	8	0.615385	1	0.807692	0.973404	0.964396	0.0265957	0.761905	188	188	0.5	0.5		v4e	HS2	TOW_v4e_HS2	C_0303
C	v4e	HS2	TOW		C_0304	144	8	8	28	0.777778	0.947368	0.862573	0.914894	0.971308	0.0851064	0.777778	188	188	0.5	0.5		v4e	HS2	TOW_v4e_HS2	C_0304
C	v4e	HS2	TOW		C_0401	134	3	13	38	0.745098	0.978102	0.8616	0.914894	0.910405	0.0851064	0.826087	188	188	0.5	0.5		v4e	HS2	TOW_v4e_HS2	C_0401
C	v4e	HS2	TOW		C_0501	148	4	23	13	0.361111	0.973684	0.667398	0.856383	0.906615	0.143617	0.490566	188	188	0.5	0.5		v4e	HS2	TOW_v4e_HS2	C_0501
C	v4e	HS2	TOW		C_0602	172	0	2	14	0.875	1	0.9375	0.989362	0.99782	0.0106383	0.933333	188	188	0.5	0.5		v4e	HS2	TOW_v4e_HS2	C_0602
C	v4e	HS2	TOW		C_0701	146	2	7	33	0.825	0.986486	0.905743	0.952128	0.9625	0.0478723	0.88	188	188	0.5	0.5		v4e	HS2	TOW_v4e_HS2	C_0701
C	v4e	HS2	TOW		C_0702	149	5	0	34	1	0.967532	0.983766	0.973404	0.999236	0.0265957	0.931507	188	188	0.5	0.5		v4e	HS2	TOW_v4e_HS2	C_0702
C	v4e	HS2	TOW		C_0802	157	2	9	20	0.689655	0.987421	0.838538	0.941489	0.913034	0.0585106	0.784314	188	188	0.5	0.5		v4e	HS2	TOW_v4e_HS2	C_0802
C	v4e	HS2	TOW		C_1203	177	1	1	9	0.9	0.994382	0.947191	0.989362	0.999438	0.0106383	0.9	188	188	0.5	0.5		v4e	HS2	TOW_v4e_HS2	C_1203
C	v4e	HS2	TOW		C_1601	164	0	10	14	0.583333	1	0.791667	0.946809	0.987551	0.0531915	0.736842	188	188	0.5	0.5		v4e	HS2	TOW_v4e_HS2	C_1601
DPA	v4e	HS2	TOW		DPA1_0103	0	36	0	152	1	0	0.5	0.808511	0.483553	0.191489	0.894118	188	188	0.5	0.5		v4e	HS2	TOW_v4e_HS2	DPA1_0103
DPAB	v4e	HS2	TOW		DPA1_0103__DPB1_0101	178	2	1	7	0.875	0.988889	0.931944	0.984043	0.963889	0.0159574	0.823529	188	188	0.5	0.5		v4e	HS2	TOW_v4e_HS2	DPA1_0103__DPB1_0101
DPAB	v4e	HS2	TOW		DPA1_0103__DPB1_0201	154	2	19	13	0.40625	0.987179	0.696715	0.888298	0.866787	0.111702	0.553191	188	188	0.5	0.5		v4e	HS2	TOW_v4e_HS2	DPA1_0103__DPB1_0201
DPAB	v4e	HS2	TOW		DPA1_0103__DPB1_0301	144	0	20	24	0.545455	1	0.772727	0.893617	0.92661	0.106383	0.705882	188	188	0.5	0.5		v4e	HS2	TOW_v4e_HS2	DPA1_0103__DPB1_0301
DPAB	v4e	HS2	TOW		DPA1_0103__DPB1_0401	80	15	32	61	0.655914	0.842105	0.74901	0.75	0.821053	0.25	0.721893	188	188	0.5	0.5		v4e	HS2	TOW_v4e_HS2	DPA1_0103__DPB1_0401
DPAB	v4e	HS2	TOW		DPA1_0103__DPB1_0402	150	4	24	10	0.294118	0.974026	0.634072	0.851064	0.808824	0.148936	0.416667	188	188	0.5	0.5		v4e	HS2	TOW_v4e_HS2	DPA1_0103__DPB1_0402
DPA	v4e	HS2	TOW		DPA1_0201	134	5	39	10	0.204082	0.964029	0.584055	0.765957	0.675525	0.234043	0.3125	188	188	0.5	0.5		v4e	HS2	TOW_v4e_HS2	DPA1_0201
DPAB	v4e	HS2	TOW		DPA1_0201__DPB1_0101	168	4	6	10	0.625	0.976744	0.800872	0.946809	0.937137	0.0531915	0.666667	188	188	0.5	0.5		v4e	HS2	TOW_v4e_HS2	DPA1_0201__DPB1_0101
DPAB	v4e	HS2	TOW		DPA1_0201__DPB1_0401	174	2	12	0	0	0.988636	0.494318	0.925532	0.336174	0.0744681	0	188	188	0.5	0.5		v4e	HS2	TOW_v4e_HS2	DPA1_0201__DPB1_0401
DPAB	v4e	HS2	TOW		DPA1_0201__DPB1_1101	169	2	7	10	0.588235	0.988304	0.78827	0.952128	0.862057	0.0478723	0.689655	188	188	0.5	0.5		v4e	HS2	TOW_v4e_HS2	DPA1_0201__DPB1_1101
DPA	v4e	HS2	TOW		DPA1_0202	168	0	13	7	0.35	1	0.675	0.930851	0.763393	0.0691489	0.518519	188	188	0.5	0.5		v4e	HS2	TOW_v4e_HS2	DPA1_0202
DPAB	v4e	HS2	TOW		DPA1_0202__DPB1_0101	173	0	7	8	0.533333	1	0.766667	0.962766	0.929865	0.037234	0.695652	188	188	0.5	0.5		v4e	HS2	TOW_v4e_HS2	DPA1_0202__DPB1_0101
DPA	v4e	HS2	TOW		DPA1_0301	174	0	6	8	0.571429	1	0.785714	0.968085	0.899015	0.0319149	0.727273	188	188	0.5	0.5		v4e	HS2	TOW_v4e_HS2	DPA1_0301
DPB	v4e	HS2	TOW		DPB1_0101	153	4	10	21	0.677419	0.974522	0.825971	0.925532	0.942059	0.0744681	0.75	188	188	0.5	0.5		v4e	HS2	TOW_v4e_HS2	DPB1_0101
DPB	v4e	HS2	TOW		DPB1_0201	154	2	18	14	0.4375	0.987179	0.71234	0.893617	0.836538	0.106383	0.583333	188	188	0.5	0.5		v4e	HS2	TOW_v4e_HS2	DPB1_0201
DPB	v4e	HS2	TOW		DPB1_0301	144	0	19	25	0.568182	1	0.784091	0.898936	0.927241	0.101064	0.724638	188	188	0.5	0.5		v4e	HS2	TOW_v4e_HS2	DPB1_0301
DPB	v4e	HS2	TOW		DPB1_0401	81	14	34	59	0.634409	0.852632	0.74352	0.744681	0.817317	0.255319	0.710843	188	188	0.5	0.5		v4e	HS2	TOW_v4e_HS2	DPB1_0401
DPB	v4e	HS2	TOW		DPB1_0402	150	4	23	11	0.323529	0.974026	0.648778	0.856383	0.801375	0.143617	0.44898	188	188	0.5	0.5		v4e	HS2	TOW_v4e_HS2	DPB1_0402
DPB	v4e	HS2	TOW		DPB1_1101	170	1	12	5	0.294118	0.994152	0.644135	0.930851	0.838665	0.0691489	0.434783	188	188	0.5	0.5		v4e	HS2	TOW_v4e_HS2	DPB1_1101
DQA	v4e	HS2	TOW		DQA1_0101	160	7	8	13	0.619048	0.958084	0.788566	0.920213	0.918734	0.0797872	0.634146	188	188	0.5	0.5		v4e	HS2	TOW_v4e_HS2	DQA1_0101
DQAB	v4e	HS2	TOW		DQA1_0101__DQB1_0501	160	7	9	12	0.571429	0.958084	0.764756	0.914894	0.940405	0.0851064	0.6	188	188	0.5	0.5		v4e	HS2	TOW_v4e_HS2	DQA1_0101__DQB1_0501
DQA	v4e	HS2	TOW		DQA1_0102	113	5	17	53	0.757143	0.957627	0.857385	0.882979	0.935835	0.117021	0.828125	188	188	0.5	0.5		v4e	HS2	TOW_v4e_HS2	DQA1_0102
DQAB	v4e	HS2	TOW		DQA1_0102__DQB1_0602	134	0	14	40	0.740741	1	0.87037	0.925532	0.955915	0.0744681	0.851064	188	188	0.5	0.5		v4e	HS2	TOW_v4e_HS2	DQA1_0102__DQB1_0602
DQAB	v4e	HS2	TOW		DQA1_0102__DQB1_0604	171	1	2	14	0.875	0.994186	0.934593	0.984043	0.998547	0.0159574	0.903226	188	188	0.5	0.5		v4e	HS2	TOW_v4e_HS2	DQA1_0102__DQB1_0604
DQA	v4e	HS2	TOW		DQA1_0103	151	3	12	22	0.647059	0.980519	0.813789	0.920213	0.890183	0.0797872	0.745763	188	188	0.5	0.5		v4e	HS2	TOW_v4e_HS2	DQA1_0103
DQAB	v4e	HS2	TOW		DQA1_0103__DQB1_0603	152	2	7	27	0.794118	0.987013	0.890565	0.952128	0.95932	0.0478723	0.857143	188	188	0.5	0.5		v4e	HS2	TOW_v4e_HS2	DQA1_0103__DQB1_0603
DQA	v4e	HS2	TOW		DQA1_0201	160	4	5	19	0.791667	0.97561	0.883638	0.952128	0.929624	0.0478723	0.808511	188	188	0.5	0.5		v4e	HS2	TOW_v4e_HS2	DQA1_0201
DQAB	v4e	HS2	TOW		DQA1_0201__DQB1_0202	167	2	0	19	1	0.988166	0.994083	0.989362	1	0.0106383	0.95	188	188	0.5	0.5		v4e	HS2	TOW_v4e_HS2	DQA1_0201__DQB1_0202
DQA	v4e	HS2	TOW		DQA1_0301	142	17	9	20	0.689655	0.893082	0.791368	0.861702	0.87725	0.138298	0.606061	188	188	0.5	0.5		v4e	HS2	TOW_v4e_HS2	DQA1_0301
DQAB	v4e	HS2	TOW		DQA1_0301__DQB1_0201	167	0	11	10	0.47619	1	0.738095	0.941489	0.986313	0.0585106	0.645161	188	188	0.5	0.5		v4e	HS2	TOW_v4e_HS2	DQA1_0301__DQB1_0201
DQAB	v4e	HS2	TOW		DQA1_0301__DQB1_0302	150	9	5	24	0.827586	0.943396	0.885491	0.925532	0.963565	0.0744681	0.774194	188	188	0.5	0.5		v4e	HS2	TOW_v4e_HS2	DQA1_0301__DQB1_0302
DQA	v4e	HS2	TOW		DQA1_0303	157	1	29	1	0.0333333	0.993671	0.513502	0.840426	0.606751	0.159574	0.0625	188	188	0.5	0.5		v4e	HS2	TOW_v4e_HS2	DQA1_0303
DQA	v4e	HS2	TOW		DQA1_0401	154	0	26	8	0.235294	1	0.617647	0.861702	0.823911	0.138298	0.380952	188	188	0.5	0.5		v4e	HS2	TOW_v4e_HS2	DQA1_0401
DQAB	v4e	HS2	TOW		DQA1_0401__DQB1_0402	162	0	17	9	0.346154	1	0.673077	0.909574	0.912393	0.0904255	0.514286	188	188	0.5	0.5		v4e	HS2	TOW_v4e_HS2	DQA1_0401__DQB1_0402
DQA	v4e	HS2	TOW		DQA1_0501	131	12	13	32	0.711111	0.916084	0.813598	0.867021	0.904895	0.132979	0.719101	188	188	0.5	0.5		v4e	HS2	TOW_v4e_HS2	DQA1_0501
DQAB	v4e	HS2	TOW		DQA1_0501__DQB1_0201	133	10	10	35	0.777778	0.93007	0.853924	0.893617	0.918415	0.106383	0.777778	188	188	0.5	0.5		v4e	HS2	TOW_v4e_HS2	DQA1_0501__DQB1_0201
DQAB	v4e	HS2	TOW		DQA1_0501__DQB1_0302	166	1	19	2	0.0952381	0.994012	0.544625	0.893617	0.824636	0.106383	0.166667	188	188	0.5	0.5		v4e	HS2	TOW_v4e_HS2	DQA1_0501__DQB1_0302
DQA	v4e	HS2	TOW		DQA1_0505	156	0	28	4	0.125	1	0.5625	0.851064	0.86899	0.148936	0.222222	188	188	0.5	0.5		v4e	HS2	TOW_v4e_HS2	DQA1_0505
DQAB	v4e	HS2	TOW		DQA1_0505__DQB1_0301	172	1	13	2	0.133333	0.99422	0.563776	0.925532	0.775723	0.0744681	0.222222	188	188	0.5	0.5		v4e	HS2	TOW_v4e_HS2	DQA1_0505__DQB1_0301
DQB	v4e	HS2	TOW		DQB1_0201	136	7	6	39	0.866667	0.951049	0.908858	0.930851	0.972028	0.0691489	0.857143	188	188	0.5	0.5		v4e	HS2	TOW_v4e_HS2	DQB1_0201
DQB	v4e	HS2	TOW		DQB1_0202	160	4	6	18	0.75	0.97561	0.862805	0.946809	0.886433	0.0531915	0.782609	188	188	0.5	0.5		v4e	HS2	TOW_v4e_HS2	DQB1_0202
DQB	v4e	HS2	TOW		DQB1_0301	144	13	20	11	0.354839	0.917197	0.636018	0.824468	0.781796	0.175532	0.4	188	188	0.5	0.5		v4e	HS2	TOW_v4e_HS2	DQB1_0301
DQB	v4e	HS2	TOW		DQB1_0302	144	6	12	26	0.684211	0.96	0.822105	0.904255	0.884035	0.0957447	0.742857	188	188	0.5	0.5		v4e	HS2	TOW_v4e_HS2	DQB1_0302
DQB	v4e	HS2	TOW		DQB1_0303	181	2	5	0	0	0.989071	0.494536	0.962766	0.372678	0.037234	0	188	188	0.5	0.5		v4e	HS2	TOW_v4e_HS2	DQB1_0303
DQB	v4e	HS2	TOW		DQB1_0402	162	0	9	17	0.653846	1	0.826923	0.952128	0.989079	0.0478723	0.790698	188	188	0.5	0.5		v4e	HS2	TOW_v4e_HS2	DQB1_0402
DQB	v4e	HS2	TOW		DQB1_0501	141	1	22	24	0.521739	0.992958	0.757348	0.87766	0.883956	0.12234	0.676056	188	188	0.5	0.5		v4e	HS2	TOW_v4e_HS2	DQB1_0501
DQB	v4e	HS2	TOW		DQB1_0602	133	1	15	39	0.722222	0.992537	0.85738	0.914894	0.894693	0.0851064	0.829787	188	188	0.5	0.5		v4e	HS2	TOW_v4e_HS2	DQB1_0602
DQB	v4e	HS2	TOW		DQB1_0603	153	1	6	28	0.823529	0.993506	0.908518	0.962766	0.956264	0.037234	0.888889	188	188	0.5	0.5		v4e	HS2	TOW_v4e_HS2	DQB1_0603
DQB	v4e	HS2	TOW		DQB1_0604	172	0	3	13	0.8125	1	0.90625	0.984043	0.998547	0.0159574	0.896552	188	188	0.5	0.5		v4e	HS2	TOW_v4e_HS2	DQB1_0604
DR	v4e	HS2	TOW		DRB1_0101	172	0	12	4	0.25	1	0.625	0.93617	0.74891	0.0638298	0.4	188	188	0.5	0.5		v4e	HS2	TOW_v4e_HS2	DRB1_0101
DR	v4e	HS2	TOW		DRB1_0301	139	4	4	41	0.911111	0.972028	0.94157	0.957447	0.992852	0.0425532	0.911111	188	188	0.5	0.5		v4e	HS2	TOW_v4e_HS2	DRB1_0301
DR	v4e	HS2	TOW		DRB1_0401	171	1	8	8	0.5	0.994186	0.747093	0.952128	0.884448	0.0478723	0.64	188	188	0.5	0.5		v4e	HS2	TOW_v4e_HS2	DRB1_0401
DR	v4e	HS2	TOW		DRB1_0404	169	0	3	16	0.842105	1	0.921053	0.984043	0.991903	0.0159574	0.914286	188	188	0.5	0.5		v4e	HS2	TOW_v4e_HS2	DRB1_0404
DR	v4e	HS2	TOW		DRB1_0701	163	1	1	23	0.958333	0.993902	0.976118	0.989362	0.998984	0.0106383	0.958333	188	188	0.5	0.5		v4e	HS2	TOW_v4e_HS2	DRB1_0701
DR	v4e	HS2	TOW		DRB1_0801	171	1	9	7	0.4375	0.994186	0.715843	0.946809	0.948038	0.0531915	0.583333	188	188	0.5	0.5		v4e	HS2	TOW_v4e_HS2	DRB1_0801
DR	v4e	HS2	TOW		DRB1_1101	185	0	0	3	1	1	1	1	1	0	1	188	188	0.5	0.5		v4e	HS2	TOW_v4e_HS2	DRB1_1101
DR	v4e	HS2	TOW		DRB1_1301	146	1	14	27	0.658537	0.993197	0.825867	0.920213	0.867762	0.0797872	0.782609	188	188	0.5	0.5		v4e	HS2	TOW_v4e_HS2	DRB1_1301
DR	v4e	HS2	TOW		DRB1_1302	166	2	6	14	0.7	0.988095	0.844048	0.957447	0.990476	0.0425532	0.777778	188	188	0.5	0.5		v4e	HS2	TOW_v4e_HS2	DRB1_1302
DR	v4e	HS2	TOW		DRB1_1501	143	0	12	33	0.733333	1	0.866667	0.93617	0.944833	0.0638298	0.846154	188	188	0.5	0.5		v4e	HS2	TOW_v4e_HS2	DRB1_1501
A	v4e	HS2	TOW	gated	A_0101	120	1	1	41	0.97619	0.991736	0.983963	0.98773	0.992916	0.0122699	0.97619	188	163	0.1	0.9		v4e	HS2	TOW_v4e_HS2_gated	A_0101
A	v4e	HS2	TOW	gated	A_0201	97	1	2	62	0.96875	0.989796	0.979273	0.981481	0.988361	0.0185185	0.976378	188	162	0.1	0.9		v4e	HS2	TOW_v4e_HS2_gated	A_0201
A	v4e	HS2	TOW	gated	A_0301	118	0	1	42	0.976744	1	0.988372	0.993789	0.99054	0.00621118	0.988235	188	161	0.1	0.9		v4e	HS2	TOW_v4e_HS2_gated	A_0301
A	v4e	HS2	TOW	gated	A_1101	158	0	7	9	0.5625	1	0.78125	0.95977	0.821203	0.0402299	0.72	188	174	0.1	0.9		v4e	HS2	TOW_v4e_HS2_gated	A_1101
A	v4e	HS2	TOW	gated	A_2301	165	9	0	8	1	0.948276	0.974138	0.950549	0.991379	0.0494505	0.64	188	182	0.1	0.9		v4e	HS2	TOW_v4e_HS2_gated	A_2301
A	v4e	HS2	TOW	gated	A_2402	115	1	0	12	1	0.991379	0.99569	0.992188	1	0.0078125	0.96	188	128	0.1	0.9		v4e	HS2	TOW_v4e_HS2_gated	A_2402
A	v4e	HS2	TOW	gated	A_2601	175	0	0	8	1	1	1	1	1	0	1	188	183	0.1	0.9		v4e	HS2	TOW_v4e_HS2_gated	A_2601
A	v4e	HS2	TOW	gated	A_2902	169	0	2	9	0.818182	1	0.909091	0.988889	0.979021	0.0111111	0.9	188	180	0.1	0.9		v4e	HS2	TOW_v4e_HS2_gated	A_2902
A	v4e	HS2	TOW	gated	A_3002	172	0	5	2	0.285714	1	0.642857	0.972067	0.858804	0.027933	0.444444	188	179	0.1	0.9		v4e	HS2	TOW_v4e_HS2_gated	A_3002
A	v4e	HS2	TOW	gated	A_3101	171	0	0	13	1	1	1	1	1	0	1	188	184	0.1	0.9		v4e	HS2	TOW_v4e_HS2_gated	A_3101
A	v4e	HS2	TOW	gated	A_3201	156	0	8	3	0.272727	1	0.636364	0.952096	0.831002	0.0479042	0.428571	188	167	0.1	0.9		v4e	HS2	TOW_v4e_HS2_gated	A_3201
A	v4e	HS2	TOW	gated	A_6801	161	0	1	21	0.954545	1	0.977273	0.994536	0.991813	0.00546448	0.976744	188	183	0.1	0.9		v4e	HS2	TOW_v4e_HS2_gated	A_6801
B	v4e	HS2	TOW	gated	B_0702	149	1	0	28	1	0.993333	0.996667	0.994382	1	0.00561798	0.982456	188	178	0.1	0.9		v4e	HS2	TOW_v4e_HS2_gated	B_0702
B	v4e	HS2	TOW	gated	B_0801	146	0	0	22	1	1	1	1	1	0	1	188	168	0.1	0.9		v4e	HS2	TOW_v4e_HS2_gated	B_0801
B	v4e	HS2	TOW	gated	B_1402	163	1	2	20	0.909091	0.993902	0.951497	0.983871	0.962306	0.016129	0.930233	188	186	0.1	0.9		v4e	HS2	TOW_v4e_HS2_gated	B_1402
B	v4e	HS2	TOW	gated	B_1501	176	0	0	7	1	1	1	1	1	0	1	188	183	0.1	0.9		v4e	HS2	TOW_v4e_HS2_gated	B_1501
B	v4e	HS2	TOW	gated	B_1801	170	2	1	10	0.909091	0.988372	0.948732	0.983607	0.922304	0.0163934	0.869565	188	183	0.1	0.9		v4e	HS2	TOW_v4e_HS2_gated	B_1801
B	v4e	HS2	TOW	gated	B_2705	164	0	3	9	0.75	1	0.875	0.982955	0.998984	0.0170455	0.857143	188	176	0.1	0.9		v4e	HS2	TOW_v4e_HS2_gated	B_2705
B	v4e	HS2	TOW	gated	B_3501	176	0	0	2	1	1	1	1	1	0	1	188	178	0.1	0.9		v4e	HS2	TOW_v4e_HS2_gated	B_3501
B	v4e	HS2	TOW	gated	B_4001	147	1	3	24	0.888889	0.993243	0.941066	0.977143	0.977477	0.0228571	0.923077	188	175	0.1	0.9		v4e	HS2	TOW_v4e_HS2_gated	B_4001
B	v4e	HS2	TOW	gated	B_4402	143	0	9	16	0.64	1	0.82	0.946429	0.908811	0.0535714	0.780488	188	168	0.1	0.9		v4e	HS2	TOW_v4e_HS2_gated	B_4402
B	v4e	HS2	TOW	gated	B_4403	150	1	1	23	0.958333	0.993377	0.975855	0.988571	0.97489	0.0114286	0.958333	188	175	0.1	0.9		v4e	HS2	TOW_v4e_HS2_gated	B_4403
B	v4e	HS2	TOW	gated	B_5101	175	0	0	2	1	1	1	1	1	0	1	188	177	0.1	0.9		v4e	HS2	TOW_v4e_HS2_gated	B_5101
B	v4e	HS2	TOW	gated	B_5701	181	0	0	1	1	1	1	1	1	0	1	188	182	0.1	0.9		v4e	HS2	TOW_v4e_HS2_gated	B_5701
C	v4e	HS2	TOW	gated	C_0102	165	0	6	4	0.4	1	0.7	0.965714	0.891515	0.0342857	0.571429	188	175	0.1	0.9		v4e	HS2	TOW_v4e_HS2_gated	C_0102
C	v4e	HS2	TOW	gated	C_0304	123	5	0	17	1	0.960938	0.980469	0.965517	0.995864	0.0344828	0.871795	188	145	0.1	0.9		v4e	HS2	TOW_v4e_HS2_gated	C_0304
C	v4e	HS2	TOW	gated	C_0401	93	0	5	31	0.861111	1	0.930556	0.96124	0.9319	0.0387597	0.925373	188	129	0.1	0.9		v4e	HS2	TOW_v4e_HS2_gated	C_0401
C	v4e	HS2	TOW	gated	C_0501	117	0	4	9	0.692308	1	0.846154	0.969231	0.879684	0.0307692	0.818182	188	130	0.1	0.9		v4e	HS2	TOW_v4e_HS2_gated	C_0501
C	v4e	HS2	TOW	gated	C_0602	158	0	0	8	1	1	1	1	1	0	1	188	166	0.1	0.9		v4e	HS2	TOW_v4e_HS2_gated	C_0602
C	v4e	HS2	TOW	gated	C_0701	92	0	1	29	0.966667	1	0.983333	0.991803	0.976449	0.00819672	0.983051	188	122	0.1	0.9		v4e	HS2	TOW_v4e_HS2_gated	C_0701
C	v4e	HS2	TOW	gated	C_0702	104	1	0	32	1	0.990476	0.995238	0.992701	0.999702	0.00729927	0.984615	188	137	0.1	0.9		v4e	HS2	TOW_v4e_HS2_gated	C_0702
C	v4e	HS2	TOW	gated	C_0802	151	0	6	19	0.76	1	0.88	0.965909	0.911788	0.0340909	0.863636	188	176	0.1	0.9		v4e	HS2	TOW_v4e_HS2_gated	C_0802
C	v4e	HS2	TOW	gated	C_1203	164	0	0	4	1	1	1	1	1	0	1	188	168	0.1	0.9		v4e	HS2	TOW_v4e_HS2_gated	C_1203
C	v4e	HS2	TOW	gated	C_1601	156	0	2	13	0.866667	1	0.933333	0.988304	0.991026	0.0116959	0.928571	188	171	0.1	0.9		v4e	HS2	TOW_v4e_HS2_gated	C_1601
DPA	v4e	HS2	TOW	gated	DPA1_0103	0	5	0	32	1	0	0.5	0.864865	0.7875	0.135135	0.927536	188	37	0.1	0.9		v4e	HS2	TOW_v4e_HS2_gated	DPA1_0103
DPAB	v4e	HS2	TOW	gated	DPA1_0103__DPB1_0101	138	0	1	5	0.833333	1	0.916667	0.993056	0.98913	0.00694444	0.909091	188	144	0.1	0.9		v4e	HS2	TOW_v4e_HS2_gated	DPA1_0103__DPB1_0101
DPAB	v4e	HS2	TOW	gated	DPA1_0103__DPB1_0201	83	0	5	6	0.545455	1	0.772727	0.946809	0.969332	0.0531915	0.705882	188	94	0.1	0.9		v4e	HS2	TOW_v4e_HS2_gated	DPA1_0103__DPB1_0201
DPAB	v4e	HS2	TOW	gated	DPA1_0103__DPB1_0301	120	0	6	15	0.714286	1	0.857143	0.957447	0.886111	0.0425532	0.833333	188	141	0.1	0.9		v4e	HS2	TOW_v4e_HS2_gated	DPA1_0103__DPB1_0301
DPAB	v4e	HS2	TOW	gated	DPA1_0103__DPB1_0401	1	0	1	19	0.95	1	0.975	0.952381	1	0.047619	0.974359	188	21	0.1	0.9		v4e	HS2	TOW_v4e_HS2_gated	DPA1_0103__DPB1_0401
DPAB	v4e	HS2	TOW	gated	DPA1_0103__DPB1_0402	99	0	6	2	0.25	1	0.625	0.943925	0.69697	0.0560748	0.4	188	107	0.1	0.9		v4e	HS2	TOW_v4e_HS2_gated	DPA1_0103__DPB1_0402
DPAB	v4e	HS2	TOW	gated	DPA1_0201__DPB1_0101	139	1	2	6	0.75	0.992857	0.871429	0.97973	0.942857	0.0202703	0.8	188	148	0.1	0.9		v4e	HS2	TOW_v4e_HS2_gated	DPA1_0201__DPB1_0101
DPAB	v4e	HS2	TOW	gated	DPA1_0201__DPB1_1101	163	0	5	7	0.583333	1	0.791667	0.971429	0.821575	0.0285714	0.736842	188	175	0.1	0.9		v4e	HS2	TOW_v4e_HS2_gated	DPA1_0201__DPB1_1101
DPA	v4e	HS2	TOW	gated	DPA1_0202	133	0	7	2	0.222222	1	0.611111	0.950704	0.580618	0.0492958	0.363636	188	142	0.1	0.9		v4e	HS2	TOW_v4e_HS2_gated	DPA1_0202
DPAB	v4e	HS2	TOW	gated	DPA1_0202__DPB1_0101	168	0	7	4	0.363636	1	0.681818	0.960894	0.920455	0.0391061	0.533333	188	179	0.1	0.9		v4e	HS2	TOW_v4e_HS2_gated	DPA1_0202__DPB1_0101
DPA	v4e	HS2	TOW	gated	DPA1_0301	166	0	6	7	0.538462	1	0.769231	0.96648	0.908248	0.0335196	0.7	188	179	0.1	0.9		v4e	HS2	TOW_v4e_HS2_gated	DPA1_0301
DPB	v4e	HS2	TOW	gated	DPB1_0101	121	0	3	16	0.842105	1	0.921053	0.978571	0.961288	0.0214286	0.914286	188	140	0.1	0.9		v4e	HS2	TOW_v4e_HS2_gated	DPB1_0101
DPB	v4e	HS2	TOW	gated	DPB1_0201	74	0	4	6	0.6	1	0.8	0.952381	0.940541	0.047619	0.75	188	84	0.1	0.9		v4e	HS2	TOW_v4e_HS2_gated	DPB1_0201
DPB	v4e	HS2	TOW	gated	DPB1_0301	125	0	6	13	0.684211	1	0.842105	0.958333	0.876211	0.0416667	0.8125	188	144	0.1	0.9		v4e	HS2	TOW_v4e_HS2_gated	DPB1_0301
DPB	v4e	HS2	TOW	gated	DPB1_0402	83	0	5	2	0.285714	1	0.642857	0.944444	0.736661	0.0555556	0.444444	188	90	0.1	0.9		v4e	HS2	TOW_v4e_HS2_gated	DPB1_0402
DPB	v4e	HS2	TOW	gated	DPB1_1101	163	0	6	2	0.25	1	0.625	0.964912	0.68635	0.0350877	0.4	188	171	0.1	0.9		v4e	HS2	TOW_v4e_HS2_gated	DPB1_1101
DQA	v4e	HS2	TOW	gated	DQA1_0101	117	3	2	9	0.818182	0.975	0.896591	0.961832	0.968939	0.0381679	0.782609	188	131	0.1	0.9		v4e	HS2	TOW_v4e_HS2_gated	DQA1_0101
DQAB	v4e	HS2	TOW	gated	DQA1_0101__DQB1_0501	142	2	3	8	0.727273	0.986111	0.856692	0.967742	0.962753	0.0322581	0.761905	188	155	0.1	0.9		v4e	HS2	TOW_v4e_HS2_gated	DQA1_0101__DQB1_0501
DQA	v4e	HS2	TOW	gated	DQA1_0102	89	0	5	44	0.897959	1	0.94898	0.963768	0.938776	0.0362319	0.946237	188	138	0.1	0.9		v4e	HS2	TOW_v4e_HS2_gated	DQA1_0102
DQAB	v4e	HS2	TOW	gated	DQA1_0102__DQB1_0602	125	0	7	33	0.825	1	0.9125	0.957576	0.9528	0.0424242	0.90411	188	165	0.1	0.9		v4e	HS2	TOW_v4e_HS2_gated	DQA1_0102__DQB1_0602
DQAB	v4e	HS2	TOW	gated	DQA1_0102__DQB1_0604	167	0	0	8	1	1	1	1	1	0	1	188	175	0.1	0.9		v4e	HS2	TOW_v4e_HS2_gated	DQA1_0102__DQB1_0604
DQA	v4e	HS2	TOW	gated	DQA1_0103	129	1	5	19	0.791667	0.992308	0.891987	0.961039	0.882372	0.038961	0.863636	188	154	0.1	0.9		v4e	HS2	TOW_v4e_HS2_gated	DQA1_0103
DQAB	v4e	HS2	TOW	gated	DQA1_0103__DQB1_0603	145	0	4	26	0.866667	1	0.933333	0.977143	0.962759	0.0228571	0.928571	188	175	0.1	0.9		v4e	HS2	TOW_v4e_HS2_gated	DQA1_0103__DQB1_0603
DQA	v4e	HS2	TOW	gated	DQA1_0201	141	0	3	16	0.842105	1	0.921053	0.98125	0.932811	0.01875	0.914286	188	160	0.1	0.9		v4e	HS2	TOW_v4e_HS2_gated	DQA1_0201
DQAB	v4e	HS2	TOW	gated	DQA1_0201__DQB1_0202	155	0	0	18	1	1	1	1	1	0	1	188	173	0.1	0.9		v4e	HS2	TOW_v4e_HS2_gated	DQA1_0201__DQB1_0202
DQA	v4e	HS2	TOW	gated	DQA1_0301	18	0	1	4	0.8	1	0.9	0.956522	0.944444	0.0434783	0.888889	188	23	0.1	0.9		v4e	HS2	TOW_v4e_HS2_gated	DQA1_0301
DQAB	v4e	HS2	TOW	gated	DQA1_0301__DQB1_0201	147	0	0	4	1	1	1	1	1	0	1	188	151	0.1	0.9		v4e	HS2	TOW_v4e_HS2_gated	DQA1_0301__DQB1_0201
DQAB	v4e	HS2	TOW	gated	DQA1_0301__DQB1_0302	65	0	0	12	1	1	1	1	1	0	1	188	77	0.1	0.9		v4e	HS2	TOW_v4e_HS2_gated	DQA1_0301__DQB1_0302
DQA	v4e	HS2	TOW	gated	DQA1_0401	151	0	22	4	0.153846	1	0.576923	0.875706	0.781966	0.124294	0.266667	188	177	0.1	0.9		v4e	HS2	TOW_v4e_HS2_gated	DQA1_0401
DQAB	v4e	HS2	TOW	gated	DQA1_0401__DQB1_0402	159	0	10	7	0.411765	1	0.705882	0.943182	0.874584	0.0568182	0.583333	188	176	0.1	0.9		v4e	HS2	TOW_v4e_HS2_gated	DQA1_0401__DQB1_0402
DQA	v4e	HS2	TOW	gated	DQA1_0501	52	0	1	22	0.956522	1	0.978261	0.986667	0.974916	0.0133333	0.977778	188	75	0.1	0.9		v4e	HS2	TOW_v4e_HS2_gated	DQA1_0501
DQAB	v4e	HS2	TOW	gated	DQA1_0501__DQB1_0201	99	0	3	28	0.903226	1	0.951613	0.976923	0.938091	0.0230769	0.949153	188	130	0.1	0.9		v4e	HS2	TOW_v4e_HS2_gated	DQA1_0501__DQB1_0201
DQA	v4e	HS2	TOW	gated	DQA1_0505	142	0	11	1	0.0833333	1	0.541667	0.928571	0.745892	0.0714286	0.153846	188	154	0.1	0.9		v4e	HS2	TOW_v4e_HS2_gated	DQA1_0505
DQB	v4e	HS2	TOW	gated	DQB1_0201	101	1	1	29	0.966667	0.990196	0.978431	0.984848	0.993137	0.0151515	0.966667	188	132	0.1	0.9		v4e	HS2	TOW_v4e_HS2_gated	DQB1_0201
DQB	v4e	HS2	TOW	gated	DQB1_0202	132	1	4	6	0.6	0.992481	0.796241	0.965035	0.793985	0.034965	0.705882	188	143	0.1	0.9		v4e	HS2	TOW_v4e_HS2_gated	DQB1_0202
DQB	v4e	HS2	TOW	gated	DQB1_0301	93	4	5	6	0.545455	0.958763	0.752109	0.916667	0.776945	0.0833333	0.571429	188	108	0.1	0.9		v4e	HS2	TOW_v4e_HS2_gated	DQB1_0301
DQB	v4e	HS2	TOW	gated	DQB1_0302	59	1	3	16	0.842105	0.983333	0.912719	0.949367	0.9	0.0506329	0.888889	188	79	0.1	0.9		v4e	HS2	TOW_v4e_HS2_gated	DQB1_0302
DQB	v4e	HS2	TOW	gated	DQB1_0402	157	0	5	7	0.583333	1	0.791667	0.970414	0.990446	0.0295858	0.736842	188	169	0.1	0.9		v4e	HS2	TOW_v4e_HS2_gated	DQB1_0402
DQB	v4e	HS2	TOW	gated	DQB1_0501	114	0	9	17	0.653846	1	0.826923	0.935714	0.856275	0.0642857	0.790698	188	140	0.1	0.9		v4e	HS2	TOW_v4e_HS2_gated	DQB1_0501
DQB	v4e	HS2	TOW	gated	DQB1_0602	125	0	12	33	0.733333	1	0.866667	0.929412	0.885511	0.0705882	0.846154	188	170	0.1	0.9		v4e	HS2	TOW_v4e_HS2_gated	DQB1_0602
DQB	v4e	HS2	TOW	gated	DQB1_0603	146	0	3	25	0.892857	1	0.946429	0.982759	0.953767	0.0172414	0.943396	188	174	0.1	0.9		v4e	HS2	TOW_v4e_HS2_gated	DQB1_0603
DQB	v4e	HS2	TOW	gated	DQB1_0604	169	0	0	7	1	1	1	1	1	0	1	188	176	0.1	0.9		v4e	HS2	TOW_v4e_HS2_gated	DQB1_0604
DR	v4e	HS2	TOW	gated	DRB1_0101	163	0	10	3	0.230769	1	0.615385	0.943182	0.717791	0.0568182	0.375	188	176	0.1	0.9		v4e	HS2	TOW_v4e_HS2_gated	DRB1_0101
DR	v4e	HS2	TOW	gated	DRB1_0301	119	0	0	33	1	1	1	1	1	0	1	188	152	0.1	0.9		v4e	HS2	TOW_v4e_HS2_gated	DRB1_0301
DR	v4e	HS2	TOW	gated	DRB1_0401	159	0	5	4	0.444444	1	0.722222	0.970238	0.832984	0.0297619	0.615385	188	168	0.1	0.9		v4e	HS2	TOW_v4e_HS2_gated	DRB1_0401
DR	v4e	HS2	TOW	gated	DRB1_0404	167	0	1	14	0.933333	1	0.966667	0.994505	0.990419	0.00549451	0.965517	188	182	0.1	0.9		v4e	HS2	TOW_v4e_HS2_gated	DRB1_0404
DR	v4e	HS2	TOW	gated	DRB1_0701	146	0	0	21	1	1	1	1	1	0	1	188	167	0.1	0.9		v4e	HS2	TOW_v4e_HS2_gated	DRB1_0701
DR	v4e	HS2	TOW	gated	DRB1_0801	165	0	6	4	0.4	1	0.7	0.965714	0.941818	0.0342857	0.571429	188	175	0.1	0.9		v4e	HS2	TOW_v4e_HS2_gated	DRB1_0801
DR	v4e	HS2	TOW	gated	DRB1_1101	178	0	0	2	1	1	1	1	1	0	1	188	180	0.1	0.9		v4e	HS2	TOW_v4e_HS2_gated	DRB1_1101
DR	v4e	HS2	TOW	gated	DRB1_1301	142	0	11	23	0.676471	1	0.838235	0.9375	0.848384	0.0625	0.807018	188	176	0.1	0.9		v4e	HS2	TOW_v4e_HS2_gated	DRB1_1301
DR	v4e	HS2	TOW	gated	DRB1_1302	159	0	1	10	0.909091	1	0.954545	0.994118	0.995426	0.00588235	0.952381	188	170	0.1	0.9		v4e	HS2	TOW_v4e_HS2_gated	DRB1_1302
DR	v4e	HS2	TOW	gated	DRB1_1501	139	0	9	25	0.735294	1	0.867647	0.947977	0.932713	0.0520231	0.847458	188	173	0.1	0.9		v4e	HS2	TOW_v4e_HS2_gated	DRB1_1501
A	v4e	S	MIRA		A_0101	43	3	1	16	0.941176	0.934783	0.93798	0.936508	0.996164	0.0634921	0.888889	63	63	0.5	0.5		v4e	S	MIRA_v4e_S	A_0101
A	v4e	S	MIRA		A_0201	32	0	3	28	0.903226	1	0.951613	0.952381	0.989919	0.047619	0.949153	63	63	0.5	0.5		v4e	S	MIRA_v4e_S	A_0201
A	v4e	S	MIRA		A_0301	46	2	3	12	0.8	0.958333	0.879167	0.920635	0.976389	0.0793651	0.827586	63	63	0.5	0.5		v4e	S	MIRA_v4e_S	A_0301
A	v4e	S	MIRA		A_1101	52	0	2	9	0.818182	1	0.909091	0.968254	0.975524	0.031746	0.9	63	63	0.5	0.5		v4e	S	MIRA_v4e_S	A_1101
A	v4e	S	MIRA		A_2301	61	0	0	2	1	1	1	1	1	0	1	63	63	0.5	0.5		v4e	S	MIRA_v4e_S	A_2301
A	v4e	S	MIRA		A_2402	47	2	2	12	0.857143	0.959184	0.908163	0.936508	0.951895	0.0634921	0.857143	63	63	0.5	0.5		v4e	S	MIRA_v4e_S	A_2402
A	v4e	S	MIRA		A_2601	60	0	0	3	1	1	1	1	1	0	1	63	63	0.5	0.5		v4e	S	MIRA_v4e_S	A_2601
A	v4e	S	MIRA		A_2902	60	0	2	1	0.333333	1	0.666667	0.968254	0.972222	0.031746	0.5	63	63	0.5	0.5		v4e	S	MIRA_v4e_S	A_2902
A	v4e	S	MIRA		A_3101	60	1	2	0	0	0.983607	0.491803	0.952381	0.778689	0.047619	0	63	63	0.5	0.5		v4e	S	MIRA_v4e_S	A_3101
A	v4e	S	MIRA		A_6801	58	0	2	3	0.6	1	0.8	0.968254	0.893103	0.031746	0.75	63	63	0.5	0.5		v4e	S	MIRA_v4e_S	A_6801
B	v4e	S	MIRA		B_0702	47	0	3	13	0.8125	1	0.90625	0.952381	0.953457	0.047619	0.896552	63	63	0.5	0.5		v4e	S	MIRA_v4e_S	B_0702
B	v4e	S	MIRA		B_0801	48	0	3	12	0.8	1	0.9	0.952381	0.988889	0.047619	0.888889	63	63	0.5	0.5		v4e	S	MIRA_v4e_S	B_0801
B	v4e	S	MIRA		B_1402	59	0	1	3	0.75	1	0.875	0.984127	1	0.015873	0.857143	63	63	0.5	0.5		v4e	S	MIRA_v4e_S	B_1402
B	v4e	S	MIRA		B_1501	52	0	2	9	0.818182	1	0.909091	0.968254	0.998252	0.031746	0.9	63	63	0.5	0.5		v4e	S	MIRA_v4e_S	B_1501
B	v4e	S	MIRA		B_1801	59	0	1	3	0.75	1	0.875	0.984127	0.983051	0.015873	0.857143	63	63	0.5	0.5		v4e	S	MIRA_v4e_S	B_1801
B	v4e	S	MIRA		B_2705	62	0	0	1	1	1	1	1	1	0	1	63	63	0.5	0.5		v4e	S	MIRA_v4e_S	B_2705
B	v4e	S	MIRA		B_3501	59	1	0	3	1	0.983333	0.991667	0.984127	0.994444	0.015873	0.857143	63	63	0.5	0.5		v4e	S	MIRA_v4e_S	B_3501
B	v4e	S	MIRA		B_4001	54	0	4	5	0.555556	1	0.777778	0.936508	0.977366	0.0634921	0.714286	63	63	0.5	0.5		v4e	S	MIRA_v4e_S	B_4001
B	v4e	S	MIRA		B_4402	55	2	2	4	0.666667	0.964912	0.815789	0.936508	0.935673	0.0634921	0.666667	63	63	0.5	0.5		v4e	S	MIRA_v4e_S	B_4402
B	v4e	S	MIRA		B_4403	60	0	1	2	0.666667	1	0.833333	0.984127	0.955556	0.015873	0.8	63	63	0.5	0.5		v4e	S	MIRA_v4e_S	B_4403
B	v4e	S	MIRA		B_5101	54	0	3	6	0.666667	1	0.833333	0.952381	0.958848	0.047619	0.8	63	63	0.5	0.5		v4e	S	MIRA_v4e_S	B_5101
B	v4e	S	MIRA		B_5701	59	0	2	2	0.5	1	0.75	0.968254	1	0.031746	0.666667	63	63	0.5	0.5		v4e	S	MIRA_v4e_S	B_5701
C	v4e	S	MIRA		C_0102	60	0	1	2	0.666667	1	0.833333	0.984127	0.7	0.015873	0.8	63	63	0.5	0.5		v4e	S	MIRA_v4e_S	C_0102
C	v4e	S	MIRA		C_0202	59	0	2	2	0.5	1	0.75	0.968254	1	0.031746	0.666667	63	63	0.5	0.5		v4e	S	MIRA_v4e_S	C_0202
C	v4e	S	MIRA		C_0303	53	4	5	1	0.166667	0.929825	0.548246	0.857143	0.631579	0.142857	0.181818	63	63	0.5	0.5		v4e	S	MIRA_v4e_S	C_0303
C	v4e	S	MIRA		C_0304	48	4	4	7	0.636364	0.923077	0.77972	0.873016	0.923077	0.126984	0.636364	63	63	0.5	0.5		v4e	S	MIRA_v4e_S	C_0304
C	v4e	S	MIRA		C_0401	53	1	4	5	0.555556	0.981481	0.768519	0.920635	0.837449	0.0793651	0.666667	63	63	0.5	0.5		v4e	S	MIRA_v4e_S	C_0401
C	v4e	S	MIRA		C_0501	54	2	4	3	0.428571	0.964286	0.696429	0.904762	0.783163	0.0952381	0.5	63	63	0.5	0.5		v4e	S	MIRA_v4e_S	C_0501
C	v4e	S	MIRA		C_0602	55	2	2	4	0.666667	0.964912	0.815789	0.936508	0.982456	0.0634921	0.666667	63	63	0.5	0.5		v4e	S	MIRA_v4e_S	C_0602
C	v4e	S	MIRA		C_0701	44	1	4	14	0.777778	0.977778	0.877778	0.920635	0.961728	0.0793651	0.848485	63	63	0.5	0.5		v4e	S	MIRA_v4e_S	C_0701
C	v4e	S	MIRA		C_0702	41	1	7	14	0.666667	0.97619	0.821429	0.873016	0.873016	0.126984	0.777778	63	63	0.5	0.5		v4e	S	MIRA_v4e_S	C_0702
C	v4e	S	MIRA		C_0802	59	0	2	2	0.5	1	0.75	0.968254	1	0.031746	0.666667	63	63	0.5	0.5		v4e	S	MIRA_v4e_S	C_0802
C	v4e	S	MIRA		C_1203	58	1	1	3	0.75	0.983051	0.866525	0.968254	0.991525	0.031746	0.75	63	63	0.5	0.5		v4e	S	MIRA_v4e_S	C_1203
C	v4e	S	MIRA		C_1502	56	0	6	1	0.142857	1	0.571429	0.904762	0.790816	0.0952381	0.25	63	63	0.5	0.5		v4e	S	MIRA_v4e_S	C_1502
C	v4e	S	MIRA		C_1601	60	0	2	1	0.333333	1	0.666667	0.968254	0.716667	0.031746	0.5	63	63	0.5	0.5		v4e	S	MIRA_v4e_S	C_1601
DPA	v4e	S	MIRA		DPA1_0103	0	7	0	56	1	0	0.5	0.888889	0.718112	0.111111	0.941176	63	63	0.5	0.5		v4e	S	MIRA_v4e_S	DPA1_0103
DPAB	v4e	S	MIRA		DPA1_0103__DPB1_0101	55	1	3	4	0.571429	0.982143	0.776786	0.936508	0.946429	0.0634921	0.666667	63	63	0.5	0.5		v4e	S	MIRA_v4e_S	DPA1_0103__DPB1_0101
DPAB	v4e	S	MIRA		DPA1_0103__DPB1_0201	50	1	1	11	0.916667	0.980392	0.948529	0.968254	0.998366	0.031746	0.916667	63	63	0.5	0.5		v4e	S	MIRA_v4e_S	DPA1_0103__DPB1_0201
DPAB	v4e	S	MIRA		DPA1_0103__DPB1_0301	57	1	1	4	0.8	0.982759	0.891379	0.968254	0.965517	0.031746	0.8	63	63	0.5	0.5		v4e	S	MIRA_v4e_S	DPA1_0103__DPB1_0301
DPAB	v4e	S	MIRA		DPA1_0103__DPB1_0401	21	1	6	35	0.853659	0.954545	0.904102	0.888889	0.968958	0.111111	0.909091	63	63	0.5	0.5		v4e	S	MIRA_v4e_S	DPA1_0103__DPB1_0401
DPAB	v4e	S	MIRA		DPA1_0103__DPB1_0402	53	0	3	7	0.7	1	0.85	0.952381	1	0.047619	0.823529	63	63	0.5	0.5		v4e	S	MIRA_v4e_S	DPA1_0103__DPB1_0402
DPA	v4e	S	MIRA		DPA1_0201	43	2	10	8	0.444444	0.955556	0.7	0.809524	0.811728	0.190476	0.571429	63	63	0.5	0.5		v4e	S	MIRA_v4e_S	DPA1_0201
DPAB	v4e	S	MIRA		DPA1_0201__DPB1_0101	53	2	4	4	0.5	0.963636	0.731818	0.904762	0.952273	0.0952381	0.571429	63	63	0.5	0.5		v4e	S	MIRA_v4e_S	DPA1_0201__DPB1_0101
DPAB	v4e	S	MIRA		DPA1_0201__DPB1_0401	52	0	10	1	0.0909091	1	0.545455	0.84127	0.621503	0.15873	0.166667	63	63	0.5	0.5		v4e	S	MIRA_v4e_S	DPA1_0201__DPB1_0401
DPA	v4e	S	MIRA		DPA1_0202	55	0	4	4	0.5	1	0.75	0.936508	0.895455	0.0634921	0.666667	63	63	0.5	0.5		v4e	S	MIRA_v4e_S	DPA1_0202
DPAB	v4e	S	MIRA		DPA1_0202__DPB1_0101	57	1	2	3	0.6	0.982759	0.791379	0.952381	0.982759	0.047619	0.666667	63	63	0.5	0.5		v4e	S	MIRA_v4e_S	DPA1_0202__DPB1_0101
DPB	v4e	S	MIRA		DPB1_0101	50	1	4	8	0.666667	0.980392	0.823529	0.920635	0.955882	0.0793651	0.761905	63	63	0.5	0.5		v4e	S	MIRA_v4e_S	DPB1_0101
DPB	v4e	S	MIRA		DPB1_0201	51	0	2	10	0.833333	1	0.916667	0.968254	0.996732	0.031746	0.909091	63	63	0.5	0.5		v4e	S	MIRA_v4e_S	DPB1_0201
DPB	v4e	S	MIRA		DPB1_0301	57	1	1	4	0.8	0.982759	0.891379	0.968254	0.972414	0.031746	0.8	63	63	0.5	0.5		v4e	S	MIRA_v4e_S	DPB1_0301
DPB	v4e	S	MIRA		DPB1_0401	20	2	9	32	0.780488	0.909091	0.844789	0.825397	0.950111	0.174603	0.853333	63	63	0.5	0.5		v4e	S	MIRA_v4e_S	DPB1_0401
DPB	v4e	S	MIRA		DPB1_0402	53	0	5	5	0.5	1	0.75	0.920635	0.990566	0.0793651	0.666667	63	63	0.5	0.5		v4e	S	MIRA_v4e_S	DPB1_0402
DPB	v4e	S	MIRA		DPB1_1101	61	1	0	1	1	0.983871	0.991935	0.984127	1	0.015873	0.666667	63	63	0.5	0.5		v4e	S	MIRA_v4e_S	DPB1_1101
DQA	v4e	S	MIRA		DQA1_0101	48	3	0	12	1	0.941176	0.970588	0.952381	0.993464	0.047619	0.888889	63	63	0.5	0.5		v4e	S	MIRA_v4e_S	DQA1_0101
DQAB	v4e	S	MIRA		DQA1_0101__DQB1_0302	61	0	0	2	1	1	1	1	1	0	1	63	63	0.5	0.5		v4e	S	MIRA_v4e_S	DQA1_0101__DQB1_0302
DQAB	v4e	S	MIRA		DQA1_0101__DQB1_0501	51	0	3	9	0.75	1	0.875	0.952381	0.996732	0.047619	0.857143	63	63	0.5	0.5		v4e	S	MIRA_v4e_S	DQA1_0101__DQB1_0501
DQA	v4e	S	MIRA		DQA1_0102	34	4	4	21	0.84	0.894737	0.867368	0.873016	0.922105	0.126984	0.84	63	63	0.5	0.5		v4e	S	MIRA_v4e_S	DQA1_0102
DQAB	v4e	S	MIRA		DQA1_0102__DQB1_0201	59	0	3	1	0.25	1	0.625	0.952381	0.915254	0.047619	0.4	63	63	0.5	0.5		v4e	S	MIRA_v4e_S	DQA1_0102__DQB1_0201
DQAB	v4e	S	MIRA		DQA1_0102__DQB1_0602	46	0	3	14	0.823529	1	0.911765	0.952381	0.978261	0.047619	0.903226	63	63	0.5	0.5		v4e	S	MIRA_v4e_S	DQA1_0102__DQB1_0602
DQA	v4e	S	MIRA		DQA1_0103	52	1	5	5	0.5	0.981132	0.740566	0.904762	0.820755	0.0952381	0.625	63	63	0.5	0.5		v4e	S	MIRA_v4e_S	DQA1_0103
DQAB	v4e	S	MIRA		DQA1_0103__DQB1_0603	55	1	3	4	0.571429	0.982143	0.776786	0.936508	0.977041	0.0634921	0.666667	63	63	0.5	0.5		v4e	S	MIRA_v4e_S	DQA1_0103__DQB1_0603
DQA	v4e	S	MIRA		DQA1_0201	52	0	1	10	0.909091	1	0.954545	0.984127	1	0.015873	0.952381	63	63	0.5	0.5		v4e	S	MIRA_v4e_S	DQA1_0201
DQAB	v4e	S	MIRA		DQA1_0201__DQB1_0202	55	1	1	6	0.857143	0.982143	0.919643	0.968254	0.997449	0.031746	0.857143	63	63	0.5	0.5		v4e	S	MIRA_v4e_S	DQA1_0201__DQB1_0202
DQA	v4e	S	MIRA		DQA1_0301	45	3	1	14	0.933333	0.9375	0.935417	0.936508	0.966667	0.0634921	0.875	63	63	0.5	0.5		v4e	S	MIRA_v4e_S	DQA1_0301
DQAB	v4e	S	MIRA		DQA1_0301__DQB1_0301	58	1	0	4	1	0.983051	0.991525	0.984127	1	0.015873	0.888889	63	63	0.5	0.5		v4e	S	MIRA_v4e_S	DQA1_0301__DQB1_0301
DQAB	v4e	S	MIRA		DQA1_0301__DQB1_0302	49	0	4	10	0.714286	1	0.857143	0.936508	0.995627	0.0634921	0.833333	63	63	0.5	0.5		v4e	S	MIRA_v4e_S	DQA1_0301__DQB1_0302
DQAB	v4e	S	MIRA		DQA1_0301__DQB1_0501	61	0	1	1	0.5	1	0.75	0.984127	1	0.015873	0.666667	63	63	0.5	0.5		v4e	S	MIRA_v4e_S	DQA1_0301__DQB1_0501
DQA	v4e	S	MIRA		DQA1_0303	53	3	6	1	0.142857	0.946429	0.544643	0.857143	0.65051	0.142857	0.181818	63	63	0.5	0.5		v4e	S	MIRA_v4e_S	DQA1_0303
DQA	v4e	S	MIRA		DQA1_0501	44	6	0	13	1	0.88	0.94	0.904762	1	0.0952381	0.8125	63	63	0.5	0.5		v4e	S	MIRA_v4e_S	DQA1_0501
DQAB	v4e	S	MIRA		DQA1_0501__DQB1_0201	50	0	0	13	1	1	1	1	1	0	1	63	63	0.5	0.5		v4e	S	MIRA_v4e_S	DQA1_0501__DQB1_0201
DQAB	v4e	S	MIRA		DQA1_0501__DQB1_0301	59	0	3	1	0.25	1	0.625	0.952381	0.961864	0.047619	0.4	63	63	0.5	0.5		v4e	S	MIRA_v4e_S	DQA1_0501__DQB1_0301
DQAB	v4e	S	MIRA		DQA1_0501__DQB1_0501	61	0	1	1	0.5	1	0.75	0.984127	0.852459	0.015873	0.666667	63	63	0.5	0.5		v4e	S	MIRA_v4e_S	DQA1_0501__DQB1_0501
DQA	v4e	S	MIRA		DQA1_0505	49	0	8	6	0.428571	1	0.714286	0.873016	0.95481	0.126984	0.6	63	63	0.5	0.5		v4e	S	MIRA_v4e_S	DQA1_0505
DQAB	v4e	S	MIRA		DQA1_0505__DQB1_0301	50	0	9	4	0.307692	1	0.653846	0.857143	0.950769	0.142857	0.470588	63	63	0.5	0.5		v4e	S	MIRA_v4e_S	DQA1_0505__DQB1_0301
DQB	v4e	S	MIRA		DQB1_0201	49	1	0	13	1	0.98	0.99	0.984127	1	0.015873	0.962963	63	63	0.5	0.5		v4e	S	MIRA_v4e_S	DQB1_0201
DQB	v4e	S	MIRA		DQB1_0202	53	2	3	5	0.625	0.963636	0.794318	0.920635	0.877273	0.0793651	0.666667	63	63	0.5	0.5		v4e	S	MIRA_v4e_S	DQB1_0202
DQB	v4e	S	MIRA		DQB1_0301	42	2	3	16	0.842105	0.954545	0.898325	0.920635	0.967703	0.0793651	0.864865	63	63	0.5	0.5		v4e	S	MIRA_v4e_S	DQB1_0301
DQB	v4e	S	MIRA		DQB1_0302	47	2	2	12	0.857143	0.959184	0.908163	0.936508	0.983965	0.0634921	0.857143	63	63	0.5	0.5		v4e	S	MIRA_v4e_S	DQB1_0302
DQB	v4e	S	MIRA		DQB1_0303	54	0	5	4	0.444444	1	0.722222	0.920635	0.965021	0.0793651	0.615385	63	63	0.5	0.5		v4e	S	MIRA_v4e_S	DQB1_0303
DQB	v4e	S	MIRA		DQB1_0402	61	1	0	1	1	0.983871	0.991935	0.984127	0.983871	0.015873	0.666667	63	63	0.5	0.5		v4e	S	MIRA_v4e_S	DQB1_0402
DQB	v4e	S	MIRA		DQB1_0501	50	1	0	12	1	0.980392	0.990196	0.984127	0.998366	0.015873	0.96	63	63	0.5	0.5		v4e	S	MIRA_v4e_S	DQB1_0501
DQB	v4e	S	MIRA		DQB1_0602	45	1	4	13	0.764706	0.978261	0.871483	0.920635	0.951407	0.0793651	0.83871	63	63	0.5	0.5		v4e	S	MIRA_v4e_S	DQB1_0602
DQB	v4e	S	MIRA		DQB1_0603	54	1	4	4	0.5	0.981818	0.740909	0.920635	0.959091	0.0793651	0.615385	63	63	0.5	0.5		v4e	S	MIRA_v4e_S	DQB1_0603
DQB	v4e	S	MIRA		DQB1_0604	62	0	0	1	1	1	1	1	1	0	1	63	63	0.5	0.5		v4e	S	MIRA_v4e_S	DQB1_0604
DR	v4e	S	MIRA		DRB1_0101	55	0	1	7	0.875	1	0.9375	0.984127	1	0.015873	0.933333	63	63	0.5	0.5		v4e	S	MIRA_v4e_S	DRB1_0101
DR	v4e	S	MIRA		DRB1_0301	50	0	0	13	1	1	1	1	1	0	1	63	63	0.5	0.5		v4e	S	MIRA_v4e_S	DRB1_0301
DR	v4e	S	MIRA		DRB1_0401	50	1	2	10	0.833333	0.980392	0.906863	0.952381	0.98366	0.047619	0.869565	63	63	0.5	0.5		v4e	S	MIRA_v4e_S	DRB1_0401
DR	v4e	S	MIRA		DRB1_0402	61	0	0	2	1	1	1	1	1	0	1	63	63	0.5	0.5		v4e	S	MIRA_v4e_S	DRB1_0402
DR	v4e	S	MIRA		DRB1_0404	57	0	0	6	1	1	1	1	1	0	1	63	63	0.5	0.5		v4e	S	MIRA_v4e_S	DRB1_0404
DR	v4e	S	MIRA		DRB1_0701	52	0	2	9	0.818182	1	0.909091	0.968254	1	0.031746	0.9	63	63	0.5	0.5		v4e	S	MIRA_v4e_S	DRB1_0701
DR	v4e	S	MIRA		DRB1_0801	62	0	0	1	1	1	1	1	1	0	1	63	63	0.5	0.5		v4e	S	MIRA_v4e_S	DRB1_0801
DR	v4e	S	MIRA		DRB1_1101	58	0	1	4	0.8	1	0.9	0.984127	0.906897	0.015873	0.888889	63	63	0.5	0.5		v4e	S	MIRA_v4e_S	DRB1_1101
DR	v4e	S	MIRA		DRB1_1301	55	1	3	4	0.571429	0.982143	0.776786	0.936508	0.966837	0.0634921	0.666667	63	63	0.5	0.5		v4e	S	MIRA_v4e_S	DRB1_1301
DR	v4e	S	MIRA		DRB1_1302	61	0	1	1	0.5	1	0.75	0.984127	0.983607	0.015873	0.666667	63	63	0.5	0.5		v4e	S	MIRA_v4e_S	DRB1_1302
DR	v4e	S	MIRA		DRB1_1501	42	3	1	17	0.944444	0.933333	0.938889	0.936508	0.97284	0.0634921	0.894737	63	63	0.5	0.5		v4e	S	MIRA_v4e_S	DRB1_1501
A	v4e	S	MIRA	gated	A_0101	43	3	1	16	0.941176	0.934783	0.93798	0.936508	0.996164	0.0634921	0.888889	63	63	0.1	0.9		v4e	S	MIRA_v4e_S_gated	A_0101
A	v4e	S	MIRA	gated	A_0201	30	0	1	26	0.962963	1	0.981481	0.982456	0.990123	0.0175439	0.981132	63	57	0.1	0.9		v4e	S	MIRA_v4e_S_gated	A_0201
A	v4e	S	MIRA	gated	A_0301	44	2	1	11	0.916667	0.956522	0.936594	0.948276	0.987319	0.0517241	0.88	63	58	0.1	0.9		v4e	S	MIRA_v4e_S_gated	A_0301
A	v4e	S	MIRA	gated	A_1101	52	0	1	9	0.9	1	0.95	0.983871	0.973077	0.016129	0.947368	63	62	0.1	0.9		v4e	S	MIRA_v4e_S_gated	A_1101
A	v4e	S	MIRA	gated	A_2301	61	0	0	2	1	1	1	1	1	0	1	63	63	0.1	0.9		v4e	S	MIRA_v4e_S_gated	A_2301
A	v4e	S	MIRA	gated	A_2402	43	1	2	11	0.846154	0.977273	0.911713	0.947368	0.963287	0.0526316	0.88	63	57	0.1	0.9		v4e	S	MIRA_v4e_S_gated	A_2402
A	v4e	S	MIRA	gated	A_2601	60	0	0	3	1	1	1	1	1	0	1	63	63	0.1	0.9		v4e	S	MIRA_v4e_S_gated	A_2601
A	v4e	S	MIRA	gated	A_2902	59	0	1	1	0.5	1	0.75	0.983607	0.966102	0.0163934	0.666667	63	61	0.1	0.9		v4e	S	MIRA_v4e_S_gated	A_2902
A	v4e	S	MIRA	gated	A_6801	58	0	2	3	0.6	1	0.8	0.968254	0.893103	0.031746	0.75	63	63	0.1	0.9		v4e	S	MIRA_v4e_S_gated	A_6801
B	v4e	S	MIRA	gated	B_0702	47	0	3	13	0.8125	1	0.90625	0.952381	0.953457	0.047619	0.896552	63	63	0.1	0.9		v4e	S	MIRA_v4e_S_gated	B_0702
B	v4e	S	MIRA	gated	B_0801	48	0	2	12	0.857143	1	0.928571	0.967742	0.988095	0.0322581	0.923077	63	62	0.1	0.9		v4e	S	MIRA_v4e_S_gated	B_0801
B	v4e	S	MIRA	gated	B_1402	59	0	1	3	0.75	1	0.875	0.984127	1	0.015873	0.857143	63	63	0.1	0.9		v4e	S	MIRA_v4e_S_gated	B_1402
B	v4e	S	MIRA	gated	B_1501	52	0	1	7	0.875	1	0.9375	0.983333	0.997596	0.0166667	0.933333	63	60	0.1	0.9		v4e	S	MIRA_v4e_S_gated	B_1501
B	v4e	S	MIRA	gated	B_1801	58	0	1	2	0.666667	1	0.833333	0.983607	0.982759	0.0163934	0.8	63	61	0.1	0.9		v4e	S	MIRA_v4e_S_gated	B_1801
B	v4e	S	MIRA	gated	B_2705	62	0	0	1	1	1	1	1	1	0	1	63	63	0.1	0.9		v4e	S	MIRA_v4e_S_gated	B_2705
B	v4e	S	MIRA	gated	B_3501	59	0	0	2	1	1	1	1	1	0	1	63	61	0.1	0.9		v4e	S	MIRA_v4e_S_gated	B_3501
B	v4e	S	MIRA	gated	B_4001	54	0	4	5	0.555556	1	0.777778	0.936508	0.977366	0.0634921	0.714286	63	63	0.1	0.9		v4e	S	MIRA_v4e_S_gated	B_4001
B	v4e	S	MIRA	gated	B_4402	52	2	2	3	0.6	0.962963	0.781481	0.932203	0.948148	0.0677966	0.6	63	59	0.1	0.9		v4e	S	MIRA_v4e_S_gated	B_4402
B	v4e	S	MIRA	gated	B_4403	60	0	1	2	0.666667	1	0.833333	0.984127	0.955556	0.015873	0.8	63	63	0.1	0.9		v4e	S	MIRA_v4e_S_gated	B_4403
B	v4e	S	MIRA	gated	B_5101	53	0	2	6	0.75	1	0.875	0.967213	0.959906	0.0327869	0.857143	63	61	0.1	0.9		v4e	S	MIRA_v4e_S_gated	B_5101
B	v4e	S	MIRA	gated	B_5701	59	0	1	2	0.666667	1	0.833333	0.983871	1	0.016129	0.8	63	62	0.1	0.9		v4e	S	MIRA_v4e_S_gated	B_5701
C	v4e	S	MIRA	gated	C_0102	58	0	1	2	0.666667	1	0.833333	0.983607	0.701149	0.0163934	0.8	63	61	0.1	0.9		v4e	S	MIRA_v4e_S_gated	C_0102
C	v4e	S	MIRA	gated	C_0202	58	0	0	2	1	1	1	1	1	0	1	63	60	0.1	0.9		v4e	S	MIRA_v4e_S_gated	C_0202
C	v4e	S	MIRA	gated	C_0303	49	1	3	0	0	0.98	0.49	0.924528	0.406667	0.0754717	0	63	53	0.1	0.9		v4e	S	MIRA_v4e_S_gated	C_0303
C	v4e	S	MIRA	gated	C_0304	44	1	2	3	0.6	0.977778	0.788889	0.94	0.946667	0.06	0.666667	63	50	0.1	0.9		v4e	S	MIRA_v4e_S_gated	C_0304
C	v4e	S	MIRA	gated	C_0401	49	1	3	4	0.571429	0.98	0.775714	0.929825	0.82	0.0701754	0.666667	63	57	0.1	0.9		v4e	S	MIRA_v4e_S_gated	C_0401
C	v4e	S	MIRA	gated	C_0501	49	2	2	2	0.5	0.960784	0.730392	0.927273	0.676471	0.0727273	0.5	63	55	0.1	0.9		v4e	S	MIRA_v4e_S_gated	C_0501
C	v4e	S	MIRA	gated	C_0602	54	2	1	4	0.8	0.964286	0.882143	0.95082	0.989286	0.0491803	0.727273	63	61	0.1	0.9		v4e	S	MIRA_v4e_S_gated	C_0602
C	v4e	S	MIRA	gated	C_0701	43	1	3	12	0.8	0.977273	0.888636	0.932203	0.962121	0.0677966	0.857143	63	59	0.1	0.9		v4e	S	MIRA_v4e_S_gated	C_0701
C	v4e	S	MIRA	gated	C_0702	38	1	6	13	0.684211	0.974359	0.829285	0.87931	0.878543	0.12069	0.787879	63	58	0.1	0.9		v4e	S	MIRA_v4e_S_gated	C_0702
C	v4e	S	MIRA	gated	C_0802	59	0	2	2	0.5	1	0.75	0.968254	1	0.031746	0.666667	63	63	0.1	0.9		v4e	S	MIRA_v4e_S_gated	C_0802
C	v4e	S	MIRA	gated	C_1203	57	0	1	3	0.75	1	0.875	0.983607	1	0.0163934	0.857143	63	61	0.1	0.9		v4e	S	MIRA_v4e_S_gated	C_1203
C	v4e	S	MIRA	gated	C_1601	55	0	2	1	0.333333	1	0.666667	0.965517	0.751515	0.0344828	0.5	63	58	0.1	0.9		v4e	S	MIRA_v4e_S_gated	C_1601
DPA	v4e	S	MIRA	gated	DPA1_0103	0	1	0	30	1	0	0.5	0.967742	0.783333	0.0322581	0.983607	63	31	0.1	0.9		v4e	S	MIRA_v4e_S_gated	DPA1_0103
DPAB	v4e	S	MIRA	gated	DPA1_0103__DPB1_0101	53	0	3	4	0.571429	1	0.785714	0.95	0.967655	0.05	0.727273	63	60	0.1	0.9		v4e	S	MIRA_v4e_S_gated	DPA1_0103__DPB1_0101
DPAB	v4e	S	MIRA	gated	DPA1_0103__DPB1_0201	47	0	0	10	1	1	1	1	1	0	1	63	57	0.1	0.9		v4e	S	MIRA_v4e_S_gated	DPA1_0103__DPB1_0201
DPAB	v4e	S	MIRA	gated	DPA1_0103__DPB1_0301	53	1	1	4	0.8	0.981481	0.890741	0.966102	0.977778	0.0338983	0.8	63	59	0.1	0.9		v4e	S	MIRA_v4e_S_gated	DPA1_0103__DPB1_0301
DPAB	v4e	S	MIRA	gated	DPA1_0103__DPB1_0401	13	0	0	27	1	1	1	1	1	0	1	63	40	0.1	0.9		v4e	S	MIRA_v4e_S_gated	DPA1_0103__DPB1_0401
DPAB	v4e	S	MIRA	gated	DPA1_0103__DPB1_0402	51	0	0	4	1	1	1	1	1	0	1	63	55	0.1	0.9		v4e	S	MIRA_v4e_S_gated	DPA1_0103__DPB1_0402
DPA	v4e	S	MIRA	gated	DPA1_0201	17	0	1	2	0.666667	1	0.833333	0.95	0.843137	0.05	0.8	63	20	0.1	0.9		v4e	S	MIRA_v4e_S_gated	DPA1_0201
DPAB	v4e	S	MIRA	gated	DPA1_0201__DPB1_0101	53	0	3	3	0.5	1	0.75	0.949153	0.962264	0.0508475	0.666667	63	59	0.1	0.9		v4e	S	MIRA_v4e_S_gated	DPA1_0201__DPB1_0101
DPA	v4e	S	MIRA	gated	DPA1_0202	49	0	1	1	0.5	1	0.75	0.980392	0.693878	0.0196078	0.666667	63	51	0.1	0.9		v4e	S	MIRA_v4e_S_gated	DPA1_0202
DPAB	v4e	S	MIRA	gated	DPA1_0202__DPB1_0101	54	1	1	3	0.75	0.981818	0.865909	0.966102	0.995455	0.0338983	0.75	63	59	0.1	0.9		v4e	S	MIRA_v4e_S_gated	DPA1_0202__DPB1_0101
DPB	v4e	S	MIRA	gated	DPB1_0101	49	0	2	7	0.777778	1	0.888889	0.965517	0.956916	0.0344828	0.875	63	58	0.1	0.9		v4e	S	MIRA_v4e_S_gated	DPB1_0101
DPB	v4e	S	MIRA	gated	DPB1_0201	44	0	0	9	1	1	1	1	1	0	1	63	53	0.1	0.9		v4e	S	MIRA_v4e_S_gated	DPB1_0201
DPB	v4e	S	MIRA	gated	DPB1_0301	50	1	0	4	1	0.980392	0.990196	0.981818	0.980392	0.0181818	0.888889	63	55	0.1	0.9		v4e	S	MIRA_v4e_S_gated	DPB1_0301
DPB	v4e	S	MIRA	gated	DPB1_0401	13	0	0	27	1	1	1	1	1	0	1	63	40	0.1	0.9		v4e	S	MIRA_v4e_S_gated	DPB1_0401
DPB	v4e	S	MIRA	gated	DPB1_0402	49	0	0	1	1	1	1	1	1	0	1	63	50	0.1	0.9		v4e	S	MIRA_v4e_S_gated	DPB1_0402
DPB	v4e	S	MIRA	gated	DPB1_1101	60	1	0	1	1	0.983607	0.991803	0.983871	1	0.016129	0.666667	63	62	0.1	0.9		v4e	S	MIRA_v4e_S_gated	DPB1_1101
DQA	v4e	S	MIRA	gated	DQA1_0101	47	2	0	11	1	0.959184	0.979592	0.966667	0.998145	0.0333333	0.916667	63	60	0.1	0.9		v4e	S	MIRA_v4e_S_gated	DQA1_0101
DQAB	v4e	S	MIRA	gated	DQA1_0101__DQB1_0501	50	0	1	9	0.9	1	0.95	0.983333	1	0.0166667	0.947368	63	60	0.1	0.9		v4e	S	MIRA_v4e_S_gated	DQA1_0101__DQB1_0501
DQA	v4e	S	MIRA	gated	DQA1_0102	29	2	3	18	0.857143	0.935484	0.896313	0.903846	0.9447	0.0961538	0.878049	63	52	0.1	0.9		v4e	S	MIRA_v4e_S_gated	DQA1_0102
DQAB	v4e	S	MIRA	gated	DQA1_0102__DQB1_0602	46	0	3	13	0.8125	1	0.90625	0.951613	0.976902	0.0483871	0.896552	63	62	0.1	0.9		v4e	S	MIRA_v4e_S_gated	DQA1_0102__DQB1_0602
DQA	v4e	S	MIRA	gated	DQA1_0103	50	1	4	5	0.555556	0.980392	0.767974	0.916667	0.812636	0.0833333	0.666667	63	60	0.1	0.9		v4e	S	MIRA_v4e_S_gated	DQA1_0103
DQAB	v4e	S	MIRA	gated	DQA1_0103__DQB1_0603	55	1	2	3	0.6	0.982143	0.791071	0.95082	0.975	0.0491803	0.666667	63	61	0.1	0.9		v4e	S	MIRA_v4e_S_gated	DQA1_0103__DQB1_0603
DQA	v4e	S	MIRA	gated	DQA1_0201	52	0	1	10	0.909091	1	0.954545	0.984127	1	0.015873	0.952381	63	63	0.1	0.9		v4e	S	MIRA_v4e_S_gated	DQA1_0201
DQAB	v4e	S	MIRA	gated	DQA1_0201__DQB1_0202	55	1	1	6	0.857143	0.982143	0.919643	0.968254	0.997449	0.031746	0.857143	63	63	0.1	0.9		v4e	S	MIRA_v4e_S_gated	DQA1_0201__DQB1_0202
DQA	v4e	S	MIRA	gated	DQA1_0301	27	1	0	4	1	0.964286	0.982143	0.96875	0.991071	0.03125	0.888889	63	32	0.1	0.9		v4e	S	MIRA_v4e_S_gated	DQA1_0301
DQAB	v4e	S	MIRA	gated	DQA1_0301__DQB1_0302	43	0	0	6	1	1	1	1	1	0	1	63	49	0.1	0.9		v4e	S	MIRA_v4e_S_gated	DQA1_0301__DQB1_0302
DQA	v4e	S	MIRA	gated	DQA1_0303	51	2	6	0	0	0.962264	0.481132	0.864407	0.63522	0.135593	0	63	59	0.1	0.9		v4e	S	MIRA_v4e_S_gated	DQA1_0303
DQA	v4e	S	MIRA	gated	DQA1_0501	34	0	0	13	1	1	1	1	1	0	1	63	47	0.1	0.9		v4e	S	MIRA_v4e_S_gated	DQA1_0501
DQAB	v4e	S	MIRA	gated	DQA1_0501__DQB1_0201	50	0	0	13	1	1	1	1	1	0	1	63	63	0.1	0.9		v4e	S	MIRA_v4e_S_gated	DQA1_0501__DQB1_0201
DQAB	v4e	S	MIRA	gated	DQA1_0501__DQB1_0501	58	0	1	1	0.5	1	0.75	0.983333	0.87069	0.0166667	0.666667	63	60	0.1	0.9		v4e	S	MIRA_v4e_S_gated	DQA1_0501__DQB1_0501
DQA	v4e	S	MIRA	gated	DQA1_0505	48	0	5	3	0.375	1	0.6875	0.910714	0.934896	0.0892857	0.545455	63	56	0.1	0.9		v4e	S	MIRA_v4e_S_gated	DQA1_0505
DQAB	v4e	S	MIRA	gated	DQA1_0505__DQB1_0301	50	0	3	2	0.4	1	0.7	0.945455	0.872	0.0545455	0.571429	63	55	0.1	0.9		v4e	S	MIRA_v4e_S_gated	DQA1_0505__DQB1_0301
DQB	v4e	S	MIRA	gated	DQB1_0201	46	0	0	12	1	1	1	1	1	0	1	63	58	0.1	0.9		v4e	S	MIRA_v4e_S_gated	DQB1_0201
DQB	v4e	S	MIRA	gated	DQB1_0202	50	1	1	3	0.75	0.980392	0.865196	0.963636	0.803922	0.0363636	0.75	63	55	0.1	0.9		v4e	S	MIRA_v4e_S_gated	DQB1_0202
DQB	v4e	S	MIRA	gated	DQB1_0301	40	2	1	14	0.933333	0.952381	0.942857	0.947368	0.977778	0.0526316	0.903226	63	57	0.1	0.9		v4e	S	MIRA_v4e_S_gated	DQB1_0301
DQB	v4e	S	MIRA	gated	DQB1_0302	38	1	0	8	1	0.974359	0.987179	0.978723	0.996795	0.0212766	0.941176	63	47	0.1	0.9		v4e	S	MIRA_v4e_S_gated	DQB1_0302
DQB	v4e	S	MIRA	gated	DQB1_0303	53	0	4	2	0.333333	1	0.666667	0.932203	0.959119	0.0677966	0.5	63	59	0.1	0.9		v4e	S	MIRA_v4e_S_gated	DQB1_0303
DQB	v4e	S	MIRA	gated	DQB1_0501	50	0	0	11	1	1	1	1	1	0	1	63	61	0.1	0.9		v4e	S	MIRA_v4e_S_gated	DQB1_0501
DQB	v4e	S	MIRA	gated	DQB1_0602	43	0	3	13	0.8125	1	0.90625	0.949153	0.960756	0.0508475	0.896552	63	59	0.1	0.9		v4e	S	MIRA_v4e_S_gated	DQB1_0602
DQB	v4e	S	MIRA	gated	DQB1_0603	54	1	4	4	0.5	0.981818	0.740909	0.920635	0.959091	0.0793651	0.615385	63	63	0.1	0.9		v4e	S	MIRA_v4e_S_gated	DQB1_0603
DQB	v4e	S	MIRA	gated	DQB1_0604	62	0	0	1	1	1	1	1	1	0	1	63	63	0.1	0.9		v4e	S	MIRA_v4e_S_gated	DQB1_0604
DR	v4e	S	MIRA	gated	DRB1_0101	55	0	1	7	0.875	1	0.9375	0.984127	1	0.015873	0.933333	63	63	0.1	0.9		v4e	S	MIRA_v4e_S_gated	DRB1_0101
DR	v4e	S	MIRA	gated	DRB1_0301	50	0	0	13	1	1	1	1	1	0	1	63	63	0.1	0.9		v4e	S	MIRA_v4e_S_gated	DRB1_0301
DR	v4e	S	MIRA	gated	DRB1_0401	49	1	1	10	0.909091	0.98	0.944545	0.967213	0.985455	0.0327869	0.909091	63	61	0.1	0.9		v4e	S	MIRA_v4e_S_gated	DRB1_0401
DR	v4e	S	MIRA	gated	DRB1_0402	61	0	0	2	1	1	1	1	1	0	1	63	63	0.1	0.9		v4e	S	MIRA_v4e_S_gated	DRB1_0402
DR	v4e	S	MIRA	gated	DRB1_0404	57	0	0	3	1	1	1	1	1	0	1	63	60	0.1	0.9		v4e	S	MIRA_v4e_S_gated	DRB1_0404
DR	v4e	S	MIRA	gated	DRB1_0701	52	0	2	9	0.818182	1	0.909091	0.968254	1	0.031746	0.9	63	63	0.1	0.9		v4e	S	MIRA_v4e_S_gated	DRB1_0701
DR	v4e	S	MIRA	gated	DRB1_0801	62	0	0	1	1	1	1	1	1	0	1	63	63	0.1	0.9		v4e	S	MIRA_v4e_S_gated	DRB1_0801
DR	v4e	S	MIRA	gated	DRB1_1101	57	0	1	4	0.8	1	0.9	0.983871	0.908772	0.016129	0.888889	63	62	0.1	0.9		v4e	S	MIRA_v4e_S_gated	DRB1_1101
DR	v4e	S	MIRA	gated	DRB1_1301	54	1	2	3	0.6	0.981818	0.790909	0.95	0.970909	0.05	0.666667	63	60	0.1	0.9		v4e	S	MIRA_v4e_S_gated	DRB1_1301
DR	v4e	S	MIRA	gated	DRB1_1302	60	0	1	1	0.5	1	0.75	0.983871	0.991667	0.016129	0.666667	63	62	0.1	0.9		v4e	S	MIRA_v4e_S_gated	DRB1_1302
DR	v4e	S	MIRA	gated	DRB1_1501	42	3	1	17	0.944444	0.933333	0.938889	0.936508	0.97284	0.0634921	0.894737	63	63	0.1	0.9		v4e	S	MIRA_v4e_S_gated	DRB1_1501
A	v4e	HS2	MIRA		A_0101	46	0	1	16	0.941176	1	0.970588	0.984127	0.996164	0.015873	0.969697	63	63	0.5	0.5		v4e	HS2	MIRA_v4e_HS2	A_0101
A	v4e	HS2	MIRA		A_0201	31	1	1	30	0.967742	0.96875	0.968246	0.968254	0.989919	0.031746	0.967742	63	63	0.5	0.5		v4e	HS2	MIRA_v4e_HS2	A_0201
A	v4e	HS2	MIRA		A_0301	47	1	1	14	0.933333	0.979167	0.95625	0.968254	0.9875	0.031746	0.933333	63	63	0.5	0.5		v4e	HS2	MIRA_v4e_HS2	A_0301
A	v4e	HS2	MIRA		A_1101	51	1	1	10	0.909091	0.980769	0.94493	0.968254	0.982517	0.031746	0.909091	63	63	0.5	0.5		v4e	HS2	MIRA_v4e_HS2	A_1101
A	v4e	HS2	MIRA		A_2301	61	0	0	2	1	1	1	1	1	0	1	63	63	0.5	0.5		v4e	HS2	MIRA_v4e_HS2	A_2301
A	v4e	HS2	MIRA		A_2402	48	1	2	12	0.857143	0.979592	0.918367	0.952381	0.957726	0.047619	0.888889	63	63	0.5	0.5		v4e	HS2	MIRA_v4e_HS2	A_2402
A	v4e	HS2	MIRA		A_2601	60	0	0	3	1	1	1	1	1	0	1	63	63	0.5	0.5		v4e	HS2	MIRA_v4e_HS2	A_2601
A	v4e	HS2	MIRA		A_2902	59	1	1	2	0.666667	0.983333	0.825	0.968254	0.994444	0.031746	0.666667	63	63	0.5	0.5		v4e	HS2	MIRA_v4e_HS2	A_2902
A	v4e	HS2	MIRA		A_3101	60	1	1	1	0.5	0.983607	0.741803	0.968254	0.795082	0.031746	0.5	63	63	0.5	0.5		v4e	HS2	MIRA_v4e_HS2	A_3101
A	v4e	HS2	MIRA		A_6801	57	1	2	3	0.6	0.982759	0.791379	0.952381	0.913793	0.047619	0.666667	63	63	0.5	0.5		v4e	HS2	MIRA_v4e_HS2	A_6801
B	v4e	HS2	MIRA		B_0702	47	0	2	14	0.875	1	0.9375	0.968254	0.957447	0.031746	0.933333	63	63	0.5	0.5		v4e	HS2	MIRA_v4e_HS2	B_0702
B	v4e	HS2	MIRA		B_0801	48	0	1	14	0.933333	1	0.966667	0.984127	0.998611	0.015873	0.965517	63	63	0.5	0.5		v4e	HS2	MIRA_v4e_HS2	B_0801
B	v4e	HS2	MIRA		B_1402	59	0	0	4	1	1	1	1	1	0	1	63	63	0.5	0.5		v4e	HS2	MIRA_v4e_HS2	B_1402
B	v4e	HS2	MIRA		B_1501	52	0	1	10	0.909091	1	0.954545	0.984127	0.998252	0.015873	0.952381	63	63	0.5	0.5		v4e	HS2	MIRA_v4e_HS2	B_1501
B	v4e	HS2	MIRA		B_1801	59	0	1	3	0.75	1	0.875	0.984127	1	0.015873	0.857143	63	63	0.5	0.5		v4e	HS2	MIRA_v4e_HS2	B_1801
B	v4e	HS2	MIRA		B_2705	62	0	0	1	1	1	1	1	1	0	1	63	63	0.5	0.5		v4e	HS2	MIRA_v4e_HS2	B_2705
B	v4e	HS2	MIRA		B_3501	59	1	0	3	1	0.983333	0.991667	0.984127	0.994444	0.015873	0.857143	63	63	0.5	0.5		v4e	HS2	MIRA_v4e_HS2	B_3501
B	v4e	HS2	MIRA		B_4001	54	0	3	6	0.666667	1	0.833333	0.952381	0.981481	0.047619	0.8	63	63	0.5	0.5		v4e	HS2	MIRA_v4e_HS2	B_4001
B	v4e	HS2	MIRA		B_4402	54	3	1	5	0.833333	0.947368	0.890351	0.936508	0.953216	0.0634921	0.714286	63	63	0.5	0.5		v4e	HS2	MIRA_v4e_HS2	B_4402
B	v4e	HS2	MIRA		B_4403	60	0	1	2	0.666667	1	0.833333	0.984127	1	0.015873	0.8	63	63	0.5	0.5		v4e	HS2	MIRA_v4e_HS2	B_4403
B	v4e	HS2	MIRA		B_5101	54	0	3	6	0.666667	1	0.833333	0.952381	0.971193	0.047619	0.8	63	63	0.5	0.5		v4e	HS2	MIRA_v4e_HS2	B_5101
B	v4e	HS2	MIRA		B_5701	59	0	1	3	0.75	1	0.875	0.984127	0.991525	0.015873	0.857143	63	63	0.5	0.5		v4e	HS2	MIRA_v4e_HS2	B_5701
C	v4e	HS2	MIRA		C_0102	60	0	1	2	0.666667	1	0.833333	0.984127	0.705556	0.015873	0.8	63	63	0.5	0.5		v4e	HS2	MIRA_v4e_HS2	C_0102
C	v4e	HS2	MIRA		C_0202	59	0	0	4	1	1	1	1	1	0	1	63	63	0.5	0.5		v4e	HS2	MIRA_v4e_HS2	C_0202
C	v4e	HS2	MIRA		C_0303	52	5	4	2	0.333333	0.912281	0.622807	0.857143	0.669591	0.142857	0.307692	63	63	0.5	0.5		v4e	HS2	MIRA_v4e_HS2	C_0303
C	v4e	HS2	MIRA		C_0304	48	4	3	8	0.727273	0.923077	0.825175	0.888889	0.938811	0.111111	0.695652	63	63	0.5	0.5		v4e	HS2	MIRA_v4e_HS2	C_0304
C	v4e	HS2	MIRA		C_0401	52	2	4	5	0.555556	0.962963	0.759259	0.904762	0.86214	0.0952381	0.625	63	63	0.5	0.5		v4e	HS2	MIRA_v4e_HS2	C_0401
C	v4e	HS2	MIRA		C_0501	51	5	2	5	0.714286	0.910714	0.8125	0.888889	0.811224	0.111111	0.588235	63	63	0.5	0.5		v4e	HS2	MIRA_v4e_HS2	C_0501
C	v4e	HS2	MIRA		C_0602	54	3	0	6	1	0.947368	0.973684	0.952381	0.98538	0.047619	0.8	63	63	0.5	0.5		v4e	HS2	MIRA_v4e_HS2	C_0602
C	v4e	HS2	MIRA		C_0701	44	1	3	15	0.833333	0.977778	0.905556	0.936508	0.971605	0.0634921	0.882353	63	63	0.5	0.5		v4e	HS2	MIRA_v4e_HS2	C_0701
C	v4e	HS2	MIRA		C_0702	39	3	6	15	0.714286	0.928571	0.821429	0.857143	0.857143	0.142857	0.769231	63	63	0.5	0.5		v4e	HS2	MIRA_v4e_HS2	C_0702
C	v4e	HS2	MIRA		C_0802	59	0	0	4	1	1	1	1	1	0	1	63	63	0.5	0.5		v4e	HS2	MIRA_v4e_HS2	C_0802
C	v4e	HS2	MIRA		C_1203	59	0	1	3	0.75	1	0.875	0.984127	0.991525	0.015873	0.857143	63	63	0.5	0.5		v4e	HS2	MIRA_v4e_HS2	C_1203
C	v4e	HS2	MIRA		C_1502	56	0	5	2	0.285714	1	0.642857	0.920635	0.829082	0.0793651	0.444444	63	63	0.5	0.5		v4e	HS2	MIRA_v4e_HS2	C_1502
C	v4e	HS2	MIRA		C_1601	57	3	2	1	0.333333	0.95	0.641667	0.920635	0.794444	0.0793651	0.285714	63	63	0.5	0.5		v4e	HS2	MIRA_v4e_HS2	C_1601
DPA	v4e	HS2	MIRA		DPA1_0103	0	7	0	56	1	0	0.5	0.888889	0.859694	0.111111	0.941176	63	63	0.5	0.5		v4e	HS2	MIRA_v4e_HS2	DPA1_0103
DPAB	v4e	HS2	MIRA		DPA1_0103__DPB1_0101	56	0	3	4	0.571429	1	0.785714	0.952381	0.97449	0.047619	0.727273	63	63	0.5	0.5		v4e	HS2	MIRA_v4e_HS2	DPA1_0103__DPB1_0101
DPAB	v4e	HS2	MIRA		DPA1_0103__DPB1_0201	50	1	0	12	1	0.980392	0.990196	0.984127	1	0.015873	0.96	63	63	0.5	0.5		v4e	HS2	MIRA_v4e_HS2	DPA1_0103__DPB1_0201
DPAB	v4e	HS2	MIRA		DPA1_0103__DPB1_0301	55	3	1	4	0.8	0.948276	0.874138	0.936508	0.975862	0.0634921	0.666667	63	63	0.5	0.5		v4e	HS2	MIRA_v4e_HS2	DPA1_0103__DPB1_0301
DPAB	v4e	HS2	MIRA		DPA1_0103__DPB1_0401	20	2	4	37	0.902439	0.909091	0.905765	0.904762	0.976718	0.0952381	0.925	63	63	0.5	0.5		v4e	HS2	MIRA_v4e_HS2	DPA1_0103__DPB1_0401
DPAB	v4e	HS2	MIRA		DPA1_0103__DPB1_0402	53	0	0	10	1	1	1	1	1	0	1	63	63	0.5	0.5		v4e	HS2	MIRA_v4e_HS2	DPA1_0103__DPB1_0402
DPA	v4e	HS2	MIRA		DPA1_0201	39	6	8	10	0.555556	0.866667	0.711111	0.777778	0.791358	0.222222	0.588235	63	63	0.5	0.5		v4e	HS2	MIRA_v4e_HS2	DPA1_0201
DPAB	v4e	HS2	MIRA		DPA1_0201__DPB1_0101	55	0	3	5	0.625	1	0.8125	0.952381	0.975	0.047619	0.769231	63	63	0.5	0.5		v4e	HS2	MIRA_v4e_HS2	DPA1_0201__DPB1_0101
DPAB	v4e	HS2	MIRA		DPA1_0201__DPB1_0201	59	1	3	0	0	0.983333	0.491667	0.936508	0.45	0.0634921	0	63	63	0.5	0.5		v4e	HS2	MIRA_v4e_HS2	DPA1_0201__DPB1_0201
DPAB	v4e	HS2	MIRA		DPA1_0201__DPB1_0401	52	0	10	1	0.0909091	1	0.545455	0.84127	0.608392	0.15873	0.166667	63	63	0.5	0.5		v4e	HS2	MIRA_v4e_HS2	DPA1_0201__DPB1_0401
DPA	v4e	HS2	MIRA		DPA1_0202	52	3	3	5	0.625	0.945455	0.785227	0.904762	0.859091	0.0952381	0.625	63	63	0.5	0.5		v4e	HS2	MIRA_v4e_HS2	DPA1_0202
DPAB	v4e	HS2	MIRA		DPA1_0202__DPB1_0101	57	1	1	4	0.8	0.982759	0.891379	0.968254	0.989655	0.031746	0.8	63	63	0.5	0.5		v4e	HS2	MIRA_v4e_HS2	DPA1_0202__DPB1_0101
DPB	v4e	HS2	MIRA		DPB1_0101	50	1	3	9	0.75	0.980392	0.865196	0.936508	0.980392	0.0634921	0.818182	63	63	0.5	0.5		v4e	HS2	MIRA_v4e_HS2	DPB1_0101
DPB	v4e	HS2	MIRA		DPB1_0201	51	0	0	12	1	1	1	1	1	0	1	63	63	0.5	0.5		v4e	HS2	MIRA_v4e_HS2	DPB1_0201
DPB	v4e	HS2	MIRA		DPB1_0301	55	3	0	5	1	0.948276	0.974138	0.952381	0.97931	0.047619	0.769231	63	63	0.5	0.5		v4e	HS2	MIRA_v4e_HS2	DPB1_0301
DPB	v4e	HS2	MIRA		DPB1_0401	19	3	3	38	0.926829	0.863636	0.895233	0.904762	0.970067	0.0952381	0.926829	63	63	0.5	0.5		v4e	HS2	MIRA_v4e_HS2	DPB1_0401
DPB	v4e	HS2	MIRA		DPB1_0402	52	1	2	8	0.8	0.981132	0.890566	0.952381	0.996226	0.047619	0.842105	63	63	0.5	0.5		v4e	HS2	MIRA_v4e_HS2	DPB1_0402
DPB	v4e	HS2	MIRA		DPB1_1101	61	1	0	1	1	0.983871	0.991935	0.984127	1	0.015873	0.666667	63	63	0.5	0.5		v4e	HS2	MIRA_v4e_HS2	DPB1_1101
DQA	v4e	HS2	MIRA		DQA1_0101	48	3	0	12	1	0.941176	0.970588	0.952381	0.995098	0.047619	0.888889	63	63	0.5	0.5		v4e	HS2	MIRA_v4e_HS2	DQA1_0101
DQAB	v4e	HS2	MIRA		DQA1_0101__DQB1_0302	61	0	0	2	1	1	1	1	1	0	1	63	63	0.5	0.5		v4e	HS2	MIRA_v4e_HS2	DQA1_0101__DQB1_0302
DQAB	v4e	HS2	MIRA		DQA1_0101__DQB1_0501	51	0	0	12	1	1	1	1	1	0	1	63	63	0.5	0.5		v4e	HS2	MIRA_v4e_HS2	DQA1_0101__DQB1_0501
DQA	v4e	HS2	MIRA		DQA1_0102	31	7	4	21	0.84	0.815789	0.827895	0.825397	0.916842	0.174603	0.792453	63	63	0.5	0.5		v4e	HS2	MIRA_v4e_HS2	DQA1_0102
DQAB	v4e	HS2	MIRA		DQA1_0102__DQB1_0201	58	1	2	2	0.5	0.983051	0.741525	0.952381	0.95339	0.047619	0.571429	63	63	0.5	0.5		v4e	HS2	MIRA_v4e_HS2	DQA1_0102__DQB1_0201
DQAB	v4e	HS2	MIRA		DQA1_0102__DQB1_0602	46	0	3	14	0.823529	1	0.911765	0.952381	0.978261	0.047619	0.903226	63	63	0.5	0.5		v4e	HS2	MIRA_v4e_HS2	DQA1_0102__DQB1_0602
DQA	v4e	HS2	MIRA		DQA1_0103	52	1	4	6	0.6	0.981132	0.790566	0.920635	0.766038	0.0793651	0.705882	63	63	0.5	0.5		v4e	HS2	MIRA_v4e_HS2	DQA1_0103
DQAB	v4e	HS2	MIRA		DQA1_0103__DQB1_0603	54	2	1	6	0.857143	0.964286	0.910714	0.952381	0.979592	0.047619	0.8	63	63	0.5	0.5		v4e	HS2	MIRA_v4e_HS2	DQA1_0103__DQB1_0603
DQA	v4e	HS2	MIRA		DQA1_0201	52	0	1	10	0.909091	1	0.954545	0.984127	1	0.015873	0.952381	63	63	0.5	0.5		v4e	HS2	MIRA_v4e_HS2	DQA1_0201
DQAB	v4e	HS2	MIRA		DQA1_0201__DQB1_0202	56	0	0	7	1	1	1	1	1	0	1	63	63	0.5	0.5		v4e	HS2	MIRA_v4e_HS2	DQA1_0201__DQB1_0202
DQA	v4e	HS2	MIRA		DQA1_0301	45	3	1	14	0.933333	0.9375	0.935417	0.936508	0.986111	0.0634921	0.875	63	63	0.5	0.5		v4e	HS2	MIRA_v4e_HS2	DQA1_0301
DQAB	v4e	HS2	MIRA		DQA1_0301__DQB1_0301	57	2	0	4	1	0.966102	0.983051	0.968254	1	0.031746	0.8	63	63	0.5	0.5		v4e	HS2	MIRA_v4e_HS2	DQA1_0301__DQB1_0301
DQAB	v4e	HS2	MIRA		DQA1_0301__DQB1_0302	49	0	0	14	1	1	1	1	1	0	1	63	63	0.5	0.5		v4e	HS2	MIRA_v4e_HS2	DQA1_0301__DQB1_0302
DQAB	v4e	HS2	MIRA		DQA1_0301__DQB1_0501	61	0	0	2	1	1	1	1	1	0	1	63	63	0.5	0.5		v4e	HS2	MIRA_v4e_HS2	DQA1_0301__DQB1_0501
DQA	v4e	HS2	MIRA		DQA1_0303	52	4	6	1	0.142857	0.928571	0.535714	0.84127	0.660714	0.15873	0.166667	63	63	0.5	0.5		v4e	HS2	MIRA_v4e_HS2	DQA1_0303
DQA	v4e	HS2	MIRA		DQA1_0501	47	3	0	13	1	0.94	0.97	0.952381	1	0.047619	0.896552	63	63	0.5	0.5		v4e	HS2	MIRA_v4e_HS2	DQA1_0501
DQAB	v4e	HS2	MIRA		DQA1_0501__DQB1_0201	50	0	0	13	1	1	1	1	1	0	1	63	63	0.5	0.5		v4e	HS2	MIRA_v4e_HS2	DQA1_0501__DQB1_0201
DQAB	v4e	HS2	MIRA		DQA1_0501__DQB1_0301	57	2	2	2	0.5	0.966102	0.733051	0.936508	0.970339	0.0634921	0.5	63	63	0.5	0.5		v4e	HS2	MIRA_v4e_HS2	DQA1_0501__DQB1_0301
DQAB	v4e	HS2	MIRA		DQA1_0501__DQB1_0501	58	3	1	1	0.5	0.95082	0.72541	0.936508	0.97541	0.0634921	0.333333	63	63	0.5	0.5		v4e	HS2	MIRA_v4e_HS2	DQA1_0501__DQB1_0501
DQA	v4e	HS2	MIRA		DQA1_0505	48	1	6	8	0.571429	0.979592	0.77551	0.888889	0.976676	0.111111	0.695652	63	63	0.5	0.5		v4e	HS2	MIRA_v4e_HS2	DQA1_0505
DQAB	v4e	HS2	MIRA		DQA1_0505__DQB1_0301	50	0	3	10	0.769231	1	0.884615	0.952381	0.976923	0.047619	0.869565	63	63	0.5	0.5		v4e	HS2	MIRA_v4e_HS2	DQA1_0505__DQB1_0301
DQB	v4e	HS2	MIRA		DQB1_0201	49	1	0	13	1	0.98	0.99	0.984127	1	0.015873	0.962963	63	63	0.5	0.5		v4e	HS2	MIRA_v4e_HS2	DQB1_0201
DQB	v4e	HS2	MIRA		DQB1_0202	51	4	1	7	0.875	0.927273	0.901136	0.920635	0.931818	0.0793651	0.736842	63	63	0.5	0.5		v4e	HS2	MIRA_v4e_HS2	DQB1_0202
DQB	v4e	HS2	MIRA		DQB1_0301	42	2	1	18	0.947368	0.954545	0.950957	0.952381	0.973684	0.047619	0.923077	63	63	0.5	0.5		v4e	HS2	MIRA_v4e_HS2	DQB1_0301
DQB	v4e	HS2	MIRA		DQB1_0302	45	4	0	14	1	0.918367	0.959184	0.936508	0.995627	0.0634921	0.875	63	63	0.5	0.5		v4e	HS2	MIRA_v4e_HS2	DQB1_0302
DQB	v4e	HS2	MIRA		DQB1_0303	54	0	4	5	0.555556	1	0.777778	0.936508	0.973251	0.0634921	0.714286	63	63	0.5	0.5		v4e	HS2	MIRA_v4e_HS2	DQB1_0303
DQB	v4e	HS2	MIRA		DQB1_0402	60	2	0	1	1	0.967742	0.983871	0.968254	1	0.031746	0.5	63	63	0.5	0.5		v4e	HS2	MIRA_v4e_HS2	DQB1_0402
DQB	v4e	HS2	MIRA		DQB1_0501	50	1	0	12	1	0.980392	0.990196	0.984127	1	0.015873	0.96	63	63	0.5	0.5		v4e	HS2	MIRA_v4e_HS2	DQB1_0501
DQB	v4e	HS2	MIRA		DQB1_0602	45	1	4	13	0.764706	0.978261	0.871483	0.920635	0.953964	0.0793651	0.83871	63	63	0.5	0.5		v4e	HS2	MIRA_v4e_HS2	DQB1_0602
DQB	v4e	HS2	MIRA		DQB1_0603	54	1	2	6	0.75	0.981818	0.865909	0.952381	0.970455	0.047619	0.8	63	63	0.5	0.5		v4e	HS2	MIRA_v4e_HS2	DQB1_0603
DQB	v4e	HS2	MIRA		DQB1_0604	62	0	0	1	1	1	1	1	1	0	1	63	63	0.5	0.5		v4e	HS2	MIRA_v4e_HS2	DQB1_0604
DR	v4e	HS2	MIRA		DRB1_0101	55	0	1	7	0.875	1	0.9375	0.984127	1	0.015873	0.933333	63	63	0.5	0.5		v4e	HS2	MIRA_v4e_HS2	DRB1_0101
DR	v4e	HS2	MIRA		DRB1_0301	50	0	0	13	1	1	1	1	1	0	1	63	63	0.5	0.5		v4e	HS2	MIRA_v4e_HS2	DRB1_0301
DR	v4e	HS2	MIRA		DRB1_0401	49	2	1	11	0.916667	0.960784	0.938725	0.952381	0.978758	0.047619	0.88	63	63	0.5	0.5		v4e	HS2	MIRA_v4e_HS2	DRB1_0401
DR	v4e	HS2	MIRA		DRB1_0402	61	0	0	2	1	1	1	1	1	0	1	63	63	0.5	0.5		v4e	HS2	MIRA_v4e_HS2	DRB1_0402
DR	v4e	HS2	MIRA		DRB1_0404	57	0	0	6	1	1	1	1	1	0	1	63	63	0.5	0.5		v4e	HS2	MIRA_v4e_HS2	DRB1_0404
DR	v4e	HS2	MIRA		DRB1_0701	51	1	0	11	1	0.980769	0.990385	0.984127	1	0.015873	0.956522	63	63	0.5	0.5		v4e	HS2	MIRA_v4e_HS2	DRB1_0701
DR	v4e	HS2	MIRA		DRB1_0801	62	0	0	1	1	1	1	1	1	0	1	63	63	0.5	0.5		v4e	HS2	MIRA_v4e_HS2	DRB1_0801
DR	v4e	HS2	MIRA		DRB1_1101	57	1	1	4	0.8	0.982759	0.891379	0.968254	0.906897	0.031746	0.8	63	63	0.5	0.5		v4e	HS2	MIRA_v4e_HS2	DRB1_1101
DR	v4e	HS2	MIRA		DRB1_1301	55	1	1	6	0.857143	0.982143	0.919643	0.968254	0.982143	0.031746	0.857143	63	63	0.5	0.5		v4e	HS2	MIRA_v4e_HS2	DRB1_1301
DR	v4e	HS2	MIRA		DRB1_1302	61	0	1	1	0.5	1	0.75	0.984127	0.983607	0.015873	0.666667	63	63	0.5	0.5		v4e	HS2	MIRA_v4e_HS2	DRB1_1302
DR	v4e	HS2	MIRA		DRB1_1501	43	2	1	17	0.944444	0.955556	0.95	0.952381	0.98642	0.047619	0.918919	63	63	0.5	0.5		v4e	HS2	MIRA_v4e_HS2	DRB1_1501
A	v4e	HS2	MIRA	gated	A_0101	42	0	0	16	1	1	1	1	1	0	1	63	58	0.1	0.9		v4e	HS2	MIRA_v4e_HS2_gated	A_0101
A	v4e	HS2	MIRA	gated	A_0201	25	0	1	28	0.965517	1	0.982759	0.981481	0.995862	0.0185185	0.982456	63	54	0.1	0.9		v4e	HS2	MIRA_v4e_HS2_gated	A_0201
A	v4e	HS2	MIRA	gated	A_0301	46	1	0	11	1	0.978723	0.989362	0.982759	0.992263	0.0172414	0.956522	63	58	0.1	0.9		v4e	HS2	MIRA_v4e_HS2_gated	A_0301
A	v4e	HS2	MIRA	gated	A_1101	51	0	1	10	0.909091	1	0.954545	0.983871	0.983957	0.016129	0.952381	63	62	0.1	0.9		v4e	HS2	MIRA_v4e_HS2_gated	A_1101
A	v4e	HS2	MIRA	gated	A_2301	60	0	0	2	1	1	1	1	1	0	1	63	62	0.1	0.9		v4e	HS2	MIRA_v4e_HS2_gated	A_2301
A	v4e	HS2	MIRA	gated	A_2402	37	1	1	11	0.916667	0.973684	0.945175	0.96	0.969298	0.04	0.916667	63	50	0.1	0.9		v4e	HS2	MIRA_v4e_HS2_gated	A_2402
A	v4e	HS2	MIRA	gated	A_2601	57	0	0	3	1	1	1	1	1	0	1	63	60	0.1	0.9		v4e	HS2	MIRA_v4e_HS2_gated	A_2601
A	v4e	HS2	MIRA	gated	A_2902	59	0	0	1	1	1	1	1	1	0	1	63	60	0.1	0.9		v4e	HS2	MIRA_v4e_HS2_gated	A_2902
A	v4e	HS2	MIRA	gated	A_6801	57	0	1	3	0.75	1	0.875	0.983607	0.899123	0.0163934	0.857143	63	61	0.1	0.9		v4e	HS2	MIRA_v4e_HS2_gated	A_6801
B	v4e	HS2	MIRA	gated	B_0702	46	0	1	13	0.928571	1	0.964286	0.983333	0.951863	0.0166667	0.962963	63	60	0.1	0.9		v4e	HS2	MIRA_v4e_HS2_gated	B_0702
B	v4e	HS2	MIRA	gated	B_0801	47	0	1	12	0.923077	1	0.961538	0.983333	1	0.0166667	0.96	63	60	0.1	0.9		v4e	HS2	MIRA_v4e_HS2_gated	B_0801
B	v4e	HS2	MIRA	gated	B_1402	59	0	0	3	1	1	1	1	1	0	1	63	62	0.1	0.9		v4e	HS2	MIRA_v4e_HS2_gated	B_1402
B	v4e	HS2	MIRA	gated	B_1501	51	0	1	9	0.9	1	0.95	0.983607	1	0.0163934	0.947368	63	61	0.1	0.9		v4e	HS2	MIRA_v4e_HS2_gated	B_1501
B	v4e	HS2	MIRA	gated	B_1801	56	0	0	3	1	1	1	1	1	0	1	63	59	0.1	0.9		v4e	HS2	MIRA_v4e_HS2_gated	B_1801
B	v4e	HS2	MIRA	gated	B_2705	61	0	0	1	1	1	1	1	1	0	1	63	62	0.1	0.9		v4e	HS2	MIRA_v4e_HS2_gated	B_2705
B	v4e	HS2	MIRA	gated	B_3501	59	1	0	3	1	0.983333	0.991667	0.984127	0.994444	0.015873	0.857143	63	63	0.1	0.9		v4e	HS2	MIRA_v4e_HS2_gated	B_3501
B	v4e	HS2	MIRA	gated	B_4001	53	0	2	5	0.714286	1	0.857143	0.966667	0.981132	0.0333333	0.833333	63	60	0.1	0.9		v4e	HS2	MIRA_v4e_HS2_gated	B_4001
B	v4e	HS2	MIRA	gated	B_4402	51	2	1	4	0.8	0.962264	0.881132	0.948276	0.962264	0.0517241	0.727273	63	58	0.1	0.9		v4e	HS2	MIRA_v4e_HS2_gated	B_4402
B	v4e	HS2	MIRA	gated	B_4403	59	0	0	2	1	1	1	1	1	0	1	63	61	0.1	0.9		v4e	HS2	MIRA_v4e_HS2_gated	B_4403
B	v4e	HS2	MIRA	gated	B_5101	53	0	1	6	0.857143	1	0.928571	0.983333	0.96496	0.0166667	0.923077	63	60	0.1	0.9		v4e	HS2	MIRA_v4e_HS2_gated	B_5101
B	v4e	HS2	MIRA	gated	B_5701	59	0	1	3	0.75	1	0.875	0.984127	0.991525	0.015873	0.857143	63	63	0.1	0.9		v4e	HS2	MIRA_v4e_HS2_gated	B_5701
[truncated: 710 more rows]

## Sheet: dictionary
S6	External Validation Performance by Allele and Dataset
	locus	HLA locus
	model	Model used
	calibration	Calibration used
	dataset	Dataset
	gated	Whether any confidence-based sample retention was used
	binary	HLA allele genotype binary prediction
	tn	True Negative
	fp	False Positive
	fn	False Negative
	tp	True Positive
	sens	Sensitivity
	spec	Specificity
	ba_acc	Balanced Accuracy
	acc	Accuracy
	auc	AUC
	mse	Mean Squared Error
	f1	F1 Score
	n_total	Number of repertoires in dataset
	n_gated	Number of repertoires in dataset after probability filtering
	gate1	Threshold: P(HLA) < gate1
	gate2	Threshold: P(HLA) > gate2
