# Supplementary material for: TCR2HLA: Calibrated inference of HLA genotypes from TCR repertoires enables identification of immunologically relevant metaclonotypes
Source: PLoS Comput Biol. 2026 Jan 16;22(1):e1013767. doi: 10.1371/journal.pcbi.1013767 (PMC12810895; doi:10.1371/journal.pcbi.1013767)
Supplement: S7 Table — (XLSX) [file pcbi.1013767.s007.xlsx]

## Sheet: S7
S7	Prediction Metrics Across Alleles for Primary Validation and Towlerton Datasets
Primary validation (VAL), model v4e, standard calibration	True Negative	False Postive	False Negative	True Positive			Sensitivity	Specifity	Balanced Accuracy		AUC
VALA_v4e_S
Predictions (n)	12494	425	233	1886		mean	0.830939	0.956996	0.893968		0.961754
Incorrect Predictions %		0.645897	0.354103			median	0.923077	0.983539	0.936549		0.986479
All Predictions %	0.830829	0.0282617	0.0154941	0.125416		Q1	0.8	0.951069	0.871377		0.951964
						Q3	1	0.99266	0.972315		0.9985
						IQR	[0.8,1]	[0.95,0.99]	[0.87,0.97]		[0.95,1]
Primary validation (VAL), model v4e, high-sensitivity (HS2) calibration	True Negative	False Postive	False Negative	True Positive			Sensitivity	Specifity	Balanced Accuracy		AUC
VALA_v4e_HS2
Predictions (n)	12516	544	194	1930		mean	0.877326	0.948024	0.912675		0.959629
Incorrect Predictions %		0.737127	0.262873			median	0.959797	0.977271	0.950856		0.989982
All Predictions %	0.824289	0.0358272	0.0127766	0.127107		Q1	0.857143	0.934273	0.892088		0.949483
						Q3	1	0.992031	0.980021		0.998998
						IQR	[0.86,1]	[0.93,0.99]	[0.89,0.98]		[0.95,1]
Towlerton et al. validation (TOW), model v4e, standard calibration	True Negative	False Postive	False Negative	True Positive			Sensitivity	Specifity	Balanced Accuracy		AUC
TOW_v4e_S	tn	fp	fn	tp			sens	spec	ba_acc		auc
Predictions (n)	13098	85	1339	1270		mean	0.439484	0.984363	0.711924		0.916965
Incorrect Predictions %		0.059691	0.940309			median	0.428571	1	0.704528		0.931822
All Predictions %	0.829407	0.00538247	0.0847898	0.0804205		Q1	0.203409	0.998547	0.598437		0.880663
						Q3	0.666667	1	0.823832		0.982916
						IQR	[0.2,0.67]	[0.99,1]	[0.6,0.82]		[0.88,0.98]
Towlerton et al. validation (TOW), model v4e, high-sensitivity (HS2) calibration	True Negative	False Postive	False Negative	True Positive			Sensitivity	Specifity	Balanced Accuracy		AUC
TOW_v4e_HS	tn	fp	fn	tp			sens	spec	ba_acc		auc
Predictions (n)	14608	292	921	1851		mean	0.644808	0.970581	0.807694		0.90464
Incorrect Predictions %		0.240725	0.759275			median	0.689655	0.98898	0.825919		0.936486
All Predictions %	0.826618	0.0165233	0.0521163	0.104742		Q1	0.482143	0.974643	0.72381		0.878771
						Q3	0.860526	1	0.908773		0.988697
						IQR	[0.48,0.86]	[0.97,1]	[0.72,0.91]		[0.88,0.99]
